# Supplementary material for: Comparative analysis of proteomics and transcriptomics reveals novel mechanism underlying the antibacterial activity and immune-enhancing properties of horse milk
Source: Front Nutr. 2025 Mar 11;12:1512669. doi: 10.3389/fnut.2025.1512669 (PMC11932903; doi:10.3389/fnut.2025.1512669)
Supplement: Supplementary file 1 [file Data_Sheet_1.zip › Information of primers.xlsx]

## Sheet: Sheet1
Primers	NCBI ID	Primiers
qNR3C1-F	NM_000176.3	5' TCTGCGTCTTCACCCTCA 3'
qNR3C1-R		5' CCCAGGTCATTTCCCATC 3'
qFOS-F	NM_005252.4	5' CGCCACGATGATGTTCTC 3'
qFOS-R		5' GCGGGTGAGTGGTAGTAAGA 3'
qIL6-F	M54894.1	5' CCCTGACCCAACCACAAA 3'
qIL6-F		5' CTGGCTCTGAAACAAAGGATAT 3'
qIL17-F	LC768830.1	5' AATTTCTGCCCTTCCCATTT 3'
qIL17-R		5' TCCCAGGAGTCATCGTTGTTT 3'
qTNFα-F	NM_000594.4	5' GGTATGAGCCCATCTATC 3'
qTNFα-R		5' AAGTGGTGGTCTTGTTGC 3'
qJAK2-F	NM_001322195.2	5' GACAGAAATGGAGGGAACA 3'
qJAK2-R		5' CTGCAATACCAACGAGGA 3'
qBCL2-F	NM_000633.3	5' ATAAGCTGTCGCAGAGGG 3'
qBCL2-R		5' CAAAGAAGGCCACAATCC 3'
qPi3K-F	NM_001350234.2	5' CTTGGCTCACTGTAACCT 3'
qPi3K-R		5' CTGTAATCCCAGCACTTT 3'
qAKT-F	NM_005163.2	5' GCCTGCCCTTCTACAACCA 3'
qAKT-R		5' TCAGTCTCCGACGTGACCTG 3'
qGAPDH-F	NM_002046.7	5' ACGGATTTGGTCGTATTG 3'
qGAPDH-R		5' GGAAGATGGTGATGGGAT 3'
