# Supplementary material for: Comparative analysis of proteomics and transcriptomics reveals novel mechanism underlying the antibacterial activity and immune-enhancing properties of horse milk
Source: Front Nutr. 2025 Mar 11;12:1512669. doi: 10.3389/fnut.2025.1512669 (PMC11932903; doi:10.3389/fnut.2025.1512669)
Supplement: Supplementary file 1 [file Data_Sheet_1.zip › KEGG enrichment in the comparison of HW vs CW..xlsx]

## Sheet: query2map
Protein_ID	KEGG_id/KO	Name	Definition	Map_ID	Map_Name	URL
XP_001491556.2
XP_001915824.1
NP_001157446.1
NP_001075962.1
XP_023475051.1
XP_023484443.1
XP_023480339.1
Q9HAS3	K11536
XP_013829489.1
XP_017898490.1
XP_023507318.1
P78357	K07379	CNTNAP1	contactin associated protein 1	ko04514	Cell adhesion molecules (CAMs)	http://www.kegg.jp/kegg-bin/show_pathway?ko04514+K07379
NP_776433.1
XP_001490531.1
XP_005608933.1
Q9NP72	K07910
P06753	K09290	TPM3	tropomyosin 3	ko05200	Pathways in cancer	http://www.kegg.jp/kegg-bin/show_pathway?ko05200+K09290
P06753	K09290	TPM3	tropomyosin 3	ko05414	Dilated cardiomyopathy (DCM)	http://www.kegg.jp/kegg-bin/show_pathway?ko05414+K09290
P06753	K09290	TPM3	tropomyosin 3	ko04261	Adrenergic signaling in cardiomyocytes	http://www.kegg.jp/kegg-bin/show_pathway?ko04261+K09290
P06753	K09290	TPM3	tropomyosin 3	ko05216	Thyroid cancer	http://www.kegg.jp/kegg-bin/show_pathway?ko05216+K09290
P06753	K09290	TPM3	tropomyosin 3	ko05410	Hypertrophic cardiomyopathy (HCM)	http://www.kegg.jp/kegg-bin/show_pathway?ko05410+K09290
P06753	K09290	TPM3	tropomyosin 3	ko04260	Cardiac muscle contraction	http://www.kegg.jp/kegg-bin/show_pathway?ko04260+K09290
XP_023477757.1
XP_005610044.1
NP_001265502.1
P47989	K00106	XDH	xanthine dehydrogenase/oxidase [EC:1.17.1.4 1.17.3.2]	ko00230	Purine metabolism	http://www.kegg.jp/kegg-bin/show_pathway?ko00230+K00106
P47989	K00106	XDH	xanthine dehydrogenase/oxidase [EC:1.17.1.4 1.17.3.2]	ko00232	Caffeine metabolism	http://www.kegg.jp/kegg-bin/show_pathway?ko00232+K00106
P47989	K00106	XDH	xanthine dehydrogenase/oxidase [EC:1.17.1.4 1.17.3.2]	ko04146	Peroxisome	http://www.kegg.jp/kegg-bin/show_pathway?ko04146+K00106
P47989	K00106	XDH	xanthine dehydrogenase/oxidase [EC:1.17.1.4 1.17.3.2]	ko00983	Drug metabolism - other enzymes	http://www.kegg.jp/kegg-bin/show_pathway?ko00983+K00106
Q9NRV9
XP_017908202.1
P11142	K03283	HSPA1s	heat shock 70kDa protein 1/2/6/8	ko04213	Longevity regulating pathway - multiple species	http://www.kegg.jp/kegg-bin/show_pathway?ko04213+K03283
P11142	K03283	HSPA1s	heat shock 70kDa protein 1/2/6/8	ko04141	Protein processing in endoplasmic reticulum	http://www.kegg.jp/kegg-bin/show_pathway?ko04141+K03283
P11142	K03283	HSPA1s	heat shock 70kDa protein 1/2/6/8	ko05164	Influenza A	http://www.kegg.jp/kegg-bin/show_pathway?ko05164+K03283
P11142	K03283	HSPA1s	heat shock 70kDa protein 1/2/6/8	ko04010	MAPK signaling pathway	http://www.kegg.jp/kegg-bin/show_pathway?ko04010+K03283
P11142	K03283	HSPA1s	heat shock 70kDa protein 1/2/6/8	ko03040	Spliceosome	http://www.kegg.jp/kegg-bin/show_pathway?ko03040+K03283
P11142	K03283	HSPA1s	heat shock 70kDa protein 1/2/6/8	ko04915	Estrogen signaling pathway	http://www.kegg.jp/kegg-bin/show_pathway?ko04915+K03283
P11142	K03283	HSPA1s	heat shock 70kDa protein 1/2/6/8	ko04144	Endocytosis	http://www.kegg.jp/kegg-bin/show_pathway?ko04144+K03283
P11142	K03283	HSPA1s	heat shock 70kDa protein 1/2/6/8	ko04612	Antigen processing and presentation	http://www.kegg.jp/kegg-bin/show_pathway?ko04612+K03283
P11142	K03283	HSPA1s	heat shock 70kDa protein 1/2/6/8	ko05145	Toxoplasmosis	http://www.kegg.jp/kegg-bin/show_pathway?ko05145+K03283
P11142	K03283	HSPA1s	heat shock 70kDa protein 1/2/6/8	ko05134	Legionellosis	http://www.kegg.jp/kegg-bin/show_pathway?ko05134+K03283
P11142	K03283	HSPA1s	heat shock 70kDa protein 1/2/6/8	ko05162	Measles	http://www.kegg.jp/kegg-bin/show_pathway?ko05162+K03283
XP_005207803.1
NP_001272704.1
XP_010955514.1
XP_005202754.1
P61224	K07836	RAP1B	Ras-related protein Rap-1B	ko04014	Ras signaling pathway	http://www.kegg.jp/kegg-bin/show_pathway?ko04014+K07836
P61224	K07836	RAP1B	Ras-related protein Rap-1B	ko04024	cAMP signaling pathway	http://www.kegg.jp/kegg-bin/show_pathway?ko04024+K07836
P61224	K07836	RAP1B	Ras-related protein Rap-1B	ko04015	Rap1 signaling pathway	http://www.kegg.jp/kegg-bin/show_pathway?ko04015+K07836
P61224	K07836	RAP1B	Ras-related protein Rap-1B	ko04510	Focal adhesion	http://www.kegg.jp/kegg-bin/show_pathway?ko04510+K07836
P61224	K07836	RAP1B	Ras-related protein Rap-1B	ko05211	Renal cell carcinoma	http://www.kegg.jp/kegg-bin/show_pathway?ko05211+K07836
P61224	K07836	RAP1B	Ras-related protein Rap-1B	ko04611	Platelet activation	http://www.kegg.jp/kegg-bin/show_pathway?ko04611+K07836
P61224	K07836	RAP1B	Ras-related protein Rap-1B	ko04062	Chemokine signaling pathway	http://www.kegg.jp/kegg-bin/show_pathway?ko04062+K07836
P61224	K07836	RAP1B	Ras-related protein Rap-1B	ko04720	Long-term potentiation	http://www.kegg.jp/kegg-bin/show_pathway?ko04720+K07836
P61224	K07836	RAP1B	Ras-related protein Rap-1B	ko04010	MAPK signaling pathway	http://www.kegg.jp/kegg-bin/show_pathway?ko04010+K07836
P61224	K07836	RAP1B	Ras-related protein Rap-1B	ko04934	Cushing syndrome	http://www.kegg.jp/kegg-bin/show_pathway?ko04934+K07836
P61224	K07836	RAP1B	Ras-related protein Rap-1B	ko04670	Leukocyte transendothelial migration	http://www.kegg.jp/kegg-bin/show_pathway?ko04670+K07836
P61224	K07836	RAP1B	Ras-related protein Rap-1B	ko04722	Neurotrophin signaling pathway	http://www.kegg.jp/kegg-bin/show_pathway?ko04722+K07836
P61224	K07836	RAP1B	Ras-related protein Rap-1B	ko04972	Pancreatic secretion	http://www.kegg.jp/kegg-bin/show_pathway?ko04972+K07836
XP_010964443.1
XP_024833787.1
P60709	K05692	ACTB_G1	actin beta/gamma 1	ko05418	Fluid shear stress and atherosclerosis	http://www.kegg.jp/kegg-bin/show_pathway?ko05418+K05692
P60709	K05692	ACTB_G1	actin beta/gamma 1	ko05410	Hypertrophic cardiomyopathy (HCM)	http://www.kegg.jp/kegg-bin/show_pathway?ko05410+K05692
P60709	K05692	ACTB_G1	actin beta/gamma 1	ko04145	Phagosome	http://www.kegg.jp/kegg-bin/show_pathway?ko04145+K05692
P60709	K05692	ACTB_G1	actin beta/gamma 1	ko04391	Hippo signaling pathway - fly	http://www.kegg.jp/kegg-bin/show_pathway?ko04391+K05692
P60709	K05692	ACTB_G1	actin beta/gamma 1	ko04745	Phototransduction - fly	http://www.kegg.jp/kegg-bin/show_pathway?ko04745+K05692
P60709	K05692	ACTB_G1	actin beta/gamma 1	ko05412	Arrhythmogenic right ventricular cardiomyopathy (ARVC)	http://www.kegg.jp/kegg-bin/show_pathway?ko05412+K05692
P60709	K05692	ACTB_G1	actin beta/gamma 1	ko04390	Hippo signaling pathway	http://www.kegg.jp/kegg-bin/show_pathway?ko04390+K05692
P60709	K05692	ACTB_G1	actin beta/gamma 1	ko04810	Regulation of actin cytoskeleton	http://www.kegg.jp/kegg-bin/show_pathway?ko04810+K05692
P60709	K05692	ACTB_G1	actin beta/gamma 1	ko04210	Apoptosis	http://www.kegg.jp/kegg-bin/show_pathway?ko04210+K05692
P60709	K05692	ACTB_G1	actin beta/gamma 1	ko05416	Viral myocarditis	http://www.kegg.jp/kegg-bin/show_pathway?ko05416+K05692
P60709	K05692	ACTB_G1	actin beta/gamma 1	ko05164	Influenza A	http://www.kegg.jp/kegg-bin/show_pathway?ko05164+K05692
P60709	K05692	ACTB_G1	actin beta/gamma 1	ko05205	Proteoglycans in cancer	http://www.kegg.jp/kegg-bin/show_pathway?ko05205+K05692
P60709	K05692	ACTB_G1	actin beta/gamma 1	ko04530	Tight junction	http://www.kegg.jp/kegg-bin/show_pathway?ko04530+K05692
P60709	K05692	ACTB_G1	actin beta/gamma 1	ko05414	Dilated cardiomyopathy (DCM)	http://www.kegg.jp/kegg-bin/show_pathway?ko05414+K05692
P60709	K05692	ACTB_G1	actin beta/gamma 1	ko04611	Platelet activation	http://www.kegg.jp/kegg-bin/show_pathway?ko04611+K05692
P60709	K05692	ACTB_G1	actin beta/gamma 1	ko05110	Vibrio cholerae infection	http://www.kegg.jp/kegg-bin/show_pathway?ko05110+K05692
P60709	K05692	ACTB_G1	actin beta/gamma 1	ko05100	Bacterial invasion of epithelial cells	http://www.kegg.jp/kegg-bin/show_pathway?ko05100+K05692
P60709	K05692	ACTB_G1	actin beta/gamma 1	ko04921	Oxytocin signaling pathway	http://www.kegg.jp/kegg-bin/show_pathway?ko04921+K05692
P60709	K05692	ACTB_G1	actin beta/gamma 1	ko04520	Adherens junction	http://www.kegg.jp/kegg-bin/show_pathway?ko04520+K05692
P60709	K05692	ACTB_G1	actin beta/gamma 1	ko05130	Pathogenic Escherichia coli infection	http://www.kegg.jp/kegg-bin/show_pathway?ko05130+K05692
P60709	K05692	ACTB_G1	actin beta/gamma 1	ko04015	Rap1 signaling pathway	http://www.kegg.jp/kegg-bin/show_pathway?ko04015+K05692
P60709	K05692	ACTB_G1	actin beta/gamma 1	ko04510	Focal adhesion	http://www.kegg.jp/kegg-bin/show_pathway?ko04510+K05692
P60709	K05692	ACTB_G1	actin beta/gamma 1	ko05225	Hepatocellular carcinoma	http://www.kegg.jp/kegg-bin/show_pathway?ko05225+K05692
P60709	K05692	ACTB_G1	actin beta/gamma 1	ko04919	Thyroid hormone signaling pathway	http://www.kegg.jp/kegg-bin/show_pathway?ko04919+K05692
P60709	K05692	ACTB_G1	actin beta/gamma 1	ko05132	Salmonella infection	http://www.kegg.jp/kegg-bin/show_pathway?ko05132+K05692
P60709	K05692	ACTB_G1	actin beta/gamma 1	ko04714	Thermogenesis	http://www.kegg.jp/kegg-bin/show_pathway?ko04714+K05692
P60709	K05692	ACTB_G1	actin beta/gamma 1	ko05131	Shigellosis	http://www.kegg.jp/kegg-bin/show_pathway?ko05131+K05692
P60709	K05692	ACTB_G1	actin beta/gamma 1	ko04670	Leukocyte transendothelial migration	http://www.kegg.jp/kegg-bin/show_pathway?ko04670+K05692
P62937	K03767	PPIA	peptidyl-prolyl cis-trans isomerase A (cyclophilin A) [EC:5.2.1.8]	ko01503	Cationic antimicrobial peptide (CAMP) resistance	http://www.kegg.jp/kegg-bin/show_pathway?ko01503+K03767
P62937	K03767	PPIA	peptidyl-prolyl cis-trans isomerase A (cyclophilin A) [EC:5.2.1.8]	ko04217	Necroptosis	http://www.kegg.jp/kegg-bin/show_pathway?ko04217+K03767
P84077	K07938	ARF3	ADP-ribosylation factor 3	ko04144	Endocytosis	http://www.kegg.jp/kegg-bin/show_pathway?ko04144+K07938
XP_010950494.1
XP_010944329.1
XP_010956500.1
XP_010967650.1
XP_013829481.2
XP_010948956.1
XP_010958242.1
XP_010948957.1
XP_010959777.1
XP_010946946.1
XP_010972480.1
XP_010949108.1
XP_010954897.1
XP_010946022.1
XP_010965083.1
XP_010953360.1
XP_010967660.1
XP_010963265.1
XP_010965654.1
XP_010944943.1
O14793	K05497	MSTN, GDF8	growth differentiation factor 8	ko04060	Cytokine-cytokine receptor interaction	http://www.kegg.jp/kegg-bin/show_pathway?ko04060+K05497
XP_010961553.1
XP_010970054.1
XP_010944683.1
XP_010949368.1
XP_010955328.1
XP_010962515.1
XP_010962734.1
XP_010967690.1
Q01814	K05850	ATP2B	Ca2+ transporting ATPase, plasma membrane [EC:3.6.3.8]	ko04022	cGMP-PKG signaling pathway	http://www.kegg.jp/kegg-bin/show_pathway?ko04022+K05850
Q01814	K05850	ATP2B	Ca2+ transporting ATPase, plasma membrane [EC:3.6.3.8]	ko04024	cAMP signaling pathway	http://www.kegg.jp/kegg-bin/show_pathway?ko04024+K05850
Q01814	K05850	ATP2B	Ca2+ transporting ATPase, plasma membrane [EC:3.6.3.8]	ko04925	Aldosterone synthesis and secretion	http://www.kegg.jp/kegg-bin/show_pathway?ko04925+K05850
Q01814	K05850	ATP2B	Ca2+ transporting ATPase, plasma membrane [EC:3.6.3.8]	ko04020	Calcium signaling pathway	http://www.kegg.jp/kegg-bin/show_pathway?ko04020+K05850
Q01814	K05850	ATP2B	Ca2+ transporting ATPase, plasma membrane [EC:3.6.3.8]	ko04261	Adrenergic signaling in cardiomyocytes	http://www.kegg.jp/kegg-bin/show_pathway?ko04261+K05850
Q01814	K05850	ATP2B	Ca2+ transporting ATPase, plasma membrane [EC:3.6.3.8]	ko04970	Salivary secretion	http://www.kegg.jp/kegg-bin/show_pathway?ko04970+K05850
Q01814	K05850	ATP2B	Ca2+ transporting ATPase, plasma membrane [EC:3.6.3.8]	ko04972	Pancreatic secretion	http://www.kegg.jp/kegg-bin/show_pathway?ko04972+K05850
XP_024833613.1
P68871	K13823	HBB	hemoglobin subunit beta	ko05144	Malaria	http://www.kegg.jp/kegg-bin/show_pathway?ko05144+K13823
P68871	K13823	HBB	hemoglobin subunit beta	ko05143	African trypanosomiasis	http://www.kegg.jp/kegg-bin/show_pathway?ko05143+K13823
XP_010947977.1
P04156	K05634	PRNP, PrP, CD230	prion protein	ko05020	Prion diseases	http://www.kegg.jp/kegg-bin/show_pathway?ko05020+K05634
P04156	K05634	PRNP, PrP, CD230	prion protein	ko04216	Ferroptosis	http://www.kegg.jp/kegg-bin/show_pathway?ko04216+K05634
XP_023482464.1
XP_024837363.1
XP_023476202.1
P17050	K01204	NAGA	alpha-N-acetylgalactosaminidase [EC:3.2.1.49]	ko00603	Glycosphingolipid biosynthesis - globo and isoglobo series	http://www.kegg.jp/kegg-bin/show_pathway?ko00603+K01204
P17050	K01204	NAGA	alpha-N-acetylgalactosaminidase [EC:3.2.1.49]	ko04142	Lysosome	http://www.kegg.jp/kegg-bin/show_pathway?ko04142+K01204
XP_010963364.1
XP_017903673.1
P00734	K01313	F2	coagulation factor II (thrombin) [EC:3.4.21.5]	ko04810	Regulation of actin cytoskeleton	http://www.kegg.jp/kegg-bin/show_pathway?ko04810+K01313
P00734	K01313	F2	coagulation factor II (thrombin) [EC:3.4.21.5]	ko04610	Complement and coagulation cascades	http://www.kegg.jp/kegg-bin/show_pathway?ko04610+K01313
P00734	K01313	F2	coagulation factor II (thrombin) [EC:3.4.21.5]	ko04080	Neuroactive ligand-receptor interaction	http://www.kegg.jp/kegg-bin/show_pathway?ko04080+K01313
P33121	K01897	ACSL, fadD	long-chain acyl-CoA synthetase [EC:6.2.1.3]	ko00071	Fatty acid degradation	http://www.kegg.jp/kegg-bin/show_pathway?ko00071+K01897
P33121	K01897	ACSL, fadD	long-chain acyl-CoA synthetase [EC:6.2.1.3]	ko03320	PPAR signaling pathway	http://www.kegg.jp/kegg-bin/show_pathway?ko03320+K01897
P33121	K01897	ACSL, fadD	long-chain acyl-CoA synthetase [EC:6.2.1.3]	ko04920	Adipocytokine signaling pathway	http://www.kegg.jp/kegg-bin/show_pathway?ko04920+K01897
P33121	K01897	ACSL, fadD	long-chain acyl-CoA synthetase [EC:6.2.1.3]	ko04216	Ferroptosis	http://www.kegg.jp/kegg-bin/show_pathway?ko04216+K01897
P33121	K01897	ACSL, fadD	long-chain acyl-CoA synthetase [EC:6.2.1.3]	ko04146	Peroxisome	http://www.kegg.jp/kegg-bin/show_pathway?ko04146+K01897
P33121	K01897	ACSL, fadD	long-chain acyl-CoA synthetase [EC:6.2.1.3]	ko04714	Thermogenesis	http://www.kegg.jp/kegg-bin/show_pathway?ko04714+K01897
P33121	K01897	ACSL, fadD	long-chain acyl-CoA synthetase [EC:6.2.1.3]	ko00061	Fatty acid biosynthesis	http://www.kegg.jp/kegg-bin/show_pathway?ko00061+K01897
P33121	K01897	ACSL, fadD	long-chain acyl-CoA synthetase [EC:6.2.1.3]	ko02024	Quorum sensing	http://www.kegg.jp/kegg-bin/show_pathway?ko02024+K01897
P18428	K05399	LBP	lipopolysaccharide-binding protein	ko05152	Tuberculosis	http://www.kegg.jp/kegg-bin/show_pathway?ko05152+K05399
P18428	K05399	LBP	lipopolysaccharide-binding protein	ko04620	Toll-like receptor signaling pathway	http://www.kegg.jp/kegg-bin/show_pathway?ko04620+K05399
P18428	K05399	LBP	lipopolysaccharide-binding protein	ko05132	Salmonella infection	http://www.kegg.jp/kegg-bin/show_pathway?ko05132+K05399
P18428	K05399	LBP	lipopolysaccharide-binding protein	ko04064	NF-kappa B signaling pathway	http://www.kegg.jp/kegg-bin/show_pathway?ko04064+K05399
XP_005611009.1
NP_001161154.1
XP_001490739.1
XP_023481087.1
XP_023488377.1
XP_001491217.1
XP_001916911.4
XP_005217490.1
XP_005694116.3
P18669	K01834	PGAM, gpmA	2,3-bisphosphoglycerate-dependent phosphoglycerate mutase [EC:5.4.2.11]	ko00010	Glycolysis / Gluconeogenesis	http://www.kegg.jp/kegg-bin/show_pathway?ko00010+K01834
P18669	K01834	PGAM, gpmA	2,3-bisphosphoglycerate-dependent phosphoglycerate mutase [EC:5.4.2.11]	ko00680	Methane metabolism	http://www.kegg.jp/kegg-bin/show_pathway?ko00680+K01834
P18669	K01834	PGAM, gpmA	2,3-bisphosphoglycerate-dependent phosphoglycerate mutase [EC:5.4.2.11]	ko04922	Glucagon signaling pathway	http://www.kegg.jp/kegg-bin/show_pathway?ko04922+K01834
P18669	K01834	PGAM, gpmA	2,3-bisphosphoglycerate-dependent phosphoglycerate mutase [EC:5.4.2.11]	ko05230	Central carbon metabolism in cancer	http://www.kegg.jp/kegg-bin/show_pathway?ko05230+K01834
P18669	K01834	PGAM, gpmA	2,3-bisphosphoglycerate-dependent phosphoglycerate mutase [EC:5.4.2.11]	ko00260	Glycine, serine and threonine metabolism	http://www.kegg.jp/kegg-bin/show_pathway?ko00260+K01834
XP_005208086.1
O75891	K00289	ALDH1L	formyltetrahydrofolate dehydrogenase [EC:1.5.1.6]	ko00670	One carbon pool by folate	http://www.kegg.jp/kegg-bin/show_pathway?ko00670+K00289
XP_017908355.1
NP_001075419.1
P01040	K13907
P09210	K00799	GST, gst	glutathione S-transferase [EC:2.5.1.18]	ko05225	Hepatocellular carcinoma	http://www.kegg.jp/kegg-bin/show_pathway?ko05225+K00799
P09210	K00799	GST, gst	glutathione S-transferase [EC:2.5.1.18]	ko00982	Drug metabolism - cytochrome P450	http://www.kegg.jp/kegg-bin/show_pathway?ko00982+K00799
P09210	K00799	GST, gst	glutathione S-transferase [EC:2.5.1.18]	ko05418	Fluid shear stress and atherosclerosis	http://www.kegg.jp/kegg-bin/show_pathway?ko05418+K00799
P09210	K00799	GST, gst	glutathione S-transferase [EC:2.5.1.18]	ko00480	Glutathione metabolism	http://www.kegg.jp/kegg-bin/show_pathway?ko00480+K00799
P09210	K00799	GST, gst	glutathione S-transferase [EC:2.5.1.18]	ko00980	Metabolism of xenobiotics by cytochrome P450	http://www.kegg.jp/kegg-bin/show_pathway?ko00980+K00799
P09210	K00799	GST, gst	glutathione S-transferase [EC:2.5.1.18]	ko00983	Drug metabolism - other enzymes	http://www.kegg.jp/kegg-bin/show_pathway?ko00983+K00799
P09210	K00799	GST, gst	glutathione S-transferase [EC:2.5.1.18]	ko05204	Chemical carcinogenesis	http://www.kegg.jp/kegg-bin/show_pathway?ko05204+K00799
P09210	K00799	GST, gst	glutathione S-transferase [EC:2.5.1.18]	ko05200	Pathways in cancer	http://www.kegg.jp/kegg-bin/show_pathway?ko05200+K00799
P09210	K00799	GST, gst	glutathione S-transferase [EC:2.5.1.18]	ko01524	Platinum drug resistance	http://www.kegg.jp/kegg-bin/show_pathway?ko01524+K00799
P47710	K17281
XP_023490302.1
XP_024846675.1
NP_001075413.1
P81605
NP_776554.2
P02671	K03903	FGA	fibrinogen alpha chain	ko04611	Platelet activation	http://www.kegg.jp/kegg-bin/show_pathway?ko04611+K03903
P02671	K03903	FGA	fibrinogen alpha chain	ko04610	Complement and coagulation cascades	http://www.kegg.jp/kegg-bin/show_pathway?ko04610+K03903
XP_001503846.1
XP_002691414.1
P36955	K19614	SERPINF1, PEDF	pigment epithelium-derived factor	ko04310	Wnt signaling pathway	http://www.kegg.jp/kegg-bin/show_pathway?ko04310+K19614
XP_001915894.1
XP_001500810.1
XP_001499728.2
XP_023474579.1
XP_005690302.1
Q9HAT2	K05970
XP_023501673.1
XP_014596904.2
XP_023493515.1
P07339	K01379	CTSD	cathepsin D [EC:3.4.23.5]	ko04210	Apoptosis	http://www.kegg.jp/kegg-bin/show_pathway?ko04210+K01379
P07339	K01379	CTSD	cathepsin D [EC:3.4.23.5]	ko04915	Estrogen signaling pathway	http://www.kegg.jp/kegg-bin/show_pathway?ko04915+K01379
P07339	K01379	CTSD	cathepsin D [EC:3.4.23.5]	ko04142	Lysosome	http://www.kegg.jp/kegg-bin/show_pathway?ko04142+K01379
P07339	K01379	CTSD	cathepsin D [EC:3.4.23.5]	ko04071	Sphingolipid signaling pathway	http://www.kegg.jp/kegg-bin/show_pathway?ko04071+K01379
P07339	K01379	CTSD	cathepsin D [EC:3.4.23.5]	ko05152	Tuberculosis	http://www.kegg.jp/kegg-bin/show_pathway?ko05152+K01379
P07339	K01379	CTSD	cathepsin D [EC:3.4.23.5]	ko04140	Autophagy - animal	http://www.kegg.jp/kegg-bin/show_pathway?ko04140+K01379
P04062	K01201	GBA, srfJ	glucosylceramidase [EC:3.2.1.45]	ko04142	Lysosome	http://www.kegg.jp/kegg-bin/show_pathway?ko04142+K01201
P04062	K01201	GBA, srfJ	glucosylceramidase [EC:3.2.1.45]	ko00600	Sphingolipid metabolism	http://www.kegg.jp/kegg-bin/show_pathway?ko00600+K01201
P04062	K01201	GBA, srfJ	glucosylceramidase [EC:3.2.1.45]	ko00511	Other glycan degradation	http://www.kegg.jp/kegg-bin/show_pathway?ko00511+K01201
XP_023484372.1
P01011	K04525
XP_001501696.3
P07602	K12382	PSAP, SGP1	saposin	ko04142	Lysosome	http://www.kegg.jp/kegg-bin/show_pathway?ko04142+K12382
XP_023500229.1
P07498	K17282
NP_001075966.1
NP_776343.1
XP_023476059.1
XP_023481453.1
XP_001490299.3
XP_023510672.1
XP_023492960.1
XP_023492515.1
XP_023476848.1
Q96JI7	K19026
P14207	K13649	FOLR	folate receptor	ko04144	Endocytosis	http://www.kegg.jp/kegg-bin/show_pathway?ko04144+K13649
P14207	K13649	FOLR	folate receptor	ko01523	Antifolate resistance	http://www.kegg.jp/kegg-bin/show_pathway?ko01523+K13649
XP_017904016.1
XP_001492576.1
XP_005602671.1
XP_005597710.1
XP_005688649.1
XP_005689539.3
XP_023485182.1
XP_001488209.1
XP_010955131.1
P80303	K20371
XP_023479252.1
NP_851359.2
XP_005690953.1
Q99541	K17284	PLIN2, ADRP	perilipin-2	ko03320	PPAR signaling pathway	http://www.kegg.jp/kegg-bin/show_pathway?ko03320+K17284
P02766	K20731	TTR	transthyretin	ko04918	Thyroid hormone synthesis	http://www.kegg.jp/kegg-bin/show_pathway?ko04918+K20731
XP_010800903.1
Q6WN34	K17280
Q14055	K08131	COL9A	collagen, type IX, alpha	ko04151	PI3K-Akt signaling pathway	http://www.kegg.jp/kegg-bin/show_pathway?ko04151+K08131
Q14055	K08131	COL9A	collagen, type IX, alpha	ko04512	ECM-receptor interaction	http://www.kegg.jp/kegg-bin/show_pathway?ko04512+K08131
Q14055	K08131	COL9A	collagen, type IX, alpha	ko04974	Protein digestion and absorption	http://www.kegg.jp/kegg-bin/show_pathway?ko04974+K08131
Q14055	K08131	COL9A	collagen, type IX, alpha	ko04510	Focal adhesion	http://www.kegg.jp/kegg-bin/show_pathway?ko04510+K08131
Q14055	K08131	COL9A	collagen, type IX, alpha	ko05165	Human papillomavirus infection	http://www.kegg.jp/kegg-bin/show_pathway?ko05165+K08131
P09543	K01121
XP_001499389.1
XP_017905048.1
XP_005605384.2
XP_014594267.2
XP_005675218.1
XP_001499173.3
XP_023481760.1
XP_001492602.1
P19835	K12298	CEL	bile salt-stimulated lipase [EC:3.1.1.3 3.1.1.13]	ko00100	Steroid biosynthesis	http://www.kegg.jp/kegg-bin/show_pathway?ko00100+K12298
P19835	K12298	CEL	bile salt-stimulated lipase [EC:3.1.1.3 3.1.1.13]	ko04975	Fat digestion and absorption	http://www.kegg.jp/kegg-bin/show_pathway?ko04975+K12298
P19835	K12298	CEL	bile salt-stimulated lipase [EC:3.1.1.3 3.1.1.13]	ko00561	Glycerolipid metabolism	http://www.kegg.jp/kegg-bin/show_pathway?ko00561+K12298
P19835	K12298	CEL	bile salt-stimulated lipase [EC:3.1.1.3 3.1.1.13]	ko04972	Pancreatic secretion	http://www.kegg.jp/kegg-bin/show_pathway?ko04972+K12298
XP_023494587.1
XP_023492038.1
XP_001500552.3
XP_001488181.1
XP_023484751.1
XP_023490830.1
XP_001497860.1
XP_001489791.1
NP_001271464.1
XP_023483236.1
XP_023479342.1
XP_023500356.1
P29377	K14734	S100G	S100 calcium binding protein G	ko04978	Mineral absorption	http://www.kegg.jp/kegg-bin/show_pathway?ko04978+K14734
NP_001157364.1
Q5W0Z9	K20028
NP_001296220.1
XP_023483487.1
XP_023496566.1
XP_005607860.2
XP_014590977.1
XP_001914833.2
XP_001495232.1
XP_023479343.1
XP_005611649.1
P0DOX2	K06856	IGH	immunoglobulin heavy chain	ko04672	Intestinal immune network for IgA production	http://www.kegg.jp/kegg-bin/show_pathway?ko04672+K06856
P0DOX2	K06856	IGH	immunoglobulin heavy chain	ko04151	PI3K-Akt signaling pathway	http://www.kegg.jp/kegg-bin/show_pathway?ko04151+K06856
P0DOX2	K06856	IGH	immunoglobulin heavy chain	ko04020	Calcium signaling pathway	http://www.kegg.jp/kegg-bin/show_pathway?ko04020+K06856
P0DOX2	K06856	IGH	immunoglobulin heavy chain	ko05143	African trypanosomiasis	http://www.kegg.jp/kegg-bin/show_pathway?ko05143+K06856
P0DOX2	K06856	IGH	immunoglobulin heavy chain	ko05330	Allograft rejection	http://www.kegg.jp/kegg-bin/show_pathway?ko05330+K06856
P0DOX2	K06856	IGH	immunoglobulin heavy chain	ko05202	Transcriptional misregulation in cancer	http://www.kegg.jp/kegg-bin/show_pathway?ko05202+K06856
P0DOX2	K06856	IGH	immunoglobulin heavy chain	ko04640	Hematopoietic cell lineage	http://www.kegg.jp/kegg-bin/show_pathway?ko04640+K06856
P0DOX2	K06856	IGH	immunoglobulin heavy chain	ko05320	Autoimmune thyroid disease	http://www.kegg.jp/kegg-bin/show_pathway?ko05320+K06856
P0DOX2	K06856	IGH	immunoglobulin heavy chain	ko04650	Natural killer cell mediated cytotoxicity	http://www.kegg.jp/kegg-bin/show_pathway?ko04650+K06856
P0DOX2	K06856	IGH	immunoglobulin heavy chain	ko05340	Primary immunodeficiency	http://www.kegg.jp/kegg-bin/show_pathway?ko05340+K06856
P0DOX2	K06856	IGH	immunoglobulin heavy chain	ko05310	Asthma	http://www.kegg.jp/kegg-bin/show_pathway?ko05310+K06856
P0DOX2	K06856	IGH	immunoglobulin heavy chain	ko05323	Rheumatoid arthritis	http://www.kegg.jp/kegg-bin/show_pathway?ko05323+K06856
P0DOX2	K06856	IGH	immunoglobulin heavy chain	ko04072	Phospholipase D signaling pathway	http://www.kegg.jp/kegg-bin/show_pathway?ko04072+K06856
P0DOX2	K06856	IGH	immunoglobulin heavy chain	ko04064	NF-kappa B signaling pathway	http://www.kegg.jp/kegg-bin/show_pathway?ko04064+K06856
P0DOX2	K06856	IGH	immunoglobulin heavy chain	ko05416	Viral myocarditis	http://www.kegg.jp/kegg-bin/show_pathway?ko05416+K06856
P0DOX2	K06856	IGH	immunoglobulin heavy chain	ko05140	Leishmaniasis	http://www.kegg.jp/kegg-bin/show_pathway?ko05140+K06856
P0DOX2	K06856	IGH	immunoglobulin heavy chain	ko05322	Systemic lupus erythematosus	http://www.kegg.jp/kegg-bin/show_pathway?ko05322+K06856
P0DOX2	K06856	IGH	immunoglobulin heavy chain	ko04662	B cell receptor signaling pathway	http://www.kegg.jp/kegg-bin/show_pathway?ko04662+K06856
P0DOX2	K06856	IGH	immunoglobulin heavy chain	ko05414	Dilated cardiomyopathy (DCM)	http://www.kegg.jp/kegg-bin/show_pathway?ko05414+K06856
P0DOX2	K06856	IGH	immunoglobulin heavy chain	ko04666	Fc gamma R-mediated phagocytosis	http://www.kegg.jp/kegg-bin/show_pathway?ko04666+K06856
P0DOX2	K06856	IGH	immunoglobulin heavy chain	ko04664	Fc epsilon RI signaling pathway	http://www.kegg.jp/kegg-bin/show_pathway?ko04664+K06856
P0DOX2	K06856	IGH	immunoglobulin heavy chain	ko05146	Amoebiasis	http://www.kegg.jp/kegg-bin/show_pathway?ko05146+K06856
P0DOX2	K06856	IGH	immunoglobulin heavy chain	ko05152	Tuberculosis	http://www.kegg.jp/kegg-bin/show_pathway?ko05152+K06856
P0DOX2	K06856	IGH	immunoglobulin heavy chain	ko05162	Measles	http://www.kegg.jp/kegg-bin/show_pathway?ko05162+K06856
P0DOX2	K06856	IGH	immunoglobulin heavy chain	ko04145	Phagosome	http://www.kegg.jp/kegg-bin/show_pathway?ko04145+K06856
P0DOX2	K06856	IGH	immunoglobulin heavy chain	ko05150	Staphylococcus aureus infection	http://www.kegg.jp/kegg-bin/show_pathway?ko05150+K06856
P0DOX2	K06856	IGH	immunoglobulin heavy chain	ko05169	Epstein-Barr virus infection	http://www.kegg.jp/kegg-bin/show_pathway?ko05169+K06856
XP_001917710.1
XP_005598248.1
P00738	K16142
XP_014593950.1
XP_005602652.1
XP_023496818.1
XP_001505006.1
XP_014588282.1
XP_023492613.1
XP_010967100.1
XP_001505010.1
XP_023506000.1
NP_001271468.1
XP_005601929.1
NP_001157357.1
NP_001075353.1
NP_001075415.2
XP_001496202.1
XP_023487776.1
XP_023503816.1
NP_001075352.1
XP_023503887.1
XP_017906433.1
XP_023507572.1
Q99470
XP_013820023.2
XP_014583266.1
XP_001490892.4
P07900	K04079	HSP90A, htpG	molecular chaperone HtpG	ko04612	Antigen processing and presentation	http://www.kegg.jp/kegg-bin/show_pathway?ko04612+K04079
P07900	K04079	HSP90A, htpG	molecular chaperone HtpG	ko04151	PI3K-Akt signaling pathway	http://www.kegg.jp/kegg-bin/show_pathway?ko04151+K04079
P07900	K04079	HSP90A, htpG	molecular chaperone HtpG	ko04217	Necroptosis	http://www.kegg.jp/kegg-bin/show_pathway?ko04217+K04079
P07900	K04079	HSP90A, htpG	molecular chaperone HtpG	ko04915	Estrogen signaling pathway	http://www.kegg.jp/kegg-bin/show_pathway?ko04915+K04079
P07900	K04079	HSP90A, htpG	molecular chaperone HtpG	ko04141	Protein processing in endoplasmic reticulum	http://www.kegg.jp/kegg-bin/show_pathway?ko04141+K04079
P07900	K04079	HSP90A, htpG	molecular chaperone HtpG	ko04621	NOD-like receptor signaling pathway	http://www.kegg.jp/kegg-bin/show_pathway?ko04621+K04079
P07900	K04079	HSP90A, htpG	molecular chaperone HtpG	ko04659	Th17 cell differentiation	http://www.kegg.jp/kegg-bin/show_pathway?ko04659+K04079
P07900	K04079	HSP90A, htpG	molecular chaperone HtpG	ko04626	Plant-pathogen interaction	http://www.kegg.jp/kegg-bin/show_pathway?ko04626+K04079
P07900	K04079	HSP90A, htpG	molecular chaperone HtpG	ko05418	Fluid shear stress and atherosclerosis	http://www.kegg.jp/kegg-bin/show_pathway?ko05418+K04079
P07900	K04079	HSP90A, htpG	molecular chaperone HtpG	ko04914	Progesterone-mediated oocyte maturation	http://www.kegg.jp/kegg-bin/show_pathway?ko04914+K04079
P07900	K04079	HSP90A, htpG	molecular chaperone HtpG	ko04657	IL-17 signaling pathway	http://www.kegg.jp/kegg-bin/show_pathway?ko04657+K04079
P07900	K04079	HSP90A, htpG	molecular chaperone HtpG	ko05215	Prostate cancer	http://www.kegg.jp/kegg-bin/show_pathway?ko05215+K04079
P07900	K04079	HSP90A, htpG	molecular chaperone HtpG	ko05200	Pathways in cancer	http://www.kegg.jp/kegg-bin/show_pathway?ko05200+K04079
Q8NHW5	K02941	RP-LP0, RPLP0	large subunit ribosomal protein LP0	ko03010	Ribosome	http://www.kegg.jp/kegg-bin/show_pathway?ko03010+K02941
Q9HAU6
Q9UL46	K06697	PSME2	proteasome activator subunit 2 (PA28 beta)	ko04612	Antigen processing and presentation	http://www.kegg.jp/kegg-bin/show_pathway?ko04612+K06697
Q9UL46	K06697	PSME2	proteasome activator subunit 2 (PA28 beta)	ko03050	Proteasome	http://www.kegg.jp/kegg-bin/show_pathway?ko03050+K06697
P28066	K02729	PSMA5	20S proteasome subunit alpha 5 [EC:3.4.25.1]	ko03050	Proteasome	http://www.kegg.jp/kegg-bin/show_pathway?ko03050+K02729
XP_017898587.1
P05386	K02942	RP-LP1, RPLP1	large subunit ribosomal protein LP1	ko03010	Ribosome	http://www.kegg.jp/kegg-bin/show_pathway?ko03010+K02942
P63261	K05692	ACTB_G1	actin beta/gamma 1	ko05418	Fluid shear stress and atherosclerosis	http://www.kegg.jp/kegg-bin/show_pathway?ko05418+K05692
P63261	K05692	ACTB_G1	actin beta/gamma 1	ko05410	Hypertrophic cardiomyopathy (HCM)	http://www.kegg.jp/kegg-bin/show_pathway?ko05410+K05692
P63261	K05692	ACTB_G1	actin beta/gamma 1	ko04145	Phagosome	http://www.kegg.jp/kegg-bin/show_pathway?ko04145+K05692
P63261	K05692	ACTB_G1	actin beta/gamma 1	ko04391	Hippo signaling pathway - fly	http://www.kegg.jp/kegg-bin/show_pathway?ko04391+K05692
P63261	K05692	ACTB_G1	actin beta/gamma 1	ko04745	Phototransduction - fly	http://www.kegg.jp/kegg-bin/show_pathway?ko04745+K05692
P63261	K05692	ACTB_G1	actin beta/gamma 1	ko05412	Arrhythmogenic right ventricular cardiomyopathy (ARVC)	http://www.kegg.jp/kegg-bin/show_pathway?ko05412+K05692
P63261	K05692	ACTB_G1	actin beta/gamma 1	ko04390	Hippo signaling pathway	http://www.kegg.jp/kegg-bin/show_pathway?ko04390+K05692
P63261	K05692	ACTB_G1	actin beta/gamma 1	ko04810	Regulation of actin cytoskeleton	http://www.kegg.jp/kegg-bin/show_pathway?ko04810+K05692
P63261	K05692	ACTB_G1	actin beta/gamma 1	ko04210	Apoptosis	http://www.kegg.jp/kegg-bin/show_pathway?ko04210+K05692
P63261	K05692	ACTB_G1	actin beta/gamma 1	ko05416	Viral myocarditis	http://www.kegg.jp/kegg-bin/show_pathway?ko05416+K05692
P63261	K05692	ACTB_G1	actin beta/gamma 1	ko05164	Influenza A	http://www.kegg.jp/kegg-bin/show_pathway?ko05164+K05692
P63261	K05692	ACTB_G1	actin beta/gamma 1	ko05205	Proteoglycans in cancer	http://www.kegg.jp/kegg-bin/show_pathway?ko05205+K05692
P63261	K05692	ACTB_G1	actin beta/gamma 1	ko04530	Tight junction	http://www.kegg.jp/kegg-bin/show_pathway?ko04530+K05692
P63261	K05692	ACTB_G1	actin beta/gamma 1	ko05414	Dilated cardiomyopathy (DCM)	http://www.kegg.jp/kegg-bin/show_pathway?ko05414+K05692
P63261	K05692	ACTB_G1	actin beta/gamma 1	ko04611	Platelet activation	http://www.kegg.jp/kegg-bin/show_pathway?ko04611+K05692
P63261	K05692	ACTB_G1	actin beta/gamma 1	ko05110	Vibrio cholerae infection	http://www.kegg.jp/kegg-bin/show_pathway?ko05110+K05692
P63261	K05692	ACTB_G1	actin beta/gamma 1	ko05100	Bacterial invasion of epithelial cells	http://www.kegg.jp/kegg-bin/show_pathway?ko05100+K05692
P63261	K05692	ACTB_G1	actin beta/gamma 1	ko04921	Oxytocin signaling pathway	http://www.kegg.jp/kegg-bin/show_pathway?ko04921+K05692
P63261	K05692	ACTB_G1	actin beta/gamma 1	ko04520	Adherens junction	http://www.kegg.jp/kegg-bin/show_pathway?ko04520+K05692
P63261	K05692	ACTB_G1	actin beta/gamma 1	ko05130	Pathogenic Escherichia coli infection	http://www.kegg.jp/kegg-bin/show_pathway?ko05130+K05692
P63261	K05692	ACTB_G1	actin beta/gamma 1	ko04015	Rap1 signaling pathway	http://www.kegg.jp/kegg-bin/show_pathway?ko04015+K05692
P63261	K05692	ACTB_G1	actin beta/gamma 1	ko04510	Focal adhesion	http://www.kegg.jp/kegg-bin/show_pathway?ko04510+K05692
P63261	K05692	ACTB_G1	actin beta/gamma 1	ko05225	Hepatocellular carcinoma	http://www.kegg.jp/kegg-bin/show_pathway?ko05225+K05692
P63261	K05692	ACTB_G1	actin beta/gamma 1	ko04919	Thyroid hormone signaling pathway	http://www.kegg.jp/kegg-bin/show_pathway?ko04919+K05692
P63261	K05692	ACTB_G1	actin beta/gamma 1	ko05132	Salmonella infection	http://www.kegg.jp/kegg-bin/show_pathway?ko05132+K05692
P63261	K05692	ACTB_G1	actin beta/gamma 1	ko04714	Thermogenesis	http://www.kegg.jp/kegg-bin/show_pathway?ko04714+K05692
P63261	K05692	ACTB_G1	actin beta/gamma 1	ko05131	Shigellosis	http://www.kegg.jp/kegg-bin/show_pathway?ko05131+K05692
P63261	K05692	ACTB_G1	actin beta/gamma 1	ko04670	Leukocyte transendothelial migration	http://www.kegg.jp/kegg-bin/show_pathway?ko04670+K05692
Q9BV40	K08512	VAMP8	vesicle-associated membrane protein 8	ko04611	Platelet activation	http://www.kegg.jp/kegg-bin/show_pathway?ko04611+K08512
Q9BV40	K08512	VAMP8	vesicle-associated membrane protein 8	ko04140	Autophagy - animal	http://www.kegg.jp/kegg-bin/show_pathway?ko04140+K08512
Q9BV40	K08512	VAMP8	vesicle-associated membrane protein 8	ko04130	SNARE interactions in vesicular transport	http://www.kegg.jp/kegg-bin/show_pathway?ko04130+K08512
XP_024838480.1
Q9H299
NP_001030360.2
P21695	K00006	GPD1	glycerol-3-phosphate dehydrogenase (NAD+) [EC:1.1.1.8]	ko04011	MAPK signaling pathway - yeast	http://www.kegg.jp/kegg-bin/show_pathway?ko04011+K00006
P21695	K00006	GPD1	glycerol-3-phosphate dehydrogenase (NAD+) [EC:1.1.1.8]	ko00564	Glycerophospholipid metabolism	http://www.kegg.jp/kegg-bin/show_pathway?ko00564+K00006
P62942	K09568
P39019	K02966	RP-S19e, RPS19	small subunit ribosomal protein S19e	ko03010	Ribosome	http://www.kegg.jp/kegg-bin/show_pathway?ko03010+K02966
Q9BQE3	K07374	TUBA	tubulin alpha	ko04530	Tight junction	http://www.kegg.jp/kegg-bin/show_pathway?ko04530+K07374
Q9BQE3	K07374	TUBA	tubulin alpha	ko04540	Gap junction	http://www.kegg.jp/kegg-bin/show_pathway?ko04540+K07374
Q9BQE3	K07374	TUBA	tubulin alpha	ko04210	Apoptosis	http://www.kegg.jp/kegg-bin/show_pathway?ko04210+K07374
Q9BQE3	K07374	TUBA	tubulin alpha	ko05130	Pathogenic Escherichia coli infection	http://www.kegg.jp/kegg-bin/show_pathway?ko05130+K07374
Q9BQE3	K07374	TUBA	tubulin alpha	ko04145	Phagosome	http://www.kegg.jp/kegg-bin/show_pathway?ko04145+K07374
XP_010970427.1
XP_024856278.1
NP_001035680.1
P60900	K02730	PSMA6	20S proteasome subunit alpha 1 [EC:3.4.25.1]	ko03050	Proteasome	http://www.kegg.jp/kegg-bin/show_pathway?ko03050+K02730
Q9Y376	K08272	CAB39, MO25	calcium binding protein 39	ko04152	AMPK signaling pathway	http://www.kegg.jp/kegg-bin/show_pathway?ko04152+K08272
Q9Y376	K08272	CAB39, MO25	calcium binding protein 39	ko04150	mTOR signaling pathway	http://www.kegg.jp/kegg-bin/show_pathway?ko04150+K08272
P54725	K10839	RAD23, HR23	UV excision repair protein RAD23	ko04141	Protein processing in endoplasmic reticulum	http://www.kegg.jp/kegg-bin/show_pathway?ko04141+K10839
P54725	K10839	RAD23, HR23	UV excision repair protein RAD23	ko03420	Nucleotide excision repair	http://www.kegg.jp/kegg-bin/show_pathway?ko03420+K10839
P13639	K03234	EEF2	elongation factor 2	ko04921	Oxytocin signaling pathway	http://www.kegg.jp/kegg-bin/show_pathway?ko04921+K03234
P13639	K03234	EEF2	elongation factor 2	ko04152	AMPK signaling pathway	http://www.kegg.jp/kegg-bin/show_pathway?ko04152+K03234
Q9NZH0	K04619
P35241	K05762	RDX	radixin	ko05206	MicroRNAs in cancer	http://www.kegg.jp/kegg-bin/show_pathway?ko05206+K05762
P35241	K05762	RDX	radixin	ko04810	Regulation of actin cytoskeleton	http://www.kegg.jp/kegg-bin/show_pathway?ko04810+K05762
P35241	K05762	RDX	radixin	ko04530	Tight junction	http://www.kegg.jp/kegg-bin/show_pathway?ko04530+K05762
P35241	K05762	RDX	radixin	ko05205	Proteoglycans in cancer	http://www.kegg.jp/kegg-bin/show_pathway?ko05205+K05762
XP_010805655.1
P68036	K04552	UBE2L3, UBCH7	ubiquitin-conjugating enzyme E2 L3 [EC:2.3.2.23]	ko04120	Ubiquitin mediated proteolysis	http://www.kegg.jp/kegg-bin/show_pathway?ko04120+K04552
P68036	K04552	UBE2L3, UBCH7	ubiquitin-conjugating enzyme E2 L3 [EC:2.3.2.23]	ko05012	Parkinson disease	http://www.kegg.jp/kegg-bin/show_pathway?ko05012+K04552
P62879	K04537	GNB2	guanine nucleotide-binding protein G(I)/G(S)/G(T) subunit beta-2	ko04725	Cholinergic synapse	http://www.kegg.jp/kegg-bin/show_pathway?ko04725+K04537
P62879	K04537	GNB2	guanine nucleotide-binding protein G(I)/G(S)/G(T) subunit beta-2	ko04014	Ras signaling pathway	http://www.kegg.jp/kegg-bin/show_pathway?ko04014+K04537
P62879	K04537	GNB2	guanine nucleotide-binding protein G(I)/G(S)/G(T) subunit beta-2	ko04062	Chemokine signaling pathway	http://www.kegg.jp/kegg-bin/show_pathway?ko04062+K04537
P62879	K04537	GNB2	guanine nucleotide-binding protein G(I)/G(S)/G(T) subunit beta-2	ko05163	Human cytomegalovirus infection	http://www.kegg.jp/kegg-bin/show_pathway?ko05163+K04537
P62879	K04537	GNB2	guanine nucleotide-binding protein G(I)/G(S)/G(T) subunit beta-2	ko04726	Serotonergic synapse	http://www.kegg.jp/kegg-bin/show_pathway?ko04726+K04537
P62879	K04537	GNB2	guanine nucleotide-binding protein G(I)/G(S)/G(T) subunit beta-2	ko05032	Morphine addiction	http://www.kegg.jp/kegg-bin/show_pathway?ko05032+K04537
P62879	K04537	GNB2	guanine nucleotide-binding protein G(I)/G(S)/G(T) subunit beta-2	ko05167	Kaposi sarcoma-associated herpesvirus infection	http://www.kegg.jp/kegg-bin/show_pathway?ko05167+K04537
P62879	K04537	GNB2	guanine nucleotide-binding protein G(I)/G(S)/G(T) subunit beta-2	ko04723	Retrograde endocannabinoid signaling	http://www.kegg.jp/kegg-bin/show_pathway?ko04723+K04537
P62879	K04537	GNB2	guanine nucleotide-binding protein G(I)/G(S)/G(T) subunit beta-2	ko04727	GABAergic synapse	http://www.kegg.jp/kegg-bin/show_pathway?ko04727+K04537
P62879	K04537	GNB2	guanine nucleotide-binding protein G(I)/G(S)/G(T) subunit beta-2	ko05200	Pathways in cancer	http://www.kegg.jp/kegg-bin/show_pathway?ko05200+K04537
P62879	K04537	GNB2	guanine nucleotide-binding protein G(I)/G(S)/G(T) subunit beta-2	ko04926	Relaxin signaling pathway	http://www.kegg.jp/kegg-bin/show_pathway?ko04926+K04537
P62879	K04537	GNB2	guanine nucleotide-binding protein G(I)/G(S)/G(T) subunit beta-2	ko04713	Circadian entrainment	http://www.kegg.jp/kegg-bin/show_pathway?ko04713+K04537
P62879	K04537	GNB2	guanine nucleotide-binding protein G(I)/G(S)/G(T) subunit beta-2	ko05170	Human immunodeficiency virus 1 infection	http://www.kegg.jp/kegg-bin/show_pathway?ko05170+K04537
P62879	K04537	GNB2	guanine nucleotide-binding protein G(I)/G(S)/G(T) subunit beta-2	ko04724	Glutamatergic synapse	http://www.kegg.jp/kegg-bin/show_pathway?ko04724+K04537
P62879	K04537	GNB2	guanine nucleotide-binding protein G(I)/G(S)/G(T) subunit beta-2	ko04371	Apelin signaling pathway	http://www.kegg.jp/kegg-bin/show_pathway?ko04371+K04537
P62879	K04537	GNB2	guanine nucleotide-binding protein G(I)/G(S)/G(T) subunit beta-2	ko04728	Dopaminergic synapse	http://www.kegg.jp/kegg-bin/show_pathway?ko04728+K04537
P62879	K04537	GNB2	guanine nucleotide-binding protein G(I)/G(S)/G(T) subunit beta-2	ko05034	Alcoholism	http://www.kegg.jp/kegg-bin/show_pathway?ko05034+K04537
P62879	K04537	GNB2	guanine nucleotide-binding protein G(I)/G(S)/G(T) subunit beta-2	ko04151	PI3K-Akt signaling pathway	http://www.kegg.jp/kegg-bin/show_pathway?ko04151+K04537
O15431	K14686	SLC31A1, CTR1	solute carrier family 31 (copper transporter), member 1	ko01524	Platinum drug resistance	http://www.kegg.jp/kegg-bin/show_pathway?ko01524+K14686
O15431	K14686	SLC31A1, CTR1	solute carrier family 31 (copper transporter), member 1	ko04978	Mineral absorption	http://www.kegg.jp/kegg-bin/show_pathway?ko04978+K14686
Q96CN7
Q12907	K10082	LMAN2, VIP36	lectin, mannose-binding 2	ko04141	Protein processing in endoplasmic reticulum	http://www.kegg.jp/kegg-bin/show_pathway?ko04141+K10082
NP_001095589.1
P24593
Q9BSA4	K22641
Q96FJ2	K10418	DYNLL	dynein light chain LC8-type	ko04962	Vasopressin-regulated water reabsorption	http://www.kegg.jp/kegg-bin/show_pathway?ko04962+K10418
Q9H444	K12194	CHMP4, SNF7, VPS32	charged multivesicular body protein 4	ko04217	Necroptosis	http://www.kegg.jp/kegg-bin/show_pathway?ko04217+K12194
Q9H444	K12194	CHMP4, SNF7, VPS32	charged multivesicular body protein 4	ko04144	Endocytosis	http://www.kegg.jp/kegg-bin/show_pathway?ko04144+K12194
XP_010805828.1
P08865	K02998	RP-SAe, RPSA	small subunit ribosomal protein SAe	ko03010	Ribosome	http://www.kegg.jp/kegg-bin/show_pathway?ko03010+K02998
O95373	K20223	IPO7, RANBP7	importin-7	ko04013	MAPK signaling pathway - fly	http://www.kegg.jp/kegg-bin/show_pathway?ko04013+K20223
P20340	K07893
Q92896	K06816	GLG1, ESL1	golgi apparatus protein 1	ko04514	Cell adhesion molecules (CAMs)	http://www.kegg.jp/kegg-bin/show_pathway?ko04514+K06816
XP_017910178.1
NP_001272475.1
NP_001272514.1
NP_001272555.1
NP_001272564.1
NP_001272566.1
NP_001272605.1
NP_001272624.1
NP_001272666.1
NP_776586.1
P63000	K07860	RAC2	Ras-related C3 botulinum toxin substrate 2	ko04010	MAPK signaling pathway	http://www.kegg.jp/kegg-bin/show_pathway?ko04010+K07860
P63000	K07860	RAC2	Ras-related C3 botulinum toxin substrate 2	ko05416	Viral myocarditis	http://www.kegg.jp/kegg-bin/show_pathway?ko05416+K07860
P63000	K07860	RAC2	Ras-related C3 botulinum toxin substrate 2	ko04810	Regulation of actin cytoskeleton	http://www.kegg.jp/kegg-bin/show_pathway?ko04810+K07860
P63000	K07860	RAC2	Ras-related C3 botulinum toxin substrate 2	ko04662	B cell receptor signaling pathway	http://www.kegg.jp/kegg-bin/show_pathway?ko04662+K07860
P63000	K07860	RAC2	Ras-related C3 botulinum toxin substrate 2	ko04310	Wnt signaling pathway	http://www.kegg.jp/kegg-bin/show_pathway?ko04310+K07860
P63000	K07860	RAC2	Ras-related C3 botulinum toxin substrate 2	ko04024	cAMP signaling pathway	http://www.kegg.jp/kegg-bin/show_pathway?ko04024+K07860
P63000	K07860	RAC2	Ras-related C3 botulinum toxin substrate 2	ko04014	Ras signaling pathway	http://www.kegg.jp/kegg-bin/show_pathway?ko04014+K07860
P63000	K07860	RAC2	Ras-related C3 botulinum toxin substrate 2	ko04664	Fc epsilon RI signaling pathway	http://www.kegg.jp/kegg-bin/show_pathway?ko04664+K07860
P63000	K07860	RAC2	Ras-related C3 botulinum toxin substrate 2	ko04062	Chemokine signaling pathway	http://www.kegg.jp/kegg-bin/show_pathway?ko04062+K07860
P63000	K07860	RAC2	Ras-related C3 botulinum toxin substrate 2	ko04666	Fc gamma R-mediated phagocytosis	http://www.kegg.jp/kegg-bin/show_pathway?ko04666+K07860
P63000	K07860	RAC2	Ras-related C3 botulinum toxin substrate 2	ko05163	Human cytomegalovirus infection	http://www.kegg.jp/kegg-bin/show_pathway?ko05163+K07860
P63000	K07860	RAC2	Ras-related C3 botulinum toxin substrate 2	ko05418	Fluid shear stress and atherosclerosis	http://www.kegg.jp/kegg-bin/show_pathway?ko05418+K07860
P63000	K07860	RAC2	Ras-related C3 botulinum toxin substrate 2	ko05212	Pancreatic cancer	http://www.kegg.jp/kegg-bin/show_pathway?ko05212+K07860
P63000	K07860	RAC2	Ras-related C3 botulinum toxin substrate 2	ko04670	Leukocyte transendothelial migration	http://www.kegg.jp/kegg-bin/show_pathway?ko04670+K07860
P63000	K07860	RAC2	Ras-related C3 botulinum toxin substrate 2	ko05170	Human immunodeficiency virus 1 infection	http://www.kegg.jp/kegg-bin/show_pathway?ko05170+K07860
P63000	K07860	RAC2	Ras-related C3 botulinum toxin substrate 2	ko05210	Colorectal cancer	http://www.kegg.jp/kegg-bin/show_pathway?ko05210+K07860
P63000	K07860	RAC2	Ras-related C3 botulinum toxin substrate 2	ko04510	Focal adhesion	http://www.kegg.jp/kegg-bin/show_pathway?ko04510+K07860
P63000	K07860	RAC2	Ras-related C3 botulinum toxin substrate 2	ko05231	Choline metabolism in cancer	http://www.kegg.jp/kegg-bin/show_pathway?ko05231+K07860
P63000	K07860	RAC2	Ras-related C3 botulinum toxin substrate 2	ko05200	Pathways in cancer	http://www.kegg.jp/kegg-bin/show_pathway?ko05200+K07860
P63000	K07860	RAC2	Ras-related C3 botulinum toxin substrate 2	ko04015	Rap1 signaling pathway	http://www.kegg.jp/kegg-bin/show_pathway?ko04015+K07860
P63000	K07860	RAC2	Ras-related C3 botulinum toxin substrate 2	ko04071	Sphingolipid signaling pathway	http://www.kegg.jp/kegg-bin/show_pathway?ko04071+K07860
P63000	K07860	RAC2	Ras-related C3 botulinum toxin substrate 2	ko04520	Adherens junction	http://www.kegg.jp/kegg-bin/show_pathway?ko04520+K07860
P63000	K07860	RAC2	Ras-related C3 botulinum toxin substrate 2	ko04650	Natural killer cell mediated cytotoxicity	http://www.kegg.jp/kegg-bin/show_pathway?ko04650+K07860
P63000	K07860	RAC2	Ras-related C3 botulinum toxin substrate 2	ko04370	VEGF signaling pathway	http://www.kegg.jp/kegg-bin/show_pathway?ko04370+K07860
P63000	K07860	RAC2	Ras-related C3 botulinum toxin substrate 2	ko04360	Axon guidance	http://www.kegg.jp/kegg-bin/show_pathway?ko04360+K07860
P62258	K06630	YWHAE	14-3-3 protein epsilon	ko04391	Hippo signaling pathway - fly	http://www.kegg.jp/kegg-bin/show_pathway?ko04391+K06630
P62258	K06630	YWHAE	14-3-3 protein epsilon	ko04110	Cell cycle	http://www.kegg.jp/kegg-bin/show_pathway?ko04110+K06630
P62258	K06630	YWHAE	14-3-3 protein epsilon	ko04722	Neurotrophin signaling pathway	http://www.kegg.jp/kegg-bin/show_pathway?ko04722+K06630
P62258	K06630	YWHAE	14-3-3 protein epsilon	ko04151	PI3K-Akt signaling pathway	http://www.kegg.jp/kegg-bin/show_pathway?ko04151+K06630
P62258	K06630	YWHAE	14-3-3 protein epsilon	ko05203	Viral carcinogenesis	http://www.kegg.jp/kegg-bin/show_pathway?ko05203+K06630
P62258	K06630	YWHAE	14-3-3 protein epsilon	ko04390	Hippo signaling pathway	http://www.kegg.jp/kegg-bin/show_pathway?ko04390+K06630
P62258	K06630	YWHAE	14-3-3 protein epsilon	ko04011	MAPK signaling pathway - yeast	http://www.kegg.jp/kegg-bin/show_pathway?ko04011+K06630
P62258	K06630	YWHAE	14-3-3 protein epsilon	ko04114	Oocyte meiosis	http://www.kegg.jp/kegg-bin/show_pathway?ko04114+K06630
P61956	K12160	SUMO, SMT3	small ubiquitin-related modifier	ko05418	Fluid shear stress and atherosclerosis	http://www.kegg.jp/kegg-bin/show_pathway?ko05418+K12160
P61956	K12160	SUMO, SMT3	small ubiquitin-related modifier	ko03013	RNA transport	http://www.kegg.jp/kegg-bin/show_pathway?ko03013+K12160
P05387	K02943	RP-LP2, RPLP2	large subunit ribosomal protein LP2	ko03010	Ribosome	http://www.kegg.jp/kegg-bin/show_pathway?ko03010+K02943
P31946	K16197	YWHAB_Q_Z	14-3-3 protein beta/theta/zeta	ko04391	Hippo signaling pathway - fly	http://www.kegg.jp/kegg-bin/show_pathway?ko04391+K16197
P31946	K16197	YWHAB_Q_Z	14-3-3 protein beta/theta/zeta	ko04013	MAPK signaling pathway - fly	http://www.kegg.jp/kegg-bin/show_pathway?ko04013+K16197
P31946	K16197	YWHAB_Q_Z	14-3-3 protein beta/theta/zeta	ko04110	Cell cycle	http://www.kegg.jp/kegg-bin/show_pathway?ko04110+K16197
P31946	K16197	YWHAB_Q_Z	14-3-3 protein beta/theta/zeta	ko05161	Hepatitis B	http://www.kegg.jp/kegg-bin/show_pathway?ko05161+K16197
P31946	K16197	YWHAB_Q_Z	14-3-3 protein beta/theta/zeta	ko04390	Hippo signaling pathway	http://www.kegg.jp/kegg-bin/show_pathway?ko04390+K16197
P31946	K16197	YWHAB_Q_Z	14-3-3 protein beta/theta/zeta	ko05203	Viral carcinogenesis	http://www.kegg.jp/kegg-bin/show_pathway?ko05203+K16197
P31946	K16197	YWHAB_Q_Z	14-3-3 protein beta/theta/zeta	ko04212	Longevity regulating pathway - worm	http://www.kegg.jp/kegg-bin/show_pathway?ko04212+K16197
P31946	K16197	YWHAB_Q_Z	14-3-3 protein beta/theta/zeta	ko04151	PI3K-Akt signaling pathway	http://www.kegg.jp/kegg-bin/show_pathway?ko04151+K16197
P31946	K16197	YWHAB_Q_Z	14-3-3 protein beta/theta/zeta	ko04114	Oocyte meiosis	http://www.kegg.jp/kegg-bin/show_pathway?ko04114+K16197
XP_017920814.1
Q10472	K00710	GALNT	polypeptide N-acetylgalactosaminyltransferase [EC:2.4.1.41]	ko00512	Mucin type O-glycan biosynthesis	http://www.kegg.jp/kegg-bin/show_pathway?ko00512+K00710
P21810	K08118
A0A075B6I1	K06553
A0A0B4J1X8	K06856	IGH	immunoglobulin heavy chain	ko04672	Intestinal immune network for IgA production	http://www.kegg.jp/kegg-bin/show_pathway?ko04672+K06856
A0A0B4J1X8	K06856	IGH	immunoglobulin heavy chain	ko04151	PI3K-Akt signaling pathway	http://www.kegg.jp/kegg-bin/show_pathway?ko04151+K06856
A0A0B4J1X8	K06856	IGH	immunoglobulin heavy chain	ko04020	Calcium signaling pathway	http://www.kegg.jp/kegg-bin/show_pathway?ko04020+K06856
A0A0B4J1X8	K06856	IGH	immunoglobulin heavy chain	ko05143	African trypanosomiasis	http://www.kegg.jp/kegg-bin/show_pathway?ko05143+K06856
A0A0B4J1X8	K06856	IGH	immunoglobulin heavy chain	ko05330	Allograft rejection	http://www.kegg.jp/kegg-bin/show_pathway?ko05330+K06856
A0A0B4J1X8	K06856	IGH	immunoglobulin heavy chain	ko05202	Transcriptional misregulation in cancer	http://www.kegg.jp/kegg-bin/show_pathway?ko05202+K06856
A0A0B4J1X8	K06856	IGH	immunoglobulin heavy chain	ko04640	Hematopoietic cell lineage	http://www.kegg.jp/kegg-bin/show_pathway?ko04640+K06856
A0A0B4J1X8	K06856	IGH	immunoglobulin heavy chain	ko05320	Autoimmune thyroid disease	http://www.kegg.jp/kegg-bin/show_pathway?ko05320+K06856
A0A0B4J1X8	K06856	IGH	immunoglobulin heavy chain	ko04650	Natural killer cell mediated cytotoxicity	http://www.kegg.jp/kegg-bin/show_pathway?ko04650+K06856
A0A0B4J1X8	K06856	IGH	immunoglobulin heavy chain	ko05340	Primary immunodeficiency	http://www.kegg.jp/kegg-bin/show_pathway?ko05340+K06856
A0A0B4J1X8	K06856	IGH	immunoglobulin heavy chain	ko05310	Asthma	http://www.kegg.jp/kegg-bin/show_pathway?ko05310+K06856
A0A0B4J1X8	K06856	IGH	immunoglobulin heavy chain	ko05323	Rheumatoid arthritis	http://www.kegg.jp/kegg-bin/show_pathway?ko05323+K06856
A0A0B4J1X8	K06856	IGH	immunoglobulin heavy chain	ko04072	Phospholipase D signaling pathway	http://www.kegg.jp/kegg-bin/show_pathway?ko04072+K06856
A0A0B4J1X8	K06856	IGH	immunoglobulin heavy chain	ko04064	NF-kappa B signaling pathway	http://www.kegg.jp/kegg-bin/show_pathway?ko04064+K06856
A0A0B4J1X8	K06856	IGH	immunoglobulin heavy chain	ko05416	Viral myocarditis	http://www.kegg.jp/kegg-bin/show_pathway?ko05416+K06856
A0A0B4J1X8	K06856	IGH	immunoglobulin heavy chain	ko05140	Leishmaniasis	http://www.kegg.jp/kegg-bin/show_pathway?ko05140+K06856
A0A0B4J1X8	K06856	IGH	immunoglobulin heavy chain	ko05322	Systemic lupus erythematosus	http://www.kegg.jp/kegg-bin/show_pathway?ko05322+K06856
A0A0B4J1X8	K06856	IGH	immunoglobulin heavy chain	ko04662	B cell receptor signaling pathway	http://www.kegg.jp/kegg-bin/show_pathway?ko04662+K06856
A0A0B4J1X8	K06856	IGH	immunoglobulin heavy chain	ko05414	Dilated cardiomyopathy (DCM)	http://www.kegg.jp/kegg-bin/show_pathway?ko05414+K06856
A0A0B4J1X8	K06856	IGH	immunoglobulin heavy chain	ko04666	Fc gamma R-mediated phagocytosis	http://www.kegg.jp/kegg-bin/show_pathway?ko04666+K06856
A0A0B4J1X8	K06856	IGH	immunoglobulin heavy chain	ko04664	Fc epsilon RI signaling pathway	http://www.kegg.jp/kegg-bin/show_pathway?ko04664+K06856
A0A0B4J1X8	K06856	IGH	immunoglobulin heavy chain	ko05146	Amoebiasis	http://www.kegg.jp/kegg-bin/show_pathway?ko05146+K06856
A0A0B4J1X8	K06856	IGH	immunoglobulin heavy chain	ko05152	Tuberculosis	http://www.kegg.jp/kegg-bin/show_pathway?ko05152+K06856
A0A0B4J1X8	K06856	IGH	immunoglobulin heavy chain	ko05162	Measles	http://www.kegg.jp/kegg-bin/show_pathway?ko05162+K06856
A0A0B4J1X8	K06856	IGH	immunoglobulin heavy chain	ko04145	Phagosome	http://www.kegg.jp/kegg-bin/show_pathway?ko04145+K06856
A0A0B4J1X8	K06856	IGH	immunoglobulin heavy chain	ko05150	Staphylococcus aureus infection	http://www.kegg.jp/kegg-bin/show_pathway?ko05150+K06856
A0A0B4J1X8	K06856	IGH	immunoglobulin heavy chain	ko05169	Epstein-Barr virus infection	http://www.kegg.jp/kegg-bin/show_pathway?ko05169+K06856
P00558	K00927	PGK, pgk	phosphoglycerate kinase [EC:2.7.2.3]	ko00710	Carbon fixation in photosynthetic organisms	http://www.kegg.jp/kegg-bin/show_pathway?ko00710+K00927
P00558	K00927	PGK, pgk	phosphoglycerate kinase [EC:2.7.2.3]	ko00010	Glycolysis / Gluconeogenesis	http://www.kegg.jp/kegg-bin/show_pathway?ko00010+K00927
P00747	K01315	PLG	plasminogen [EC:3.4.21.7]	ko05164	Influenza A	http://www.kegg.jp/kegg-bin/show_pathway?ko05164+K01315
P00747	K01315	PLG	plasminogen [EC:3.4.21.7]	ko04080	Neuroactive ligand-receptor interaction	http://www.kegg.jp/kegg-bin/show_pathway?ko04080+K01315
P00747	K01315	PLG	plasminogen [EC:3.4.21.7]	ko04610	Complement and coagulation cascades	http://www.kegg.jp/kegg-bin/show_pathway?ko04610+K01315
P00747	K01315	PLG	plasminogen [EC:3.4.21.7]	ko05150	Staphylococcus aureus infection	http://www.kegg.jp/kegg-bin/show_pathway?ko05150+K01315
P02649	K04524	APOE	apolipoprotein E	ko05010	Alzheimer disease	http://www.kegg.jp/kegg-bin/show_pathway?ko05010+K04524
P02649	K04524	APOE	apolipoprotein E	ko04979	Cholesterol metabolism	http://www.kegg.jp/kegg-bin/show_pathway?ko04979+K04524
P02749	K17305	APOH, B2G1	beta-2-glycoprotein 1	ko04979	Cholesterol metabolism	http://www.kegg.jp/kegg-bin/show_pathway?ko04979+K17305
P05067	K04520	APP	amyloid beta A4 protein	ko04726	Serotonergic synapse	http://www.kegg.jp/kegg-bin/show_pathway?ko04726+K04520
P05067	K04520	APP	amyloid beta A4 protein	ko05010	Alzheimer disease	http://www.kegg.jp/kegg-bin/show_pathway?ko05010+K04520
P05154	K03913	SERPINA5, PCI	protein C inhibitor	ko04610	Complement and coagulation cascades	http://www.kegg.jp/kegg-bin/show_pathway?ko04610+K03913
P06312
P06858	K01059	LPL	lipoprotein lipase [EC:3.1.1.34]	ko05010	Alzheimer disease	http://www.kegg.jp/kegg-bin/show_pathway?ko05010+K01059
P06858	K01059	LPL	lipoprotein lipase [EC:3.1.1.34]	ko04979	Cholesterol metabolism	http://www.kegg.jp/kegg-bin/show_pathway?ko04979+K01059
P06858	K01059	LPL	lipoprotein lipase [EC:3.1.1.34]	ko03320	PPAR signaling pathway	http://www.kegg.jp/kegg-bin/show_pathway?ko03320+K01059
P06858	K01059	LPL	lipoprotein lipase [EC:3.1.1.34]	ko00561	Glycerolipid metabolism	http://www.kegg.jp/kegg-bin/show_pathway?ko00561+K01059
P07108	K08762	DBI, ACBP	diazepam-binding inhibitor (GABA receptor modulator, acyl-CoA-binding protein)	ko03320	PPAR signaling pathway	http://www.kegg.jp/kegg-bin/show_pathway?ko03320+K08762
P07195	K00016	LDH, ldh	L-lactate dehydrogenase [EC:1.1.1.27]	ko00640	Propanoate metabolism	http://www.kegg.jp/kegg-bin/show_pathway?ko00640+K00016
P07195	K00016	LDH, ldh	L-lactate dehydrogenase [EC:1.1.1.27]	ko04922	Glucagon signaling pathway	http://www.kegg.jp/kegg-bin/show_pathway?ko04922+K00016
P07195	K00016	LDH, ldh	L-lactate dehydrogenase [EC:1.1.1.27]	ko00270	Cysteine and methionine metabolism	http://www.kegg.jp/kegg-bin/show_pathway?ko00270+K00016
P07195	K00016	LDH, ldh	L-lactate dehydrogenase [EC:1.1.1.27]	ko00620	Pyruvate metabolism	http://www.kegg.jp/kegg-bin/show_pathway?ko00620+K00016
P07195	K00016	LDH, ldh	L-lactate dehydrogenase [EC:1.1.1.27]	ko00010	Glycolysis / Gluconeogenesis	http://www.kegg.jp/kegg-bin/show_pathway?ko00010+K00016
P07737	K05759	PFN	profilin	ko04015	Rap1 signaling pathway	http://www.kegg.jp/kegg-bin/show_pathway?ko04015+K05759
P07737	K05759	PFN	profilin	ko05131	Shigellosis	http://www.kegg.jp/kegg-bin/show_pathway?ko05131+K05759
P07737	K05759	PFN	profilin	ko04810	Regulation of actin cytoskeleton	http://www.kegg.jp/kegg-bin/show_pathway?ko04810+K05759
P07737	K05759	PFN	profilin	ko05132	Salmonella infection	http://www.kegg.jp/kegg-bin/show_pathway?ko05132+K05759
P07737	K05759	PFN	profilin	ko04013	MAPK signaling pathway - fly	http://www.kegg.jp/kegg-bin/show_pathway?ko04013+K05759
P10909	K17252	CLU	clusterin	ko04610	Complement and coagulation cascades	http://www.kegg.jp/kegg-bin/show_pathway?ko04610+K17252
P14550	K00002	AKR1A1, adh	alcohol dehydrogenase (NADP+) [EC:1.1.1.2]	ko00930	Caprolactam degradation	http://www.kegg.jp/kegg-bin/show_pathway?ko00930+K00002
P14550	K00002	AKR1A1, adh	alcohol dehydrogenase (NADP+) [EC:1.1.1.2]	ko00010	Glycolysis / Gluconeogenesis	http://www.kegg.jp/kegg-bin/show_pathway?ko00010+K00002
P14550	K00002	AKR1A1, adh	alcohol dehydrogenase (NADP+) [EC:1.1.1.2]	ko00040	Pentose and glucuronate interconversions	http://www.kegg.jp/kegg-bin/show_pathway?ko00040+K00002
P14550	K00002	AKR1A1, adh	alcohol dehydrogenase (NADP+) [EC:1.1.1.2]	ko00561	Glycerolipid metabolism	http://www.kegg.jp/kegg-bin/show_pathway?ko00561+K00002
P15311	K08007	VIL2	villin 2 (ezrin)	ko04810	Regulation of actin cytoskeleton	http://www.kegg.jp/kegg-bin/show_pathway?ko04810+K08007
P15311	K08007	VIL2	villin 2 (ezrin)	ko05206	MicroRNAs in cancer	http://www.kegg.jp/kegg-bin/show_pathway?ko05206+K08007
P15311	K08007	VIL2	villin 2 (ezrin)	ko05130	Pathogenic Escherichia coli infection	http://www.kegg.jp/kegg-bin/show_pathway?ko05130+K08007
P15311	K08007	VIL2	villin 2 (ezrin)	ko05205	Proteoglycans in cancer	http://www.kegg.jp/kegg-bin/show_pathway?ko05205+K08007
P15311	K08007	VIL2	villin 2 (ezrin)	ko04530	Tight junction	http://www.kegg.jp/kegg-bin/show_pathway?ko04530+K08007
P15311	K08007	VIL2	villin 2 (ezrin)	ko04670	Leukocyte transendothelial migration	http://www.kegg.jp/kegg-bin/show_pathway?ko04670+K08007
P15311	K08007	VIL2	villin 2 (ezrin)	ko04971	Gastric acid secretion	http://www.kegg.jp/kegg-bin/show_pathway?ko04971+K08007
P16671	K06259	CD36	CD36 antigen	ko04979	Cholesterol metabolism	http://www.kegg.jp/kegg-bin/show_pathway?ko04979+K06259
P16671	K06259	CD36	CD36 antigen	ko04152	AMPK signaling pathway	http://www.kegg.jp/kegg-bin/show_pathway?ko04152+K06259
P16671	K06259	CD36	CD36 antigen	ko04512	ECM-receptor interaction	http://www.kegg.jp/kegg-bin/show_pathway?ko04512+K06259
P16671	K06259	CD36	CD36 antigen	ko04145	Phagosome	http://www.kegg.jp/kegg-bin/show_pathway?ko04145+K06259
P16671	K06259	CD36	CD36 antigen	ko03320	PPAR signaling pathway	http://www.kegg.jp/kegg-bin/show_pathway?ko03320+K06259
P16671	K06259	CD36	CD36 antigen	ko04920	Adipocytokine signaling pathway	http://www.kegg.jp/kegg-bin/show_pathway?ko04920+K06259
P16671	K06259	CD36	CD36 antigen	ko04931	Insulin resistance	http://www.kegg.jp/kegg-bin/show_pathway?ko04931+K06259
P16671	K06259	CD36	CD36 antigen	ko04640	Hematopoietic cell lineage	http://www.kegg.jp/kegg-bin/show_pathway?ko04640+K06259
P16671	K06259	CD36	CD36 antigen	ko04975	Fat digestion and absorption	http://www.kegg.jp/kegg-bin/show_pathway?ko04975+K06259
P16671	K06259	CD36	CD36 antigen	ko05144	Malaria	http://www.kegg.jp/kegg-bin/show_pathway?ko05144+K06259
P22897	K06560	MRC, CD206, CD280	mannose receptor, C type	ko05152	Tuberculosis	http://www.kegg.jp/kegg-bin/show_pathway?ko05152+K06560
P22897	K06560	MRC, CD206, CD280	mannose receptor, C type	ko04145	Phagosome	http://www.kegg.jp/kegg-bin/show_pathway?ko04145+K06560
P28838	K11142	LAP3	cytosol aminopeptidase [EC:3.4.11.1 3.4.11.5]	ko00330	Arginine and proline metabolism	http://www.kegg.jp/kegg-bin/show_pathway?ko00330+K11142
P28838	K11142	LAP3	cytosol aminopeptidase [EC:3.4.11.1 3.4.11.5]	ko00480	Glutathione metabolism	http://www.kegg.jp/kegg-bin/show_pathway?ko00480+K11142
P29401	K00615	E2.2.1.1, tktA, tktB	transketolase [EC:2.2.1.1]	ko00030	Pentose phosphate pathway	http://www.kegg.jp/kegg-bin/show_pathway?ko00030+K00615
P29401	K00615	E2.2.1.1, tktA, tktB	transketolase [EC:2.2.1.1]	ko01051	Biosynthesis of ansamycins	http://www.kegg.jp/kegg-bin/show_pathway?ko01051+K00615
P29401	K00615	E2.2.1.1, tktA, tktB	transketolase [EC:2.2.1.1]	ko00710	Carbon fixation in photosynthetic organisms	http://www.kegg.jp/kegg-bin/show_pathway?ko00710+K00615
P29692	K15410	EEF1D	elongation factor 1-delta	ko05168	Herpes simplex infection	http://www.kegg.jp/kegg-bin/show_pathway?ko05168+K15410
P37837	K00616	E2.2.1.2, talA, talB	transaldolase [EC:2.2.1.2]	ko00030	Pentose phosphate pathway	http://www.kegg.jp/kegg-bin/show_pathway?ko00030+K00616
P40121	K10368
P53990	K19476	IST1	vacuolar protein sorting-associated protein IST1	ko04144	Endocytosis	http://www.kegg.jp/kegg-bin/show_pathway?ko04144+K19476
P55001
P60201	K17271
P61916	K13443	NPC2	Niemann-Pick C2 protein	ko04142	Lysosome	http://www.kegg.jp/kegg-bin/show_pathway?ko04142+K13443
P61916	K13443	NPC2	Niemann-Pick C2 protein	ko04979	Cholesterol metabolism	http://www.kegg.jp/kegg-bin/show_pathway?ko04979+K13443
P80748
Q13162	K03386	PRDX2_4, ahpC	peroxiredoxin (alkyl hydroperoxide reductase subunit C) [EC:1.11.1.15]	ko04214	Apoptosis - fly	http://www.kegg.jp/kegg-bin/show_pathway?ko04214+K03386
Q13277	K08486	STX1B_2_3	syntaxin 1B/2/3	ko04721	Synaptic vesicle cycle	http://www.kegg.jp/kegg-bin/show_pathway?ko04721+K08486
Q13277	K08486	STX1B_2_3	syntaxin 1B/2/3	ko04130	SNARE interactions in vesicular transport	http://www.kegg.jp/kegg-bin/show_pathway?ko04130+K08486
Q15181	K01507	ppa	inorganic pyrophosphatase [EC:3.6.1.1]	ko00190	Oxidative phosphorylation	http://www.kegg.jp/kegg-bin/show_pathway?ko00190+K01507
Q15904	K03662	ATPeVS1, ATP6S1	V-type H+-transporting ATPase S1 subunit	ko05152	Tuberculosis	http://www.kegg.jp/kegg-bin/show_pathway?ko05152+K03662
Q15904	K03662	ATPeVS1, ATP6S1	V-type H+-transporting ATPase S1 subunit	ko05110	Vibrio cholerae infection	http://www.kegg.jp/kegg-bin/show_pathway?ko05110+K03662
Q15904	K03662	ATPeVS1, ATP6S1	V-type H+-transporting ATPase S1 subunit	ko04145	Phagosome	http://www.kegg.jp/kegg-bin/show_pathway?ko04145+K03662
Q15904	K03662	ATPeVS1, ATP6S1	V-type H+-transporting ATPase S1 subunit	ko05323	Rheumatoid arthritis	http://www.kegg.jp/kegg-bin/show_pathway?ko05323+K03662
Q15904	K03662	ATPeVS1, ATP6S1	V-type H+-transporting ATPase S1 subunit	ko05120	Epithelial cell signaling in Helicobacter pylori infection	http://www.kegg.jp/kegg-bin/show_pathway?ko05120+K03662
Q15904	K03662	ATPeVS1, ATP6S1	V-type H+-transporting ATPase S1 subunit	ko05165	Human papillomavirus infection	http://www.kegg.jp/kegg-bin/show_pathway?ko05165+K03662
Q15904	K03662	ATPeVS1, ATP6S1	V-type H+-transporting ATPase S1 subunit	ko00190	Oxidative phosphorylation	http://www.kegg.jp/kegg-bin/show_pathway?ko00190+K03662
Q15904	K03662	ATPeVS1, ATP6S1	V-type H+-transporting ATPase S1 subunit	ko05161	Hepatitis B	http://www.kegg.jp/kegg-bin/show_pathway?ko05161+K03662
Q15904	K03662	ATPeVS1, ATP6S1	V-type H+-transporting ATPase S1 subunit	ko04142	Lysosome	http://www.kegg.jp/kegg-bin/show_pathway?ko04142+K03662
Q6ZUX7
Q8WUM4	K12200	PDCD6IP, ALIX, RIM20	programmed cell death 6-interacting protein	ko04144	Endocytosis	http://www.kegg.jp/kegg-bin/show_pathway?ko04144+K12200
P02462	K06237	COL4A	collagen, type IV, alpha	ko05165	Human papillomavirus infection	http://www.kegg.jp/kegg-bin/show_pathway?ko05165+K06237
P02462	K06237	COL4A	collagen, type IV, alpha	ko04933	AGE-RAGE signaling pathway in diabetic complications	http://www.kegg.jp/kegg-bin/show_pathway?ko04933+K06237
P02462	K06237	COL4A	collagen, type IV, alpha	ko04926	Relaxin signaling pathway	http://www.kegg.jp/kegg-bin/show_pathway?ko04926+K06237
P02462	K06237	COL4A	collagen, type IV, alpha	ko04151	PI3K-Akt signaling pathway	http://www.kegg.jp/kegg-bin/show_pathway?ko04151+K06237
P02462	K06237	COL4A	collagen, type IV, alpha	ko04974	Protein digestion and absorption	http://www.kegg.jp/kegg-bin/show_pathway?ko04974+K06237
P02462	K06237	COL4A	collagen, type IV, alpha	ko05222	Small cell lung cancer	http://www.kegg.jp/kegg-bin/show_pathway?ko05222+K06237
P02462	K06237	COL4A	collagen, type IV, alpha	ko05200	Pathways in cancer	http://www.kegg.jp/kegg-bin/show_pathway?ko05200+K06237
P02462	K06237	COL4A	collagen, type IV, alpha	ko04510	Focal adhesion	http://www.kegg.jp/kegg-bin/show_pathway?ko04510+K06237
P02462	K06237	COL4A	collagen, type IV, alpha	ko04512	ECM-receptor interaction	http://www.kegg.jp/kegg-bin/show_pathway?ko04512+K06237
P02462	K06237	COL4A	collagen, type IV, alpha	ko05146	Amoebiasis	http://www.kegg.jp/kegg-bin/show_pathway?ko05146+K06237
XP_023507491.1
XP_003586723.1
O43399
XP_005598312.2
XP_013819707.1
XP_005681786.1
XP_005682356.3
Q8N387	K22019
XP_005690475.2
XP_005690548.2
XP_005699836.1
O75976	K07752
XP_010944244.1
XP_010944292.1
XP_010945092.1
XP_010945236.1
XP_010945608.1
XP_010945689.1
Q2M2H8	K12047	MGAM	maltase-glucoamylase [EC:3.2.1.20 3.2.1.3]	ko00052	Galactose metabolism	http://www.kegg.jp/kegg-bin/show_pathway?ko00052+K12047
Q2M2H8	K12047	MGAM	maltase-glucoamylase [EC:3.2.1.20 3.2.1.3]	ko04973	Carbohydrate digestion and absorption	http://www.kegg.jp/kegg-bin/show_pathway?ko04973+K12047
Q2M2H8	K12047	MGAM	maltase-glucoamylase [EC:3.2.1.20 3.2.1.3]	ko00500	Starch and sucrose metabolism	http://www.kegg.jp/kegg-bin/show_pathway?ko00500+K12047
XP_010947063.1
XP_010947469.1
XP_010947914.1
XP_010947985.1
P35858	K17256
XP_010948229.1
Q9GZN4	K09626
XP_010948632.1
XP_010948770.1
XP_010948893.1
XP_010948895.1
XP_010948933.1
XP_010948996.1
XP_010949127.1
XP_010949316.1
Q13113
XP_010949438.1
XP_010949545.1
P20062	K14619	TCN2	transcobalamin-2	ko04977	Vitamin digestion and absorption	http://www.kegg.jp/kegg-bin/show_pathway?ko04977+K14619
Q8WWX9
XP_010949654.1
XP_010949694.1
XP_010949695.1
XP_010949973.1
XP_010950381.1
XP_010950492.1
XP_010950551.1
XP_010950695.1
XP_010950821.1
XP_010950830.1
XP_010951166.1
XP_010951807.1
XP_010952114.1
XP_010952253.1
XP_010952483.1
XP_010952539.1
XP_010952558.1
XP_010952935.1
P11234	K07835	RALB	Ras-related protein Ral-B	ko05210	Colorectal cancer	http://www.kegg.jp/kegg-bin/show_pathway?ko05210+K07835
P11234	K07835	RALB	Ras-related protein Ral-B	ko05212	Pancreatic cancer	http://www.kegg.jp/kegg-bin/show_pathway?ko05212+K07835
P11234	K07835	RALB	Ras-related protein Ral-B	ko04072	Phospholipase D signaling pathway	http://www.kegg.jp/kegg-bin/show_pathway?ko04072+K07835
P11234	K07835	RALB	Ras-related protein Ral-B	ko04014	Ras signaling pathway	http://www.kegg.jp/kegg-bin/show_pathway?ko04014+K07835
P11234	K07835	RALB	Ras-related protein Ral-B	ko04015	Rap1 signaling pathway	http://www.kegg.jp/kegg-bin/show_pathway?ko04015+K07835
P11234	K07835	RALB	Ras-related protein Ral-B	ko05200	Pathways in cancer	http://www.kegg.jp/kegg-bin/show_pathway?ko05200+K07835
XP_010953055.1
XP_010953062.1
XP_010953180.1
XP_010953226.1
XP_010953267.1
XP_010953645.1
XP_010953743.1
XP_010953746.1
XP_010953748.1
XP_010953756.1
XP_010953892.1
XP_010953926.1
XP_010954371.1
XP_010954663.1
XP_010954707.1
XP_010954716.1
XP_010954717.1
XP_010954730.1
XP_010954766.1
XP_010954826.1
XP_010955041.1
XP_010955118.1
XP_010955292.1
XP_010955382.1
XP_010955497.1
XP_010955507.1
XP_010955628.1
XP_010955695.1
XP_010955862.1
O95479	K13937	H6PD	hexose-6-phosphate dehydrogenase [EC:1.1.1.47 3.1.1.31]	ko00030	Pentose phosphate pathway	http://www.kegg.jp/kegg-bin/show_pathway?ko00030+K13937
P09104	K01689	ENO, eno	enolase [EC:4.2.1.11]	ko03018	RNA degradation	http://www.kegg.jp/kegg-bin/show_pathway?ko03018+K01689
P09104	K01689	ENO, eno	enolase [EC:4.2.1.11]	ko00010	Glycolysis / Gluconeogenesis	http://www.kegg.jp/kegg-bin/show_pathway?ko00010+K01689
P09104	K01689	ENO, eno	enolase [EC:4.2.1.11]	ko04066	HIF-1 signaling pathway	http://www.kegg.jp/kegg-bin/show_pathway?ko04066+K01689
P09104	K01689	ENO, eno	enolase [EC:4.2.1.11]	ko00680	Methane metabolism	http://www.kegg.jp/kegg-bin/show_pathway?ko00680+K01689
XP_010956048.1
XP_010956054.1
XP_010956137.1
XP_010956285.1
XP_010956585.1
XP_010956668.1
XP_010956699.1
XP_010956861.1
XP_010956960.1
XP_014583788.1
XP_010970374.1
XP_010957434.1
XP_010957512.1
XP_010957593.1
XP_010957666.1
O75718	K19606
XP_010958389.1
XP_010958556.1
XP_010959039.1
XP_010959457.1
XP_010959773.1
XP_010960317.1
XP_010961126.1
XP_010961139.1
XP_010961255.1
XP_010961340.1
P10600	K13377	TGFB3	transforming growth factor beta-3	ko04060	Cytokine-cytokine receptor interaction	http://www.kegg.jp/kegg-bin/show_pathway?ko04060+K13377
P10600	K13377	TGFB3	transforming growth factor beta-3	ko05142	Chagas disease (American trypanosomiasis)	http://www.kegg.jp/kegg-bin/show_pathway?ko05142+K13377
P10600	K13377	TGFB3	transforming growth factor beta-3	ko05410	Hypertrophic cardiomyopathy (HCM)	http://www.kegg.jp/kegg-bin/show_pathway?ko05410+K13377
P10600	K13377	TGFB3	transforming growth factor beta-3	ko04218	Cellular senescence	http://www.kegg.jp/kegg-bin/show_pathway?ko04218+K13377
P10600	K13377	TGFB3	transforming growth factor beta-3	ko05152	Tuberculosis	http://www.kegg.jp/kegg-bin/show_pathway?ko05152+K13377
P10600	K13377	TGFB3	transforming growth factor beta-3	ko05212	Pancreatic cancer	http://www.kegg.jp/kegg-bin/show_pathway?ko05212+K13377
P10600	K13377	TGFB3	transforming growth factor beta-3	ko05220	Chronic myeloid leukemia	http://www.kegg.jp/kegg-bin/show_pathway?ko05220+K13377
P10600	K13377	TGFB3	transforming growth factor beta-3	ko05146	Amoebiasis	http://www.kegg.jp/kegg-bin/show_pathway?ko05146+K13377
P10600	K13377	TGFB3	transforming growth factor beta-3	ko04933	AGE-RAGE signaling pathway in diabetic complications	http://www.kegg.jp/kegg-bin/show_pathway?ko04933+K13377
P10600	K13377	TGFB3	transforming growth factor beta-3	ko04010	MAPK signaling pathway	http://www.kegg.jp/kegg-bin/show_pathway?ko04010+K13377
P10600	K13377	TGFB3	transforming growth factor beta-3	ko05226	Gastric cancer	http://www.kegg.jp/kegg-bin/show_pathway?ko05226+K13377
P10600	K13377	TGFB3	transforming growth factor beta-3	ko05414	Dilated cardiomyopathy (DCM)	http://www.kegg.jp/kegg-bin/show_pathway?ko05414+K13377
P10600	K13377	TGFB3	transforming growth factor beta-3	ko05144	Malaria	http://www.kegg.jp/kegg-bin/show_pathway?ko05144+K13377
P10600	K13377	TGFB3	transforming growth factor beta-3	ko04390	Hippo signaling pathway	http://www.kegg.jp/kegg-bin/show_pathway?ko04390+K13377
P10600	K13377	TGFB3	transforming growth factor beta-3	ko05140	Leishmaniasis	http://www.kegg.jp/kegg-bin/show_pathway?ko05140+K13377
P10600	K13377	TGFB3	transforming growth factor beta-3	ko05200	Pathways in cancer	http://www.kegg.jp/kegg-bin/show_pathway?ko05200+K13377
P10600	K13377	TGFB3	transforming growth factor beta-3	ko04110	Cell cycle	http://www.kegg.jp/kegg-bin/show_pathway?ko04110+K13377
P10600	K13377	TGFB3	transforming growth factor beta-3	ko05145	Toxoplasmosis	http://www.kegg.jp/kegg-bin/show_pathway?ko05145+K13377
P10600	K13377	TGFB3	transforming growth factor beta-3	ko05321	Inflammatory bowel disease (IBD)	http://www.kegg.jp/kegg-bin/show_pathway?ko05321+K13377
P10600	K13377	TGFB3	transforming growth factor beta-3	ko05323	Rheumatoid arthritis	http://www.kegg.jp/kegg-bin/show_pathway?ko05323+K13377
P10600	K13377	TGFB3	transforming growth factor beta-3	ko05211	Renal cell carcinoma	http://www.kegg.jp/kegg-bin/show_pathway?ko05211+K13377
P10600	K13377	TGFB3	transforming growth factor beta-3	ko04068	FoxO signaling pathway	http://www.kegg.jp/kegg-bin/show_pathway?ko04068+K13377
P10600	K13377	TGFB3	transforming growth factor beta-3	ko04350	TGF-beta signaling pathway	http://www.kegg.jp/kegg-bin/show_pathway?ko04350+K13377
P10600	K13377	TGFB3	transforming growth factor beta-3	ko05166	Human T-cell leukemia virus 1 infection	http://www.kegg.jp/kegg-bin/show_pathway?ko05166+K13377
P10600	K13377	TGFB3	transforming growth factor beta-3	ko05225	Hepatocellular carcinoma	http://www.kegg.jp/kegg-bin/show_pathway?ko05225+K13377
P10600	K13377	TGFB3	transforming growth factor beta-3	ko05210	Colorectal cancer	http://www.kegg.jp/kegg-bin/show_pathway?ko05210+K13377
P10600	K13377	TGFB3	transforming growth factor beta-3	ko05161	Hepatitis B	http://www.kegg.jp/kegg-bin/show_pathway?ko05161+K13377
XP_010961515.1
XP_010961542.1
XP_010961589.1
XP_010961702.1
P32929	K01758	CTH	cystathionine gamma-lyase [EC:4.4.1.1]	ko00270	Cysteine and methionine metabolism	http://www.kegg.jp/kegg-bin/show_pathway?ko00270+K01758
P32929	K01758	CTH	cystathionine gamma-lyase [EC:4.4.1.1]	ko00450	Selenocompound metabolism	http://www.kegg.jp/kegg-bin/show_pathway?ko00450+K01758
P32929	K01758	CTH	cystathionine gamma-lyase [EC:4.4.1.1]	ko00260	Glycine, serine and threonine metabolism	http://www.kegg.jp/kegg-bin/show_pathway?ko00260+K01758
XP_010961919.1
P09525	K17093
XP_010962205.1
P31150	K17255
XP_010962656.1
XP_010962895.1
XP_010962921.1
XP_010962947.1
XP_010963502.1
Q8N9N7
XP_010963553.1
XP_010963877.1
XP_010964065.1
XP_010964083.1
XP_010965821.1
XP_010964909.1
XP_010964925.1
XP_010965308.1
XP_010965498.1
P80297
XP_010965658.1
XP_010965672.1
XP_010965740.1
Q8NI22	K20364
P16422	K06737
XP_010966833.1
XP_010966877.1
XP_010966883.1
XP_024837875.1
XP_010967038.1
XP_010967047.1
XP_010967048.1
XP_017922538.1
XP_010967565.1
XP_010967566.1
XP_010967648.1
XP_010967689.1
XP_010967710.1
XP_010967712.1
XP_010968042.1
XP_010968179.1
XP_010968187.1
XP_010968309.1
XP_010968393.1
XP_010968562.1
XP_010969515.1
XP_010969755.1
XP_010970001.1
XP_010970721.1
P27169	K01045
Q92597	K18266
XP_010971306.1
XP_010971309.1
XP_010971310.1
XP_010971319.1
P09417	K00357	QDPR	dihydropteridine reductase [EC:1.5.1.34]	ko00790	Folate biosynthesis	http://www.kegg.jp/kegg-bin/show_pathway?ko00790+K00357
P41439	K13649	FOLR	folate receptor	ko04144	Endocytosis	http://www.kegg.jp/kegg-bin/show_pathway?ko04144+K13649
P41439	K13649	FOLR	folate receptor	ko01523	Antifolate resistance	http://www.kegg.jp/kegg-bin/show_pathway?ko01523+K13649
XP_010971471.1
Q9Y3Q0	K01301
XP_010971680.1
XP_010971957.1
Q6UWX4
XP_013820153.1
XP_013829490.1
XP_017894688.1
XP_017903497.1
XP_017904617.1
XP_017905458.1
XP_017908157.1
XP_017909308.1
O14672	K06704	ADAM10, CD156c	disintegrin and metalloproteinase domain-containing protein 10 [EC:3.4.24.81]	ko05120	Epithelial cell signaling in Helicobacter pylori infection	http://www.kegg.jp/kegg-bin/show_pathway?ko05120+K06704
O14672	K06704	ADAM10, CD156c	disintegrin and metalloproteinase domain-containing protein 10 [EC:3.4.24.81]	ko05010	Alzheimer disease	http://www.kegg.jp/kegg-bin/show_pathway?ko05010+K06704
XP_017914625.1
XP_017915238.1
XP_017916681.1
Q99536	K23167
XP_017922665.1
XP_023501366.1
XP_024841790.1

## Sheet: map2query
Map_ID	Map_Name	Seqs	Seqs_Num	URL
ko04145	Phagosome	P60709 P0DOX2 P63261 Q9BQE3 A0A0B4J1X8 P16671 P22897 Q15904	8	http://www.kegg.jp/kegg-bin/show_pathway?ko04145+K05692+K06856+K05692+K07374+K06856+K06259+K06560+K03662
ko04151	PI3K-Akt signaling pathway	Q14055 P0DOX2 P07900 P62879 P62258 P31946 A0A0B4J1X8 P02462	8	http://www.kegg.jp/kegg-bin/show_pathway?ko04151+K08131+K06856+K04079+K04537+K06630+K16197+K06856+K06237
ko05200	Pathways in cancer	P06753 P09210 P07900 P62879 P63000 P02462 P11234 P10600	8	http://www.kegg.jp/kegg-bin/show_pathway?ko05200+K09290+K00799+K04079+K04537+K07860+K06237+K07835+K13377
ko05152	Tuberculosis	P18428 P07339 P0DOX2 A0A0B4J1X8 P22897 Q15904 P10600	7	http://www.kegg.jp/kegg-bin/show_pathway?ko05152+K05399+K01379+K06856+K06856+K06560+K03662+K13377
ko04144	Endocytosis	P11142 P84077 P14207 Q9H444 P53990 Q8WUM4 P41439	7	http://www.kegg.jp/kegg-bin/show_pathway?ko04144+K03283+K07938+K13649+K12194+K19476+K12200+K13649
ko04810	Regulation of actin cytoskeleton	P60709 P00734 P63261 P35241 P63000 P07737 P15311	7	http://www.kegg.jp/kegg-bin/show_pathway?ko04810+K05692+K01313+K05692+K05762+K07860+K05759+K08007
ko04015	Rap1 signaling pathway	P61224 P60709 P63261 P63000 P07737 P11234	6	http://www.kegg.jp/kegg-bin/show_pathway?ko04015+K07836+K05692+K05692+K07860+K05759+K07835
ko05418	Fluid shear stress and atherosclerosis	P60709 P09210 P07900 P63261 P63000 P61956	6	http://www.kegg.jp/kegg-bin/show_pathway?ko05418+K05692+K00799+K04079+K05692+K07860+K12160
ko04142	Lysosome	P17050 P07339 P04062 P07602 P61916 Q15904	6	http://www.kegg.jp/kegg-bin/show_pathway?ko04142+K01204+K01379+K01201+K12382+K13443+K03662
ko04510	Focal adhesion	P61224 P60709 Q14055 P63261 P63000 P02462	6	http://www.kegg.jp/kegg-bin/show_pathway?ko04510+K07836+K05692+K08131+K05692+K07860+K06237
ko05414	Dilated cardiomyopathy (DCM)	P06753 P60709 P0DOX2 P63261 A0A0B4J1X8 P10600	6	http://www.kegg.jp/kegg-bin/show_pathway?ko05414+K09290+K05692+K06856+K05692+K06856+K13377
ko03320	PPAR signaling pathway	P33121 Q99541 P06858 P07108 P16671	5	http://www.kegg.jp/kegg-bin/show_pathway?ko03320+K01897+K17284+K01059+K08762+K06259
ko03010	Ribosome	Q8NHW5 P05386 P39019 P08865 P05387	5	http://www.kegg.jp/kegg-bin/show_pathway?ko03010+K02941+K02942+K02966+K02998+K02943
ko04611	Platelet activation	P61224 P60709 P02671 P63261 Q9BV40	5	http://www.kegg.jp/kegg-bin/show_pathway?ko04611+K07836+K05692+K03903+K05692+K08512
ko04610	Complement and coagulation cascades	P00734 P02671 P00747 P05154 P10909	5	http://www.kegg.jp/kegg-bin/show_pathway?ko04610+K01313+K03903+K01315+K03913+K17252
ko00010	Glycolysis / Gluconeogenesis	P18669 P00558 P07195 P14550 P09104	5	http://www.kegg.jp/kegg-bin/show_pathway?ko00010+K01834+K00927+K00016+K00002+K01689
ko04670	Leukocyte transendothelial migration	P61224 P60709 P63261 P63000 P15311	5	http://www.kegg.jp/kegg-bin/show_pathway?ko04670+K07836+K05692+K05692+K07860+K08007
ko05416	Viral myocarditis	P60709 P0DOX2 P63261 P63000 A0A0B4J1X8	5	http://www.kegg.jp/kegg-bin/show_pathway?ko05416+K05692+K06856+K05692+K07860+K06856
ko04530	Tight junction	P60709 P63261 Q9BQE3 P35241 P15311	5	http://www.kegg.jp/kegg-bin/show_pathway?ko04530+K05692+K05692+K07374+K05762+K08007
ko04390	Hippo signaling pathway	P60709 P63261 P62258 P31946 P10600	5	http://www.kegg.jp/kegg-bin/show_pathway?ko04390+K05692+K05692+K06630+K16197+K13377
ko04979	Cholesterol metabolism	P02649 P02749 P06858 P16671 P61916	5	http://www.kegg.jp/kegg-bin/show_pathway?ko04979+K04524+K17305+K01059+K06259+K13443
ko04014	Ras signaling pathway	P61224 P62879 P63000 P11234	4	http://www.kegg.jp/kegg-bin/show_pathway?ko04014+K07836+K04537+K07860+K07835
ko05146	Amoebiasis	P0DOX2 A0A0B4J1X8 P02462 P10600	4	http://www.kegg.jp/kegg-bin/show_pathway?ko05146+K06856+K06856+K06237+K13377
ko04210	Apoptosis	P60709 P07339 P63261 Q9BQE3	4	http://www.kegg.jp/kegg-bin/show_pathway?ko04210+K05692+K01379+K05692+K07374
ko05164	Influenza A	P11142 P60709 P63261 P00747	4	http://www.kegg.jp/kegg-bin/show_pathway?ko05164+K03283+K05692+K05692+K01315
ko05323	Rheumatoid arthritis	P0DOX2 A0A0B4J1X8 Q15904 P10600	4	http://www.kegg.jp/kegg-bin/show_pathway?ko05323+K06856+K06856+K03662+K13377
ko04141	Protein processing in endoplasmic reticulum	P11142 P07900 P54725 Q12907	4	http://www.kegg.jp/kegg-bin/show_pathway?ko04141+K03283+K04079+K10839+K10082
ko05225	Hepatocellular carcinoma	P60709 P09210 P63261 P10600	4	http://www.kegg.jp/kegg-bin/show_pathway?ko05225+K05692+K00799+K05692+K13377
ko05205	Proteoglycans in cancer	P60709 P63261 P35241 P15311	4	http://www.kegg.jp/kegg-bin/show_pathway?ko05205+K05692+K05692+K05762+K08007
ko05132	Salmonella infection	P60709 P18428 P63261 P07737	4	http://www.kegg.jp/kegg-bin/show_pathway?ko05132+K05692+K05399+K05692+K05759
ko05010	Alzheimer disease	P02649 P05067 P06858 O14672	4	http://www.kegg.jp/kegg-bin/show_pathway?ko05010+K04524+K04520+K01059+K06704
ko05410	Hypertrophic cardiomyopathy (HCM)	P06753 P60709 P63261 P10600	4	http://www.kegg.jp/kegg-bin/show_pathway?ko05410+K09290+K05692+K05692+K13377
ko04010	MAPK signaling pathway	P11142 P61224 P63000 P10600	4	http://www.kegg.jp/kegg-bin/show_pathway?ko04010+K03283+K07836+K07860+K13377
ko05130	Pathogenic Escherichia coli infection	P60709 P63261 Q9BQE3 P15311	4	http://www.kegg.jp/kegg-bin/show_pathway?ko05130+K05692+K05692+K07374+K08007
ko04391	Hippo signaling pathway - fly	P60709 P63261 P62258 P31946	4	http://www.kegg.jp/kegg-bin/show_pathway?ko04391+K05692+K05692+K06630+K16197
ko05110	Vibrio cholerae infection	P60709 P63261 Q15904	3	http://www.kegg.jp/kegg-bin/show_pathway?ko05110+K05692+K05692+K03662
ko04512	ECM-receptor interaction	Q14055 P16671 P02462	3	http://www.kegg.jp/kegg-bin/show_pathway?ko04512+K08131+K06259+K06237
ko05131	Shigellosis	P60709 P63261 P07737	3	http://www.kegg.jp/kegg-bin/show_pathway?ko05131+K05692+K05692+K05759
ko04020	Calcium signaling pathway	Q01814 P0DOX2 A0A0B4J1X8	3	http://www.kegg.jp/kegg-bin/show_pathway?ko04020+K05850+K06856+K06856
ko04024	cAMP signaling pathway	P61224 Q01814 P63000	3	http://www.kegg.jp/kegg-bin/show_pathway?ko04024+K07836+K05850+K07860
ko04664	Fc epsilon RI signaling pathway	P0DOX2 P63000 A0A0B4J1X8	3	http://www.kegg.jp/kegg-bin/show_pathway?ko04664+K06856+K07860+K06856
ko04110	Cell cycle	P62258 P31946 P10600	3	http://www.kegg.jp/kegg-bin/show_pathway?ko04110+K06630+K16197+K13377
ko04520	Adherens junction	P60709 P63261 P63000	3	http://www.kegg.jp/kegg-bin/show_pathway?ko04520+K05692+K05692+K07860
ko04064	NF-kappa B signaling pathway	P18428 P0DOX2 A0A0B4J1X8	3	http://www.kegg.jp/kegg-bin/show_pathway?ko04064+K05399+K06856+K06856
ko04650	Natural killer cell mediated cytotoxicity	P0DOX2 P63000 A0A0B4J1X8	3	http://www.kegg.jp/kegg-bin/show_pathway?ko04650+K06856+K07860+K06856
ko04062	Chemokine signaling pathway	P61224 P62879 P63000	3	http://www.kegg.jp/kegg-bin/show_pathway?ko04062+K07836+K04537+K07860
ko05165	Human papillomavirus infection	Q14055 Q15904 P02462	3	http://www.kegg.jp/kegg-bin/show_pathway?ko05165+K08131+K03662+K06237
ko04714	Thermogenesis	P60709 P33121 P63261	3	http://www.kegg.jp/kegg-bin/show_pathway?ko04714+K05692+K01897+K05692
ko04915	Estrogen signaling pathway	P11142 P07339 P07900	3	http://www.kegg.jp/kegg-bin/show_pathway?ko04915+K03283+K01379+K04079
ko04640	Hematopoietic cell lineage	P0DOX2 A0A0B4J1X8 P16671	3	http://www.kegg.jp/kegg-bin/show_pathway?ko04640+K06856+K06856+K06259
ko04662	B cell receptor signaling pathway	P0DOX2 P63000 A0A0B4J1X8	3	http://www.kegg.jp/kegg-bin/show_pathway?ko04662+K06856+K07860+K06856
ko03050	Proteasome	Q9UL46 P28066 P60900	3	http://www.kegg.jp/kegg-bin/show_pathway?ko03050+K06697+K02729+K02730
ko04972	Pancreatic secretion	P61224 Q01814 P19835	3	http://www.kegg.jp/kegg-bin/show_pathway?ko04972+K07836+K05850+K12298
ko05212	Pancreatic cancer	P63000 P11234 P10600	3	http://www.kegg.jp/kegg-bin/show_pathway?ko05212+K07860+K07835+K13377
ko05143	African trypanosomiasis	P68871 P0DOX2 A0A0B4J1X8	3	http://www.kegg.jp/kegg-bin/show_pathway?ko05143+K13823+K06856+K06856
ko05144	Malaria	P68871 P16671 P10600	3	http://www.kegg.jp/kegg-bin/show_pathway?ko05144+K13823+K06259+K13377
ko05140	Leishmaniasis	P0DOX2 A0A0B4J1X8 P10600	3	http://www.kegg.jp/kegg-bin/show_pathway?ko05140+K06856+K06856+K13377
ko04217	Necroptosis	P62937 P07900 Q9H444	3	http://www.kegg.jp/kegg-bin/show_pathway?ko04217+K03767+K04079+K12194
ko04013	MAPK signaling pathway - fly	O95373 P31946 P07737	3	http://www.kegg.jp/kegg-bin/show_pathway?ko04013+K20223+K16197+K05759
ko05161	Hepatitis B	P31946 Q15904 P10600	3	http://www.kegg.jp/kegg-bin/show_pathway?ko05161+K16197+K03662+K13377
ko04612	Antigen processing and presentation	P11142 P07900 Q9UL46	3	http://www.kegg.jp/kegg-bin/show_pathway?ko04612+K03283+K04079+K06697
ko04072	Phospholipase D signaling pathway	P0DOX2 A0A0B4J1X8 P11234	3	http://www.kegg.jp/kegg-bin/show_pathway?ko04072+K06856+K06856+K07835
ko05210	Colorectal cancer	P63000 P11234 P10600	3	http://www.kegg.jp/kegg-bin/show_pathway?ko05210+K07860+K07835+K13377
ko04152	AMPK signaling pathway	Q9Y376 P13639 P16671	3	http://www.kegg.jp/kegg-bin/show_pathway?ko04152+K08272+K03234+K06259
ko00561	Glycerolipid metabolism	P19835 P06858 P14550	3	http://www.kegg.jp/kegg-bin/show_pathway?ko00561+K12298+K01059+K00002
ko00030	Pentose phosphate pathway	P29401 P37837 O95479	3	http://www.kegg.jp/kegg-bin/show_pathway?ko00030+K00615+K00616+K13937
ko05150	Staphylococcus aureus infection	P0DOX2 A0A0B4J1X8 P00747	3	http://www.kegg.jp/kegg-bin/show_pathway?ko05150+K06856+K06856+K01315
ko05162	Measles	P11142 P0DOX2 A0A0B4J1X8	3	http://www.kegg.jp/kegg-bin/show_pathway?ko05162+K03283+K06856+K06856
ko04921	Oxytocin signaling pathway	P60709 P63261 P13639	3	http://www.kegg.jp/kegg-bin/show_pathway?ko04921+K05692+K05692+K03234
ko04666	Fc gamma R-mediated phagocytosis	P0DOX2 P63000 A0A0B4J1X8	3	http://www.kegg.jp/kegg-bin/show_pathway?ko04666+K06856+K07860+K06856
ko05163	Human cytomegalovirus infection	P62879 P63000	2	http://www.kegg.jp/kegg-bin/show_pathway?ko05163+K04537+K07860
ko04140	Autophagy - animal	P07339 Q9BV40	2	http://www.kegg.jp/kegg-bin/show_pathway?ko04140+K01379+K08512
ko05211	Renal cell carcinoma	P61224 P10600	2	http://www.kegg.jp/kegg-bin/show_pathway?ko05211+K07836+K13377
ko05145	Toxoplasmosis	P11142 P10600	2	http://www.kegg.jp/kegg-bin/show_pathway?ko05145+K03283+K13377
ko05170	Human immunodeficiency virus 1 infection	P62879 P63000	2	http://www.kegg.jp/kegg-bin/show_pathway?ko05170+K04537+K07860
ko04130	SNARE interactions in vesicular transport	Q9BV40 Q13277	2	http://www.kegg.jp/kegg-bin/show_pathway?ko04130+K08512+K08486
ko04926	Relaxin signaling pathway	P62879 P02462	2	http://www.kegg.jp/kegg-bin/show_pathway?ko04926+K04537+K06237
ko04745	Phototransduction - fly	P60709 P63261	2	http://www.kegg.jp/kegg-bin/show_pathway?ko04745+K05692+K05692
ko04011	MAPK signaling pathway - yeast	P21695 P62258	2	http://www.kegg.jp/kegg-bin/show_pathway?ko04011+K00006+K06630
ko00983	Drug metabolism - other enzymes	P47989 P09210	2	http://www.kegg.jp/kegg-bin/show_pathway?ko00983+K00106+K00799
ko04071	Sphingolipid signaling pathway	P07339 P63000	2	http://www.kegg.jp/kegg-bin/show_pathway?ko04071+K01379+K07860
ko01523	Antifolate resistance	P14207 P41439	2	http://www.kegg.jp/kegg-bin/show_pathway?ko01523+K13649+K13649
ko05340	Primary immunodeficiency	P0DOX2 A0A0B4J1X8	2	http://www.kegg.jp/kegg-bin/show_pathway?ko05340+K06856+K06856
ko05100	Bacterial invasion of epithelial cells	P60709 P63261	2	http://www.kegg.jp/kegg-bin/show_pathway?ko05100+K05692+K05692
ko00710	Carbon fixation in photosynthetic organisms	P00558 P29401	2	http://www.kegg.jp/kegg-bin/show_pathway?ko00710+K00927+K00615
ko04261	Adrenergic signaling in cardiomyocytes	P06753 Q01814	2	http://www.kegg.jp/kegg-bin/show_pathway?ko04261+K09290+K05850
ko05412	Arrhythmogenic right ventricular cardiomyopathy (ARVC)	P60709 P63261	2	http://www.kegg.jp/kegg-bin/show_pathway?ko05412+K05692+K05692
ko05330	Allograft rejection	P0DOX2 A0A0B4J1X8	2	http://www.kegg.jp/kegg-bin/show_pathway?ko05330+K06856+K06856
ko04978	Mineral absorption	P29377 O15431	2	http://www.kegg.jp/kegg-bin/show_pathway?ko04978+K14734+K14686
ko04672	Intestinal immune network for IgA production	P0DOX2 A0A0B4J1X8	2	http://www.kegg.jp/kegg-bin/show_pathway?ko04672+K06856+K06856
ko00190	Oxidative phosphorylation	Q15181 Q15904	2	http://www.kegg.jp/kegg-bin/show_pathway?ko00190+K01507+K03662
ko05320	Autoimmune thyroid disease	P0DOX2 A0A0B4J1X8	2	http://www.kegg.jp/kegg-bin/show_pathway?ko05320+K06856+K06856
ko00480	Glutathione metabolism	P09210 P28838	2	http://www.kegg.jp/kegg-bin/show_pathway?ko00480+K00799+K11142
ko01524	Platinum drug resistance	P09210 O15431	2	http://www.kegg.jp/kegg-bin/show_pathway?ko01524+K00799+K14686
ko04216	Ferroptosis	P04156 P33121	2	http://www.kegg.jp/kegg-bin/show_pathway?ko04216+K05634+K01897
ko00260	Glycine, serine and threonine metabolism	P18669 P32929	2	http://www.kegg.jp/kegg-bin/show_pathway?ko00260+K01834+K01758
ko04722	Neurotrophin signaling pathway	P61224 P62258	2	http://www.kegg.jp/kegg-bin/show_pathway?ko04722+K07836+K06630
ko04146	Peroxisome	P47989 P33121	2	http://www.kegg.jp/kegg-bin/show_pathway?ko04146+K00106+K01897
ko05202	Transcriptional misregulation in cancer	P0DOX2 A0A0B4J1X8	2	http://www.kegg.jp/kegg-bin/show_pathway?ko05202+K06856+K06856
ko05203	Viral carcinogenesis	P62258 P31946	2	http://www.kegg.jp/kegg-bin/show_pathway?ko05203+K06630+K16197
ko04933	AGE-RAGE signaling pathway in diabetic complications	P02462 P10600	2	http://www.kegg.jp/kegg-bin/show_pathway?ko04933+K06237+K13377
ko04922	Glucagon signaling pathway	P18669 P07195	2	http://www.kegg.jp/kegg-bin/show_pathway?ko04922+K01834+K00016
ko04920	Adipocytokine signaling pathway	P33121 P16671	2	http://www.kegg.jp/kegg-bin/show_pathway?ko04920+K01897+K06259
ko05322	Systemic lupus erythematosus	P0DOX2 A0A0B4J1X8	2	http://www.kegg.jp/kegg-bin/show_pathway?ko05322+K06856+K06856
ko00680	Methane metabolism	P18669 P09104	2	http://www.kegg.jp/kegg-bin/show_pathway?ko00680+K01834+K01689
ko05120	Epithelial cell signaling in Helicobacter pylori infection	Q15904 O14672	2	http://www.kegg.jp/kegg-bin/show_pathway?ko05120+K03662+K06704
ko04114	Oocyte meiosis	P62258 P31946	2	http://www.kegg.jp/kegg-bin/show_pathway?ko04114+K06630+K16197
ko04080	Neuroactive ligand-receptor interaction	P00734 P00747	2	http://www.kegg.jp/kegg-bin/show_pathway?ko04080+K01313+K01315
ko05310	Asthma	P0DOX2 A0A0B4J1X8	2	http://www.kegg.jp/kegg-bin/show_pathway?ko05310+K06856+K06856
ko05169	Epstein-Barr virus infection	P0DOX2 A0A0B4J1X8	2	http://www.kegg.jp/kegg-bin/show_pathway?ko05169+K06856+K06856
ko04726	Serotonergic synapse	P62879 P05067	2	http://www.kegg.jp/kegg-bin/show_pathway?ko04726+K04537+K04520
ko05206	MicroRNAs in cancer	P35241 P15311	2	http://www.kegg.jp/kegg-bin/show_pathway?ko05206+K05762+K08007
ko04514	Cell adhesion molecules (CAMs)	P78357 Q92896	2	http://www.kegg.jp/kegg-bin/show_pathway?ko04514+K07379+K06816
ko04060	Cytokine-cytokine receptor interaction	O14793 P10600	2	http://www.kegg.jp/kegg-bin/show_pathway?ko04060+K05497+K13377
ko04919	Thyroid hormone signaling pathway	P60709 P63261	2	http://www.kegg.jp/kegg-bin/show_pathway?ko04919+K05692+K05692
ko04975	Fat digestion and absorption	P19835 P16671	2	http://www.kegg.jp/kegg-bin/show_pathway?ko04975+K12298+K06259
ko04974	Protein digestion and absorption	Q14055 P02462	2	http://www.kegg.jp/kegg-bin/show_pathway?ko04974+K08131+K06237
ko00270	Cysteine and methionine metabolism	P07195 P32929	2	http://www.kegg.jp/kegg-bin/show_pathway?ko00270+K00016+K01758
ko04310	Wnt signaling pathway	P36955 P63000	2	http://www.kegg.jp/kegg-bin/show_pathway?ko04310+K19614+K07860
ko05321	Inflammatory bowel disease (IBD)	P10600	1	http://www.kegg.jp/kegg-bin/show_pathway?ko05321+K13377
ko00982	Drug metabolism - cytochrome P450	P09210	1	http://www.kegg.jp/kegg-bin/show_pathway?ko00982+K00799
ko00450	Selenocompound metabolism	P32929	1	http://www.kegg.jp/kegg-bin/show_pathway?ko00450+K01758
ko03040	Spliceosome	P11142	1	http://www.kegg.jp/kegg-bin/show_pathway?ko03040+K03283
ko04721	Synaptic vesicle cycle	Q13277	1	http://www.kegg.jp/kegg-bin/show_pathway?ko04721+K08486
ko04218	Cellular senescence	P10600	1	http://www.kegg.jp/kegg-bin/show_pathway?ko04218+K13377
ko00640	Propanoate metabolism	P07195	1	http://www.kegg.jp/kegg-bin/show_pathway?ko00640+K00016
ko04370	VEGF signaling pathway	P63000	1	http://www.kegg.jp/kegg-bin/show_pathway?ko04370+K07860
ko00330	Arginine and proline metabolism	P28838	1	http://www.kegg.jp/kegg-bin/show_pathway?ko00330+K11142
ko04728	Dopaminergic synapse	P62879	1	http://www.kegg.jp/kegg-bin/show_pathway?ko04728+K04537
ko05142	Chagas disease (American trypanosomiasis)	P10600	1	http://www.kegg.jp/kegg-bin/show_pathway?ko05142+K13377
ko04360	Axon guidance	P63000	1	http://www.kegg.jp/kegg-bin/show_pathway?ko04360+K07860
ko03013	RNA transport	P61956	1	http://www.kegg.jp/kegg-bin/show_pathway?ko03013+K12160
ko04371	Apelin signaling pathway	P62879	1	http://www.kegg.jp/kegg-bin/show_pathway?ko04371+K04537
ko04540	Gap junction	Q9BQE3	1	http://www.kegg.jp/kegg-bin/show_pathway?ko04540+K07374
ko04970	Salivary secretion	Q01814	1	http://www.kegg.jp/kegg-bin/show_pathway?ko04970+K05850
ko00232	Caffeine metabolism	P47989	1	http://www.kegg.jp/kegg-bin/show_pathway?ko00232+K00106
ko04350	TGF-beta signaling pathway	P10600	1	http://www.kegg.jp/kegg-bin/show_pathway?ko04350+K13377
ko00564	Glycerophospholipid metabolism	P21695	1	http://www.kegg.jp/kegg-bin/show_pathway?ko00564+K00006
ko04657	IL-17 signaling pathway	P07900	1	http://www.kegg.jp/kegg-bin/show_pathway?ko04657+K04079
ko00511	Other glycan degradation	P04062	1	http://www.kegg.jp/kegg-bin/show_pathway?ko00511+K01201
ko04971	Gastric acid secretion	P15311	1	http://www.kegg.jp/kegg-bin/show_pathway?ko04971+K08007
ko04723	Retrograde endocannabinoid signaling	P62879	1	http://www.kegg.jp/kegg-bin/show_pathway?ko04723+K04537
ko05216	Thyroid cancer	P06753	1	http://www.kegg.jp/kegg-bin/show_pathway?ko05216+K09290
ko00040	Pentose and glucuronate interconversions	P14550	1	http://www.kegg.jp/kegg-bin/show_pathway?ko00040+K00002
ko04626	Plant-pathogen interaction	P07900	1	http://www.kegg.jp/kegg-bin/show_pathway?ko04626+K04079
ko04213	Longevity regulating pathway - multiple species	P11142	1	http://www.kegg.jp/kegg-bin/show_pathway?ko04213+K03283
ko04925	Aldosterone synthesis and secretion	Q01814	1	http://www.kegg.jp/kegg-bin/show_pathway?ko04925+K05850
ko05020	Prion diseases	P04156	1	http://www.kegg.jp/kegg-bin/show_pathway?ko05020+K05634
ko04918	Thyroid hormone synthesis	P02766	1	http://www.kegg.jp/kegg-bin/show_pathway?ko04918+K20731
ko04934	Cushing syndrome	P61224	1	http://www.kegg.jp/kegg-bin/show_pathway?ko04934+K07836
ko05222	Small cell lung cancer	P02462	1	http://www.kegg.jp/kegg-bin/show_pathway?ko05222+K06237
ko04212	Longevity regulating pathway - worm	P31946	1	http://www.kegg.jp/kegg-bin/show_pathway?ko04212+K16197
ko04977	Vitamin digestion and absorption	P20062	1	http://www.kegg.jp/kegg-bin/show_pathway?ko04977+K14619
ko00071	Fatty acid degradation	P33121	1	http://www.kegg.jp/kegg-bin/show_pathway?ko00071+K01897
ko05226	Gastric cancer	P10600	1	http://www.kegg.jp/kegg-bin/show_pathway?ko05226+K13377
ko04260	Cardiac muscle contraction	P06753	1	http://www.kegg.jp/kegg-bin/show_pathway?ko04260+K09290
ko00670	One carbon pool by folate	O75891	1	http://www.kegg.jp/kegg-bin/show_pathway?ko00670+K00289
ko04724	Glutamatergic synapse	P62879	1	http://www.kegg.jp/kegg-bin/show_pathway?ko04724+K04537
ko05167	Kaposi sarcoma-associated herpesvirus infection	P62879	1	http://www.kegg.jp/kegg-bin/show_pathway?ko05167+K04537
ko00603	Glycosphingolipid biosynthesis - globo and isoglobo series	P17050	1	http://www.kegg.jp/kegg-bin/show_pathway?ko00603+K01204
ko00052	Galactose metabolism	Q2M2H8	1	http://www.kegg.jp/kegg-bin/show_pathway?ko00052+K12047
ko00620	Pyruvate metabolism	P07195	1	http://www.kegg.jp/kegg-bin/show_pathway?ko00620+K00016
ko04713	Circadian entrainment	P62879	1	http://www.kegg.jp/kegg-bin/show_pathway?ko04713+K04537
ko04120	Ubiquitin mediated proteolysis	P68036	1	http://www.kegg.jp/kegg-bin/show_pathway?ko04120+K04552
ko04914	Progesterone-mediated oocyte maturation	P07900	1	http://www.kegg.jp/kegg-bin/show_pathway?ko04914+K04079
ko00512	Mucin type O-glycan biosynthesis	Q10472	1	http://www.kegg.jp/kegg-bin/show_pathway?ko00512+K00710
ko00230	Purine metabolism	P47989	1	http://www.kegg.jp/kegg-bin/show_pathway?ko00230+K00106
ko02024	Quorum sensing	P33121	1	http://www.kegg.jp/kegg-bin/show_pathway?ko02024+K01897
ko04720	Long-term potentiation	P61224	1	http://www.kegg.jp/kegg-bin/show_pathway?ko04720+K07836
ko05204	Chemical carcinogenesis	P09210	1	http://www.kegg.jp/kegg-bin/show_pathway?ko05204+K00799
ko04068	FoxO signaling pathway	P10600	1	http://www.kegg.jp/kegg-bin/show_pathway?ko04068+K13377
ko00600	Sphingolipid metabolism	P04062	1	http://www.kegg.jp/kegg-bin/show_pathway?ko00600+K01201
ko04973	Carbohydrate digestion and absorption	Q2M2H8	1	http://www.kegg.jp/kegg-bin/show_pathway?ko04973+K12047
ko00061	Fatty acid biosynthesis	P33121	1	http://www.kegg.jp/kegg-bin/show_pathway?ko00061+K01897
ko05134	Legionellosis	P11142	1	http://www.kegg.jp/kegg-bin/show_pathway?ko05134+K03283
ko04727	GABAergic synapse	P62879	1	http://www.kegg.jp/kegg-bin/show_pathway?ko04727+K04537
ko05215	Prostate cancer	P07900	1	http://www.kegg.jp/kegg-bin/show_pathway?ko05215+K04079
ko04620	Toll-like receptor signaling pathway	P18428	1	http://www.kegg.jp/kegg-bin/show_pathway?ko04620+K05399
ko05231	Choline metabolism in cancer	P63000	1	http://www.kegg.jp/kegg-bin/show_pathway?ko05231+K07860
ko03420	Nucleotide excision repair	P54725	1	http://www.kegg.jp/kegg-bin/show_pathway?ko03420+K10839
ko04659	Th17 cell differentiation	P07900	1	http://www.kegg.jp/kegg-bin/show_pathway?ko04659+K04079
ko04022	cGMP-PKG signaling pathway	Q01814	1	http://www.kegg.jp/kegg-bin/show_pathway?ko04022+K05850
ko01503	Cationic antimicrobial peptide (CAMP) resistance	P62937	1	http://www.kegg.jp/kegg-bin/show_pathway?ko01503+K03767
ko03018	RNA degradation	P09104	1	http://www.kegg.jp/kegg-bin/show_pathway?ko03018+K01689
ko05230	Central carbon metabolism in cancer	P18669	1	http://www.kegg.jp/kegg-bin/show_pathway?ko05230+K01834
ko00100	Steroid biosynthesis	P19835	1	http://www.kegg.jp/kegg-bin/show_pathway?ko00100+K12298
ko04066	HIF-1 signaling pathway	P09104	1	http://www.kegg.jp/kegg-bin/show_pathway?ko04066+K01689
ko04150	mTOR signaling pathway	Q9Y376	1	http://www.kegg.jp/kegg-bin/show_pathway?ko04150+K08272
ko04725	Cholinergic synapse	P62879	1	http://www.kegg.jp/kegg-bin/show_pathway?ko04725+K04537
ko00930	Caprolactam degradation	P14550	1	http://www.kegg.jp/kegg-bin/show_pathway?ko00930+K00002
ko04931	Insulin resistance	P16671	1	http://www.kegg.jp/kegg-bin/show_pathway?ko04931+K06259
ko05034	Alcoholism	P62879	1	http://www.kegg.jp/kegg-bin/show_pathway?ko05034+K04537
ko04621	NOD-like receptor signaling pathway	P07900	1	http://www.kegg.jp/kegg-bin/show_pathway?ko04621+K04079
ko05032	Morphine addiction	P62879	1	http://www.kegg.jp/kegg-bin/show_pathway?ko05032+K04537
ko00980	Metabolism of xenobiotics by cytochrome P450	P09210	1	http://www.kegg.jp/kegg-bin/show_pathway?ko00980+K00799
ko05168	Herpes simplex infection	P29692	1	http://www.kegg.jp/kegg-bin/show_pathway?ko05168+K15410
ko05166	Human T-cell leukemia virus 1 infection	P10600	1	http://www.kegg.jp/kegg-bin/show_pathway?ko05166+K13377
ko05012	Parkinson disease	P68036	1	http://www.kegg.jp/kegg-bin/show_pathway?ko05012+K04552
ko04214	Apoptosis - fly	Q13162	1	http://www.kegg.jp/kegg-bin/show_pathway?ko04214+K03386
ko00790	Folate biosynthesis	P09417	1	http://www.kegg.jp/kegg-bin/show_pathway?ko00790+K00357
ko01051	Biosynthesis of ansamycins	P29401	1	http://www.kegg.jp/kegg-bin/show_pathway?ko01051+K00615
ko05220	Chronic myeloid leukemia	P10600	1	http://www.kegg.jp/kegg-bin/show_pathway?ko05220+K13377
ko04962	Vasopressin-regulated water reabsorption	Q96FJ2	1	http://www.kegg.jp/kegg-bin/show_pathway?ko04962+K10418
ko00500	Starch and sucrose metabolism	Q2M2H8	1	http://www.kegg.jp/kegg-bin/show_pathway?ko00500+K12047

## Sheet: Enrichment
Map_ID	Map_Name	Test	TestAll	Ref	RefAll	Test_per	Ref_per	Test_Seq	Ref_Seq	Over_Under	P value	FDR	richFactor
ko04391	Hippo signaling pathway - fly	4	505	8	1669	0.00792079	0.00479329	P60709 P63261 P62258 P31946	XP_010968187.1PREDICTED:actin,clone302-likeisoformX1[Camelusbactrianus] XP_023510770.1actin,cytoplasmic1isoformX1[Equuscaballus] P63261 P27348 P60709 P62258 P31946 P63104	over	0.19832	1	0.5
ko00190	Oxidative phosphorylation	2	505	3	1669	0.0039604	0.00179748	Q15181 Q15904	XP_017900846.1PREDICTED:V-typeprotonATPasesubunitS1[Caprahircus] Q15181 Q15904	over	0.219104	1	0.666667
ko03420	Nucleotide excision repair	1	505	1	1669	0.0019802	0.000599161	P54725	P54725	over	0.302576	1	1
ko00450	Selenocompound metabolism	1	505	1	1669	0.0019802	0.000599161	P32929	P32929	over	0.302576	1	1
ko05212	Pancreatic cancer	3	505	8	1669	0.00594059	0.00479329	P63000 P11234 P10600	P60953 P01116 P61812 P63000 P01133 P00533 P11234 P10600	over	0.454859	1	0.375
ko05210	Colorectal cancer	3	505	8	1669	0.00594059	0.00479329	P63000 P11234 P10600	P01116 P61812 P61586 P63000 P01133 P00533 P11234 P10600	over	0.454859	1	0.375
ko04024	cAMP signaling pathway	3	505	8	1669	0.00594059	0.00479329	P61224 Q01814 P63000	XP_024842742.1muscarinicacetylcholinereceptorM1isoformX1[Bostaurus] P0DP25 Q01814 Q96BA8 P61224 P61586 P62834 P63000	over	0.454859	1	0.375
ko05110	Vibrio cholerae infection	3	505	8	1669	0.00594059	0.00479329	P60709 P63261 Q15904	XP_001502048.11-phosphatidylinositol4,5-bisphosphatephosphodiesterasegamma-2isoformX2[Equuscaballus] XP_010968187.1PREDICTED:actin,clone302-likeisoformX1[Camelusbactrianus] XP_017900846.1PREDICTED:V-typeprotonATPasesubunitS1[Caprahircus] XP_017902309.1PREDICTED:proteindisulfide-isomeraseA4[Caprahircus] XP_023510770.1actin,cytoplasmic1isoformX1[Equuscaballus] P63261 P60709 Q15904	over	0.454859	1	0.375
ko04390	Hippo signaling pathway	5	505	15	1669	0.00990099	0.00898742	P60709 P63261 P62258 P31946 P10600	XP_023502588.114-3-3proteineta[Equuscaballus] XP_010968187.1PREDICTED:actin,clone302-likeisoformX1[Camelusbactrianus] XP_023492960.1cadherin-1[Equuscaballus] XP_023510770.1actin,cytoplasmic1isoformX1[Equuscaballus] P63261 P27348 P60709 P61812 Q14332 P62258 P61981 P31946 P63104 P12830 P10600	over	0.493592	1	0.333333
ko01051	Biosynthesis of ansamycins	1	505	2	1669	0.0019802	0.00119832	P29401	XP_017922538.1PREDICTED:transketolase[Caprahircus] P29401	over	0.513727	1	0.5
ko01503	Cationic antimicrobial peptide (CAMP) resistance	1	505	2	1669	0.0019802	0.00119832	P62937	XP_010967845.1PREDICTED:peptidyl-prolylcis-transisomeraseA[Camelusbactrianus] P62937	over	0.513727	1	0.5
ko00930	Caprolactam degradation	1	505	2	1669	0.0019802	0.00119832	P14550	XP_010948893.1PREDICTED:alcoholdehydrogenase[NADP(+)][Camelusbactrianus] P14550	over	0.513727	1	0.5
ko00670	One carbon pool by folate	1	505	2	1669	0.0019802	0.00119832	O75891	O75891 P34896	over	0.513727	1	0.5
ko00100	Steroid biosynthesis	1	505	2	1669	0.0019802	0.00119832	P19835	P48449 P19835	over	0.513727	1	0.5
ko04260	Cardiac muscle contraction	1	505	2	1669	0.0019802	0.00119832	P06753	P06753 P09493	over	0.513727	1	0.5
ko02024	Quorum sensing	1	505	2	1669	0.0019802	0.00119832	P33121	O60488 P33121	over	0.513727	1	0.5
ko04110	Cell cycle	3	505	9	1669	0.00594059	0.00539245	P62258 P31946 P10600	XP_023502588.114-3-3proteineta[Equuscaballus] P31947 P27348 P61812 P62258 P61981 P31946 P63104 P10600	over	0.544362	1	0.333333
ko04013	MAPK signaling pathway - fly	3	505	9	1669	0.00594059	0.00539245	O95373 P31946 P07737	XP_014583788.1profilin-1[Equuscaballus] P27348 P04179 P01116 O95373 P31946 P63104 P07737 P00533	over	0.544362	1	0.333333
ko03050	Proteasome	3	505	9	1669	0.00594059	0.00539245	Q9UL46 P28066 P60900	XP_010947417.1PREDICTED:proteasomesubunitbetatype-9[Camelusbactrianus] XP_010953055.1PREDICTED:proteasomeactivatorcomplexsubunit1[Camelusbactrianus] Q9UL46 P28066 P49721 O14818 P25788 P60900 P28062	over	0.544362	1	0.333333
ko04745	Phototransduction - fly	2	505	6	1669	0.0039604	0.00359497	P60709 P63261	XP_010968187.1PREDICTED:actin,clone302-likeisoformX1[Camelusbactrianus] XP_023510770.1actin,cytoplasmic1isoformX1[Equuscaballus] P63261 P0DP25 P60709 P50148	over	0.585706	1	0.333333
ko04919	Thyroid hormone signaling pathway	2	505	6	1669	0.0039604	0.00359497	P60709 P63261	XP_001502048.11-phosphatidylinositol4,5-bisphosphatephosphodiesterasegamma-2isoformX2[Equuscaballus] XP_010968187.1PREDICTED:actin,clone302-likeisoformX1[Camelusbactrianus] XP_023510770.1actin,cytoplasmic1isoformX1[Equuscaballus] P63261 P60709 P01116	over	0.585706	1	0.333333
ko01524	Platinum drug resistance	2	505	6	1669	0.0039604	0.00359497	P09210 O15431	XP_010955041.1PREDICTED:glutathioneS-transferaseP[Camelusbactrianus] XP_010969547.1PREDICTED:tumornecrosisfactorreceptorsuperfamilymember6isoformX2[Camelusbactrianus] P09210 O15431 P09211 P09488	over	0.585706	1	0.333333
ko04011	MAPK signaling pathway - yeast	2	505	6	1669	0.0039604	0.00359497	P21695 P62258	P21695 P60953 P61586 P62258 P62873 P04040	over	0.585706	1	0.333333
ko04261	Adrenergic signaling in cardiomyocytes	2	505	6	1669	0.0039604	0.00359497	P06753 Q01814	P0DP25 P50148 Q01814 Q96BA8 P06753 P09493	over	0.585706	1	0.333333
ko05220	Chronic myeloid leukemia	1	505	3	1669	0.0019802	0.00179748	P10600	P01116 P61812 P10600	over	0.661038	1	0.333333
ko04120	Ubiquitin mediated proteolysis	1	505	3	1669	0.0019802	0.00179748	P68036	P61088 P68036 P22314	over	0.661038	1	0.333333
ko04914	Progesterone-mediated oocyte maturation	1	505	3	1669	0.0019802	0.00179748	P07900	P07900 P08238 P01116	over	0.661038	1	0.333333
ko04721	Synaptic vesicle cycle	1	505	3	1669	0.0019802	0.00179748	Q13277	XP_024830978.1syntaxin-3isoformX3[Bostaurus] P09497 Q13277	over	0.661038	1	0.333333
ko04714	Thermogenesis	3	505	10	1669	0.00594059	0.00599161	P60709 P33121 P63261	XP_010950080.1PREDICTED:carnitineO-palmitoyltransferase2,mitochondrialisoformX2[Camelusbactrianus] XP_010968187.1PREDICTED:actin,clone302-likeisoformX1[Camelusbactrianus] XP_023510770.1actin,cytoplasmic1isoformX1[Equuscaballus] P62753 P63261 P60709 P01116 Q96BA8 O60488 P33121	under	0.624637	1	0.3
ko00561	Glycerolipid metabolism	3	505	10	1669	0.00594059	0.00599161	P19835 P06858 P14550	XP_013821521.2PREDICTED:lipoproteinlipaseisoformX1[Caprahircus] XP_010948893.1PREDICTED:alcoholdehydrogenase[NADP(+)][Camelusbactrianus] XP_010952099.1PREDICTED:4-trimethylaminobutyraldehydedehydrogenase[Camelusbactrianus] XP_010953325.1PREDICTED:lipoproteinlipase[Camelusbactrianus] XP_010968179.1PREDICTED:alpha-galactosidaseA[Camelusbactrianus] P06858 P14550 P19835 P49189 Q99943	under	0.624637	1	0.3
ko05225	Hepatocellular carcinoma	4	505	14	1669	0.00792079	0.00838826	P60709 P09210 P63261 P10600	XP_001502048.11-phosphatidylinositol4,5-bisphosphatephosphodiesterasegamma-2isoformX2[Equuscaballus] XP_010955041.1PREDICTED:glutathioneS-transferaseP[Camelusbactrianus] XP_010968187.1PREDICTED:actin,clone302-likeisoformX1[Camelusbactrianus] XP_023510770.1actin,cytoplasmic1isoformX1[Equuscaballus] P63261 P09210 P60709 P01116 P61812 Q14332 P09211 P09488 P00533 P10600	under	0.653505	1	0.285714
ko04726	Serotonergic synapse	2	505	7	1669	0.0039604	0.00419413	P62879 P05067	P62879 Q9HAV0 P01116 P50148 Q9UBI6 P62873 P05067	under	0.676525	1	0.285714
ko05211	Renal cell carcinoma	2	505	7	1669	0.0039604	0.00419413	P61224 P10600	XP_010957609.1PREDICTED:serine/threonine-proteinkinasePAK2[Camelusbactrianus] P60953 P01116 P61812 P61224 P62834 P10600	under	0.676525	1	0.285714
ko04920	Adipocytokine signaling pathway	2	505	7	1669	0.0039604	0.00419413	P33121 P16671	XP_024846204.1plateletglycoprotein4isoformX1[Bostaurus] XP_017902106.1PREDICTED:plateletglycoprotein4isoformX1[Caprahircus] XP_023494587.1plateletglycoprotein4isoformX1[Equuscaballus] XP_010944943.1PREDICTED:plateletglycoprotein4[Camelusbactrianus] O60488 P16671 P33121	under	0.676525	1	0.285714
ko04310	Wnt signaling pathway	2	505	7	1669	0.0039604	0.00419413	P36955 P63000	XP_005693374.1PREDICTED:pigmentepithelium-derivedfactor[Caprahircus] XP_010956500.1PREDICTED:pigmentepithelium-derivedfactor[Camelusbactrianus] Q14332 P61586 P63000 Q8N474 P36955	under	0.676525	1	0.285714
ko04921	Oxytocin signaling pathway	3	505	11	1669	0.00594059	0.00659077	P60709 P63261 P13639	XP_010968187.1PREDICTED:actin,clone302-likeisoformX1[Camelusbactrianus] XP_023510770.1actin,cytoplasmic1isoformX1[Equuscaballus] P63261 P0DP25 P13639 P60709 P01116 P50148 P61586 P60660 P00533	under	0.694618	1	0.272727
ko04015	Rap1 signaling pathway	6	505	22	1669	0.0118812	0.0131815	P61224 P60709 P63261 P63000 P07737 P11234	XP_010952257.1PREDICTED:ephrin-A1[Camelusbactrianus] XP_014583788.1profilin-1[Equuscaballus] XP_010968187.1PREDICTED:actin,clone302-likeisoformX1[Camelusbactrianus] XP_023492960.1cadherin-1[Equuscaballus] XP_023510770.1actin,cytoplasmic1isoformX1[Equuscaballus] P63261 P0DP25 P60953 P60709 P01116 P50148 P61224 P61586 P62834 P63000 P01133 P07737 P07996 P12830 P00533 P11234 P11215	under	0.697281	1	0.272727
ko04071	Sphingolipid signaling pathway	2	505	8	1669	0.0039604	0.00479329	P07339 P63000	XP_010955131.1PREDICTED:cathepsinD[Camelusbactrianus] XP_017898833.1PREDICTED:cathepsinD[Caprahircus] XP_023510672.1cathepsinD[Equuscaballus] P01116 P50148 P61586 P63000 P07339	under	0.750414	1	0.25
ko00260	Glycine, serine and threonine metabolism	2	505	8	1669	0.0039604	0.00479329	P18669 P32929	XP_005691530.1PREDICTED:L-serinedehydratase/L-threoninedeaminase[Caprahircus] XP_017920641.1PREDICTED:primaryamineoxidase,liverisozymeisoformX2[Caprahircus] O43175 P18669 P34896 Q9Y617 P32929 Q16853	under	0.750414	1	0.25
ko04114	Oocyte meiosis	2	505	8	1669	0.0039604	0.00479329	P62258 P31946	XP_005225641.1STE20-likeserine/threonine-proteinkinaseisoformX1[Bostaurus] XP_023502588.114-3-3proteineta[Equuscaballus] P0DP25 P27348 P62258 P61981 P31946 P63104	under	0.750414	1	0.25
ko05412	Arrhythmogenic right ventricular cardiomyopathy (ARVC)	2	505	8	1669	0.0039604	0.00479329	P60709 P63261	XP_023476202.1dystroglycan[Equuscaballus] XP_010967481.1PREDICTED:dystroglycan[Camelusbactrianus] XP_010968187.1PREDICTED:actin,clone302-likeisoformX1[Camelusbactrianus] XP_023510770.1actin,cytoplasmic1isoformX1[Equuscaballus] P63261 P60709 Q02487 Q14118	under	0.750414	1	0.25
ko05131	Shigellosis	3	505	12	1669	0.00594059	0.00718993	P60709 P63261 P07737	XP_014583788.1profilin-1[Equuscaballus] XP_010962984.1PREDICTED:CD44antigenisoformX4[Camelusbactrianus] XP_010968187.1PREDICTED:actin,clone302-likeisoformX1[Camelusbactrianus] XP_023510770.1actin,cytoplasmic1isoformX1[Equuscaballus] O15143 P63261 O15144 P60953 P59998 P60709 P16070 P07737	under	0.754253	1	0.25
ko04972	Pancreatic secretion	3	505	12	1669	0.00594059	0.00718993	P61224 Q01814 P19835	XP_010949654.1PREDICTED:group3secretoryphospholipaseA2[Camelusbactrianus] XP_010949694.1PREDICTED:carboxypeptidaseB2isoformX2[Camelusbactrianus] XP_010971306.1PREDICTED:ADP-ribosylcyclase/cyclicADP-ribosehydrolase2isoformX2[Camelusbactrianus] P61006 P50148 Q01814 P61224 P61586 P62834 P00918 P19835 Q9NZ20	under	0.754253	1	0.25
ko05010	Alzheimer disease	4	505	16	1669	0.00792079	0.00958658	P02649 P05067 P06858 O14672	XP_013821521.2PREDICTED:lipoproteinlipaseisoformX1[Caprahircus] XP_023505644.1apolipoproteinE[Equuscaballus] XP_010945092.1PREDICTED:apolipoproteinE[Camelusbactrianus] XP_010953325.1PREDICTED:lipoproteinlipase[Camelusbactrianus] XP_010956032.1PREDICTED:glyceraldehyde-3-phosphatedehydrogenase[Camelusbactrianus] XP_010969547.1PREDICTED:tumornecrosisfactorreceptorsuperfamilymember6isoformX2[Camelusb…	under	0.762326	1	0.25
ko00603	Glycosphingolipid biosynthesis - globo and isoglobo series	1	505	4	1669	0.0019802	0.00239664	P17050	XP_010947593.1PREDICTED:beta-hexosaminidasesubunitbeta[Camelusbactrianus] XP_010968179.1PREDICTED:alpha-galactosidaseA[Camelusbactrianus] P07686 P17050	under	0.763785	1	0.25
ko05032	Morphine addiction	1	505	4	1669	0.0019802	0.00239664	P62879	P62879 Q9HAV0 Q9UBI6 P62873	under	0.763785	1	0.25
ko04727	GABAergic synapse	1	505	4	1669	0.0019802	0.00239664	P62879	P62879 Q9HAV0 Q9UBI6 P62873	under	0.763785	1	0.25
ko04350	TGF-beta signaling pathway	1	505	4	1669	0.0019802	0.00239664	P10600	P61812 P61586 P07996 P10600	under	0.763785	1	0.25
ko04217	Necroptosis	3	505	13	1669	0.00594059	0.0077891	P62937 P07900 Q9H444	XP_010954715.1PREDICTED:ferritinheavychain[Camelusbactrianus] XP_010967845.1PREDICTED:peptidyl-prolylcis-transisomeraseA[Camelusbactrianus] XP_010969547.1PREDICTED:tumornecrosisfactorreceptorsuperfamilymember6isoformX2[Camelusbactrianus] P07900 Q7LBR1 O75351 P08238 Q9H444 P02794 P11216 P50591 P62937 Q9ULZ3	under	0.804135	1	0.230769
ko05410	Hypertrophic cardiomyopathy (HCM)	4	505	17	1669	0.00792079	0.0101857	P06753 P60709 P63261 P10600	XP_023476202.1dystroglycan[Equuscaballus] XP_005602671.1angiotensinogen[Equuscaballus] XP_010961139.1PREDICTED:angiotensinogen[Camelusbactrianus] XP_010967481.1PREDICTED:dystroglycan[Camelusbactrianus] XP_010968187.1PREDICTED:actin,clone302-likeisoformX1[Camelusbactrianus] XP_023477851.1titinisoformX13[Equuscaballus] XP_023510770.1actin,cytoplasmic1isoformX1[Equuscaballus] P63261 P60709 P61812 P0…	under	0.805788	1	0.235294
ko05120	Epithelial cell signaling in Helicobacter pylori infection	2	505	9	1669	0.0039604	0.00539245	Q15904 O14672	XP_001502048.11-phosphatidylinositol4,5-bisphosphatephosphodiesterasegamma-2isoformX2[Equuscaballus] XP_005675683.2PREDICTED:immunoglobulinsuperfamilymember5isoformX2[Caprahircus] XP_010968562.1PREDICTED:immunoglobulinsuperfamilymember5[Camelusbactrianus] XP_010968990.1PREDICTED:tyrosine-proteinkinaseLyn[Camelusbactrianus] XP_017900846.1PREDICTED:V-typeprotonATPasesubunitS1[Caprahircus] P60953 Q1…	under	0.809286	1	0.222222
ko04974	Protein digestion and absorption	2	505	9	1669	0.0039604	0.00539245	Q14055 P02462	XP_024854006.1dipeptidylpeptidase4isoformX1[Bostaurus] XP_005598312.24F2cell-surfaceantigenheavychainisoformX2[Equuscaballus] XP_005699856.1PREDICTED:4F2cell-surfaceantigenheavychain[Caprahircus] XP_010949694.1PREDICTED:carboxypeptidaseB2isoformX2[Camelusbactrianus] XP_010954766.1PREDICTED:LOWQUALITYPROTEIN:4F2cell-surfaceantigenheavychain[Camelusbactrianus] P08195 P43005 P02462 Q14055	under	0.809286	1	0.222222
ko00040	Pentose and glucuronate interconversions	1	505	5	1669	0.0019802	0.00299581	P14550	XP_010948893.1PREDICTED:alcoholdehydrogenase[NADP(+)][Camelusbactrianus] XP_010970690.1PREDICTED:beta-glucuronidase[Camelusbactrianus] P14550 Q16851 Q7Z4W1	under	0.83543	1	0.2
ko05216	Thyroid cancer	1	505	5	1669	0.0019802	0.00299581	P06753	XP_023492960.1cadherin-1[Equuscaballus] P01116 Q92734 P12830 P06753	under	0.83543	1	0.2
ko05222	Small cell lung cancer	1	505	5	1669	0.0019802	0.00299581	P02462	NP_001193746.1lamininsubunitgamma-1precursor[Bostaurus] XP_017915336.1PREDICTED:fibronectinisoformX11[Caprahircus] XP_023498059.1fibronectinisoformX12[Equuscaballus] P02751 P02462	under	0.83543	1	0.2
ko04212	Longevity regulating pathway - worm	1	505	5	1669	0.0019802	0.00299581	P31946	P27348 P04179 P31946 P63104 P04040	under	0.83543	1	0.2
ko04720	Long-term potentiation	1	505	5	1669	0.0019802	0.00299581	P61224	P0DP25 P01116 P50148 P61224 P62834	under	0.83543	1	0.2
ko04925	Aldosterone synthesis and secretion	1	505	5	1669	0.0019802	0.00299581	Q01814	P0DP25 P50148 Q01814 P01130 Q96BA8	under	0.83543	1	0.2
ko04022	cGMP-PKG signaling pathway	1	505	5	1669	0.0019802	0.00299581	Q01814	P0DP25 P50148 Q01814 Q96BA8 P61586	under	0.83543	1	0.2
ko04723	Retrograde endocannabinoid signaling	1	505	5	1669	0.0019802	0.00299581	P62879	P62879 Q9HAV0 P50148 Q9UBI6 P62873	under	0.83543	1	0.2
ko00330	Arginine and proline metabolism	1	505	5	1669	0.0019802	0.00299581	P28838	XP_010952099.1PREDICTED:4-trimethylaminobutyraldehydedehydrogenase[Camelusbactrianus] XP_010971319.1PREDICTED:cytosolaminopeptidase[Camelusbactrianus] P28838 P49189 Q96KP4	under	0.83543	1	0.2
ko05012	Parkinson disease	1	505	5	1669	0.0019802	0.00299581	P68036	XP_005217013.1protein/nucleicaciddeglycaseDJ-1isoformX1[Bostaurus] P68036 P38405 P22314 Q99497	under	0.83543	1	0.2
ko00512	Mucin type O-glycan biosynthesis	1	505	5	1669	0.0019802	0.00299581	Q10472	Q96EU7 Q10471 Q10472 O43286 O95395	under	0.83543	1	0.2
ko04214	Apoptosis - fly	1	505	5	1669	0.0019802	0.00299581	Q13162	XP_013832095.2PREDICTED:peroxiredoxin-4isoformX2[Caprahircus] P01116 P32119 Q13162 P00533	under	0.83543	1	0.2
ko03018	RNA degradation	1	505	5	1669	0.0019802	0.00299581	P09104	XP_023482281.1alpha-enolaseisoformX1[Equuscaballus] P11940 P06733 P17858 P09104	under	0.83543	1	0.2
ko04626	Plant-pathogen interaction	1	505	5	1669	0.0019802	0.00299581	P07900	XP_017903673.1PREDICTED:endoplasmin[Caprahircus] P07900 P0DP25 P08238 P14625	under	0.83543	1	0.2
ko00600	Sphingolipid metabolism	1	505	5	1669	0.0019802	0.00299581	P04062	XP_010958003.1PREDICTED:beta-galactosidase[Camelusbactrianus] XP_010968179.1PREDICTED:alpha-galactosidaseA[Camelusbactrianus] P04062 P15289 Q99519	under	0.83543	1	0.2
ko04973	Carbohydrate digestion and absorption	1	505	5	1669	0.0019802	0.00299581	Q2M2H8	NP_777031.1sodium/glucosecotransporter1[Bostaurus] XP_010946225.1PREDICTED:sodium/glucosecotransporter1[Camelusbactrianus] XP_010948770.1PREDICTED:pancreaticalpha-amylase[Camelusbactrianus] P04745 Q2M2H8	under	0.83543	1	0.2
ko05414	Dilated cardiomyopathy (DCM)	6	505	26	1669	0.0118812	0.0155782	P06753 P60709 P0DOX2 P63261 A0A0B4J1X8 P10600	NP_001192115.1IgMprecursor[Bostaurus] XP_023476202.1dystroglycan[Equuscaballus] XP_005222400.3immunoglobulinheavyvariable4-59[Bostaurus] XP_010967481.1PREDICTED:dystroglycan[Camelusbactrianus] XP_010968187.1PREDICTED:actin,clone302-likeisoformX1[Camelusbactrianus] XP_023477851.1titinisoformX13[Equuscaballus] XP_023510770.1actin,cytoplasmic1isoformX1[Equuscaballus] P63261 P60709 P61812 A0A0A0MS15 …	under	0.846219	1	0.230769
ko04080	Neuroactive ligand-receptor interaction	2	505	10	1669	0.0039604	0.00599161	P00734 P00747	XP_024842742.1muscarinicacetylcholinereceptorM1isoformX1[Bostaurus] XP_001490892.4prothrombin[Equuscaballus] XP_001500552.3plasminogenisoformX1[Equuscaballus] XP_005685011.1PREDICTED:plasminogen[Caprahircus] XP_010962895.1PREDICTED:LOWQUALITYPROTEIN:prothrombin[Camelusbactrianus] XP_010964083.1PREDICTED:plasminogen[Camelusbactrianus] XP_017914625.1PREDICTED:prothrombin[Caprahircus] P00734 P00747 …	under	0.855449	1	0.2
ko04722	Neurotrophin signaling pathway	2	505	10	1669	0.0039604	0.00599161	P61224 P62258	XP_001502048.11-phosphatidylinositol4,5-bisphosphatephosphodiesterasegamma-2isoformX2[Equuscaballus] XP_010948956.1PREDICTED:rhoGDP-dissociationinhibitor1[Camelusbactrianus] P0DP25 P60953 P01116 P61224 P61586 P62834 P62258 P52566	under	0.855449	1	0.2
ko01523	Antifolate resistance	2	505	10	1669	0.0039604	0.00599161	P14207 P41439	NP_001265502.1folatereceptoralphaprecursor[Bostaurus] NP_001193461.1folatereceptoralphaprecursor[Bostaurus] XP_017904632.1PREDICTED:ATP-bindingcassettesub-familyGmember2isoformX1[Caprahircus] XP_023493515.1ATP-bindingcassettesub-familyGmember2isoformX2[Equuscaballus] XP_005689946.1PREDICTED:folatereceptoralpha[Caprahircus] P15328 P34896 Q9UNQ0 P14207 P41439	under	0.855449	1	0.2
ko04922	Glucagon signaling pathway	2	505	10	1669	0.0039604	0.00599161	P18669 P07195	XP_005680842.2PREDICTED:L-lactatedehydrogenaseBchain[Caprahircus] XP_010944809.1PREDICTED:L-lactatedehydrogenaseBchain[Camelusbactrianus] P0DP25 P50148 Q96BA8 P00338 P07195 P11216 P14618 P18669	under	0.855449	1	0.2
ko04670	Leukocyte transendothelial migration	5	505	23	1669	0.00990099	0.0137807	P61224 P60709 P63261 P63000 P15311	XP_024834056.1alpha-actinin-4isoformX11[Bostaurus] NP_001301198.1matrixmetalloproteinase-9precursor[Caprahircus] XP_001502048.11-phosphatidylinositol4,5-bisphosphatephosphodiesterasegamma-2isoformX2[Equuscaballus] XP_005700910.1PREDICTED:moesin[Caprahircus] XP_010952539.1PREDICTED:intercellularadhesionmolecule1[Camelusbactrianus] XP_010964065.1PREDICTED:ezrinisoformX2[Camelusbactrianus] XP_010968…	under	0.871742	1	0.217391
ko05161	Hepatitis B	3	505	15	1669	0.00594059	0.00898742	P31946 Q15904 P10600	NP_001301198.1matrixmetalloproteinase-9precursor[Caprahircus] XP_010969547.1PREDICTED:tumornecrosisfactorreceptorsuperfamilymember6isoformX2[Camelusbactrianus] XP_017916378.1PREDICTED:toll-likereceptor2isoformX1[Caprahircus] XP_017900846.1PREDICTED:V-typeprotonATPasesubunitS1[Caprahircus] P27348 P01116 P61812 Q96BA8 P31946 P63104 O60603 P14780 Q15904 P10600 P98160	under	0.878606	1	0.2
ko00790	Folate biosynthesis	1	505	6	1669	0.0019802	0.00359497	P09417	XP_015315493.1alkalinephosphatase,tissue-nonspecificisozymeisoformX3[Bostaurus] XP_001916308.1carbonylreductase[NADPH]1[Equuscaballus] XP_010954826.1PREDICTED:carbonylreductase[NADPH]1[Camelusbactrianus] XP_017908157.1PREDICTED:carbonylreductase[NADPH]1[Caprahircus] P42330 P09417	under	0.885374	1	0.166667
ko04370	VEGF signaling pathway	1	505	6	1669	0.0019802	0.00359497	P63000	XP_001502048.11-phosphatidylinositol4,5-bisphosphatephosphodiesterasegamma-2isoformX2[Equuscaballus] XP_010970627.1PREDICTED:heatshockproteinbeta-1[Camelusbactrianus] P60953 P01116 P63000 P04792	under	0.885374	1	0.166667
ko05230	Central carbon metabolism in cancer	1	505	6	1669	0.0019802	0.00359497	P18669	P01116 P14618 P17858 P18669 P11413 P00533	under	0.885374	1	0.166667
ko00640	Propanoate metabolism	1	505	6	1669	0.0019802	0.00359497	P07195	XP_005680842.2PREDICTED:L-lactatedehydrogenaseBchain[Caprahircus] XP_010944809.1PREDICTED:L-lactatedehydrogenaseBchain[Camelusbactrianus] XP_023500514.1acetyl-CoAacetyltransferase,mitochondrial[Equuscaballus] P00338 P07195 Q9BWD1	under	0.885374	1	0.166667
ko04659	Th17 cell differentiation	1	505	6	1669	0.0019802	0.00359497	P07900	P07900 P08238 P01903 P04229 P13761 Q30134	under	0.885374	1	0.166667
ko00232	Caffeine metabolism	1	505	6	1669	0.0019802	0.00359497	P47989	NP_776397.1xanthinedehydrogenase/oxidase[Bostaurus] XP_001501696.3xanthinedehydrogenase/oxidaseisoformX2[Equuscaballus] XP_013822858.2PREDICTED:xanthinedehydrogenase/oxidaseisoformX2[Caprahircus] XP_010946889.1PREDICTED:xanthinedehydrogenase/oxidase[Camelusbactrianus] XP_023475051.1xanthinedehydrogenase/oxidaseisoformX3[Equuscaballus] P47989	under	0.885374	1	0.166667
ko05231	Choline metabolism in cancer	1	505	6	1669	0.0019802	0.00359497	P63000	XP_010952558.1PREDICTED:cholinetransporter-likeprotein2isoformX3[Camelusbactrianus] XP_010959780.1PREDICTED:cholinetransporter-likeprotein4[Camelusbactrianus] P01116 P63000 P01133 P00533	under	0.885374	1	0.166667
ko04540	Gap junction	1	505	6	1669	0.0019802	0.00359497	Q9BQE3	Q9BQE3 P07437 P01116 P50148 P01133 P00533	under	0.885374	1	0.166667
ko04724	Glutamatergic synapse	1	505	6	1669	0.0019802	0.00359497	P62879	P62879 Q9HAV0 P50148 Q9UBI6 P62873 P43005	under	0.885374	1	0.166667
ko04713	Circadian entrainment	1	505	6	1669	0.0019802	0.00359497	P62879	P0DP25 P62879 Q9HAV0 P50148 Q9UBI6 P62873	under	0.885374	1	0.166667
ko00564	Glycerophospholipid metabolism	1	505	6	1669	0.0019802	0.00359497	P21695	XP_005692223.1PREDICTED:phosphatidylcholine-sterolacyltransferaseisoformX1[Caprahircus] XP_010949654.1PREDICTED:group3secretoryphospholipaseA2[Camelusbactrianus] XP_010960803.1PREDICTED:phosphatidylcholine-sterolacyltransferase[Camelusbactrianus] P21695 Q99943 Q9NZ20	under	0.885374	1	0.166667
ko00982	Drug metabolism - cytochrome P450	1	505	6	1669	0.0019802	0.00359497	P09210	XP_023477757.1aldehydeoxidase-likeisoformX4[Equuscaballus] XP_010955041.1PREDICTED:glutathioneS-transferaseP[Camelusbactrianus] P09210 P09211 P09488 P47895	under	0.885374	1	0.166667
ko04971	Gastric acid secretion	1	505	6	1669	0.0019802	0.00359497	P15311	XP_010964065.1PREDICTED:ezrinisoformX2[Camelusbactrianus] XP_023488665.1ezrin[Equuscaballus] P0DP25 P50148 P00918 P15311	under	0.885374	1	0.166667
ko04933	AGE-RAGE signaling pathway in diabetic complications	2	505	11	1669	0.0039604	0.00659077	P02462 P10600	XP_001502048.11-phosphatidylinositol4,5-bisphosphatephosphodiesterasegamma-2isoformX2[Equuscaballus] XP_010952539.1PREDICTED:intercellularadhesionmolecule1[Camelusbactrianus] XP_017915336.1PREDICTED:fibronectinisoformX11[Caprahircus] XP_023498059.1fibronectinisoformX12[Equuscaballus] P60953 P01116 P61812 P02751 P05362 P02462 P10600	under	0.891189	1	0.181818
ko04130	SNARE interactions in vesicular transport	2	505	11	1669	0.0039604	0.00659077	Q9BV40 Q13277	NP_001030219.1synaptobrevinhomologYKT6[Bostaurus] XP_024853331.1synaptosomal-associatedprotein23isoformX1[Bostaurus] XP_024830978.1syntaxin-3isoformX3[Bostaurus] XP_010963502.1PREDICTED:synaptosomal-associatedprotein23[Camelusbactrianus] XP_010967850.1PREDICTED:synaptobrevinhomologYKT6[Camelusbactrianus] Q9BV40 O00161 O15400 O15498 Q13277 Q15836	under	0.891189	1	0.181818
ko04926	Relaxin signaling pathway	2	505	11	1669	0.0039604	0.00659077	P62879 P02462	NP_001301198.1matrixmetalloproteinase-9precursor[Caprahircus] P68133 P62879 Q9HAV0 P01116 Q96BA8 Q9UBI6 P62873 P14780 P02462 P00533	under	0.891189	1	0.181818
ko05200	Pathways in cancer	8	505	37	1669	0.0158416	0.022169	P06753 P09210 P07900 P62879 P63000 P02462 P11234 P10600	NP_001193746.1lamininsubunitgamma-1precursor[Bostaurus] NP_001301198.1matrixmetalloproteinase-9precursor[Caprahircus] XP_017903673.1PREDICTED:endoplasmin[Caprahircus] XP_001502048.11-phosphatidylinositol4,5-bisphosphatephosphodiesterasegamma-2isoformX2[Equuscaballus] XP_010955041.1PREDICTED:glutathioneS-transferaseP[Camelusbactrianus] XP_010969547.1PREDICTED:tumornecrosisfactorreceptorsuperfamily…	under	0.913189	1	0.216216
ko05418	Fluid shear stress and atherosclerosis	6	505	29	1669	0.0118812	0.0173757	P60709 P09210 P07900 P63261 P63000 P61956	NP_001075282.1thioredoxin[Equuscaballus] XP_005684193.1PREDICTED:cathepsinL1[Caprahircus] NP_001301198.1matrixmetalloproteinase-9precursor[Caprahircus] NP_776393.1thioredoxin[Bostaurus] XP_017903673.1PREDICTED:endoplasmin[Caprahircus] XP_010952539.1PREDICTED:intercellularadhesionmolecule1[Camelusbactrianus] XP_010955041.1PREDICTED:glutathioneS-transferaseP[Camelusbactrianus] XP_010968187.1PREDICT…	under	0.9135	1	0.206897
ko00680	Methane metabolism	2	505	12	1669	0.0039604	0.00718993	P18669 P09104	XP_023482281.1alpha-enolaseisoformX1[Equuscaballus] XP_010970816.1PREDICTED:fructose-bisphosphatealdolaseA[Camelusbactrianus] P09972 O43175 P04075 P06733 P09467 P17858 P18669 P34896 Q9Y617 P09104	under	0.918576	1	0.166667
ko05130	Pathogenic Escherichia coli infection	4	505	21	1669	0.00792079	0.0125824	P60709 P63261 Q9BQE3 P15311	XP_023490830.1monocytedifferentiationantigenCD14-like[Equuscaballus] NP_776433.1monocytedifferentiationantigenCD14precursor[Bostaurus] XP_005683099.2PREDICTED:monocytedifferentiationantigenCD14[Caprahircus] XP_010964065.1PREDICTED:ezrinisoformX2[Camelusbactrianus] XP_010968187.1PREDICTED:actin,clone302-likeisoformX1[Camelusbactrianus] XP_010970054.1PREDICTED:monocytedifferentiationantigenCD14[Cam…	under	0.919525	1	0.190476
ko04014	Ras signaling pathway	4	505	21	1669	0.00792079	0.0125824	P61224 P62879 P63000 P11234	XP_001502048.11-phosphatidylinositol4,5-bisphosphatephosphodiesterasegamma-2isoformX2[Equuscaballus] XP_010949654.1PREDICTED:group3secretoryphospholipaseA2[Camelusbactrianus] XP_010952257.1PREDICTED:ephrin-A1[Camelusbactrianus] XP_010957609.1PREDICTED:serine/threonine-proteinkinasePAK2[Camelusbactrianus] P51148 P0DP25 P60953 P62879 Q9HAV0 P01116 P61020 P61224 P61586 P62834 P63000 Q9UBI6 P62873 P0…	under	0.919525	1	0.190476
ko00071	Fatty acid degradation	1	505	7	1669	0.0019802	0.00419413	P33121	XP_010950080.1PREDICTED:carnitineO-palmitoyltransferase2,mitochondrialisoformX2[Camelusbactrianus] XP_010952099.1PREDICTED:4-trimethylaminobutyraldehydedehydrogenase[Camelusbactrianus] XP_023500514.1acetyl-CoAacetyltransferase,mitochondrial[Equuscaballus] O60488 P33121 P49189 Q9BWD1	under	0.920182	1	0.142857
ko04218	Cellular senescence	1	505	7	1669	0.0019802	0.00419413	P10600	XP_010972383.1PREDICTED:saoeclassIhistocompatibilityantigen,Aalphachain-like[Camelusbactrianus] P0DP25 P01116 P61812 Q29940 Q29960 P10600	under	0.920182	1	0.142857
ko03040	Spliceosome	1	505	7	1669	0.0019802	0.00419413	P11142	XP_010800903.1serine/arginine-richsplicingfactor4isoformX2[Bostaurus] XP_010952055.1PREDICTED:heatshock70kDaprotein6[Camelusbactrianus] XP_013829481.2PREDICTED:heatshock70kDaprotein1B[Caprahircus] Q15365 Q99459 P11142 P0DMV9	under	0.920182	1	0.142857
ko04934	Cushing syndrome	1	505	7	1669	0.0019802	0.00419413	P61224	P50148 Q14332 P01130 Q96BA8 P61224 P62834 P00533	under	0.920182	1	0.142857
ko04664	Fc epsilon RI signaling pathway	3	505	17	1669	0.00594059	0.0101857	P0DOX2 P63000 A0A0B4J1X8	NP_001192115.1IgMprecursor[Bostaurus] XP_001502048.11-phosphatidylinositol4,5-bisphosphatephosphodiesterasegamma-2isoformX2[Equuscaballus] XP_005222400.3immunoglobulinheavyvariable4-59[Bostaurus] XP_010968990.1PREDICTED:tyrosine-proteinkinaseLyn[Camelusbactrianus] P01116 P63000 A0A0A0MS15 A0A0B4J1X5 A0A0B4J1X8 A0A0B4J1Y9 A0A0J9YX35 P0DP03 P01780 P0DP04 P06331 P0DOX2 P0DOX5	under	0.926794	1	0.176471
ko04510	Focal adhesion	6	505	31	1669	0.0118812	0.018574	P61224 P60709 Q14055 P63261 P63000 P02462	XP_024834056.1alpha-actinin-4isoformX11[Bostaurus] NP_001193746.1lamininsubunitgamma-1precursor[Bostaurus] NP_001272596.1osteopontinprecursor[Caprahircus] XP_001496202.1osteopontin[Equuscaballus] XP_010956585.1PREDICTED:LOWQUALITYPROTEIN:vitronectin[Camelusbactrianus] XP_010957609.1PREDICTED:serine/threonine-proteinkinasePAK2[Camelusbactrianus] XP_010964443.1PREDICTED:osteopontin[Camelusbactrianu…	under	0.942632	1	0.193548
ko04728	Dopaminergic synapse	1	505	8	1669	0.0019802	0.00479329	P62879	P0DP25 P62879 Q9HAV0 P38405 P50148 Q96BA8 Q9UBI6 P62873	under	0.944435	1	0.125
ko04725	Cholinergic synapse	1	505	8	1669	0.0019802	0.00479329	P62879	XP_024842742.1muscarinicacetylcholinereceptorM1isoformX1[Bostaurus] P62879 Q9HAV0 P01116 P50148 Q96BA8 Q9UBI6 P62873	under	0.944435	1	0.125
ko03013	RNA transport	1	505	8	1669	0.0019802	0.00479329	P61956	XP_017913992.1PREDICTED:trimethylguanosinesynthaseisoformX2[Caprahircus] Q13347 P60842 Q5VTE0 P11940 P61956 P05198 Q2VIR3	under	0.944435	1	0.125
ko04962	Vasopressin-regulated water reabsorption	1	505	8	1669	0.0019802	0.00479329	Q96FJ2	XP_010948956.1PREDICTED:rhoGDP-dissociationinhibitor1[Camelusbactrianus] P51148 Q15907 Q96FJ2 Q96BA8 Q14204 P61020 P52566	under	0.944435	1	0.125
ko05034	Alcoholism	1	505	8	1669	0.0019802	0.00479329	P62879	P0DP25 P62879 Q9HAV0 P01116 Q96BA8 Q9UBI6 P62873 P62805	under	0.944435	1	0.125
ko05321	Inflammatory bowel disease (IBD)	1	505	8	1669	0.0019802	0.00479329	P10600	XP_017916378.1PREDICTED:toll-likereceptor2isoformX1[Caprahircus] P61812 O60603 P01903 P04229 P13761 Q30134 P10600	under	0.944435	1	0.125
ko00061	Fatty acid biosynthesis	1	505	8	1669	0.0019802	0.00479329	P33121	NP_001272558.1fattyacidsynthase[Caprahircus] XP_023507491.1fattyacidsynthaseisoformX5[Equuscaballus] XP_005221054.2fattyacidsynthaseisoformX1[Bostaurus] XP_010948933.1PREDICTED:LOWQUALITYPROTEIN:fattyacidsynthase[Camelusbactrianus] O60488 P33121 P49327 Q9NV23	under	0.944435	1	0.125
ko04068	FoxO signaling pathway	1	505	8	1669	0.0019802	0.00479329	P10600	P04179 P01116 P61812 P01133 P04040 P50591 P00533 P10600	under	0.944435	1	0.125
ko05226	Gastric cancer	1	505	8	1669	0.0019802	0.00479329	P10600	XP_023492960.1cadherin-1[Equuscaballus] P01116 P61812 Q14332 P01133 P12830 P00533 P10600	under	0.944435	1	0.125
ko04611	Platelet activation	5	505	27	1669	0.00990099	0.0161774	P61224 P60709 P02671 P63261 Q9BV40	XP_024853331.1synaptosomal-associatedprotein23isoformX1[Bostaurus] XP_001502048.11-phosphatidylinositol4,5-bisphosphatephosphodiesterasegamma-2isoformX2[Equuscaballus] XP_001914833.2fibrinogengammachain[Equuscaballus] XP_003364583.1fibrinogenbetachain[Equuscaballus] XP_005217490.1fibrinogengamma-BchainisoformX1[Bostaurus] XP_005607860.2fibrinogenalphachain[Equuscaballus] XP_005691213.2PREDICTED:f…	under	0.945533	1	0.185185
ko04530	Tight junction	5	505	27	1669	0.00990099	0.0161774	P60709 P63261 Q9BQE3 P35241 P15311	XP_024834056.1alpha-actinin-4isoformX11[Bostaurus] XP_005675683.2PREDICTED:immunoglobulinsuperfamilymember5isoformX2[Caprahircus] XP_005700910.1PREDICTED:moesin[Caprahircus] XP_010949108.1PREDICTED:Na(+)/H(+)exchangeregulatorycofactorNHE-RF1[Camelusbactrianus] XP_010964065.1PREDICTED:ezrinisoformX2[Camelusbactrianus] XP_010968187.1PREDICTED:actin,clone302-likeisoformX1[Camelusbactrianus] XP_01096…	under	0.945533	1	0.185185
ko00270	Cysteine and methionine metabolism	2	505	14	1669	0.0039604	0.00838826	P07195 P32929	XP_005686850.1PREDICTED:malatedehydrogenase,cytoplasmic[Caprahircus] XP_001494315.1malatedehydrogenase,cytoplasmic[Equuscaballus] XP_005680842.2PREDICTED:L-lactatedehydrogenaseBchain[Caprahircus] XP_005691530.1PREDICTED:L-serinedehydratase/L-threoninedeaminase[Caprahircus] XP_010944809.1PREDICTED:L-lactatedehydrogenaseBchain[Camelusbactrianus] XP_010958242.1PREDICTED:L-amino-acidoxidase-like[Came…	under	0.955078	1	0.142857
ko00030	Pentose phosphate pathway	3	505	19	1669	0.00594059	0.0113841	P29401 P37837 O95479	NP_001030360.2transaldolase[Bostaurus] XP_010970427.1PREDICTED:6-phosphogluconolactonase[Camelusbactrianus] XP_001490657.3glucose-6-phosphateisomerase[Equuscaballus] XP_010970816.1PREDICTED:fructose-bisphosphatealdolaseA[Camelusbactrianus] XP_010947977.1PREDICTED:phosphoglucomutase-1isoformX2[Camelusbactrianus] XP_010948354.1PREDICTED:glucose-6-phosphateisomerase[Camelusbactrianus] XP_010955862.1…	under	0.956831	1	0.157895
ko04520	Adherens junction	3	505	19	1669	0.00594059	0.0113841	P60709 P63261 P63000	NP_001068678.1nectin-2precursor[Bostaurus] XP_024834056.1alpha-actinin-4isoformX11[Bostaurus] XP_010958028.1PREDICTED:receptor-typetyrosine-proteinphosphataseF[Camelusbactrianus] XP_010968187.1PREDICTED:actin,clone302-likeisoformX1[Camelusbactrianus] XP_017918047.1PREDICTED:nectin-2isoformX2[Caprahircus] XP_023492960.1cadherin-1[Equuscaballus] XP_023510770.1actin,cytoplasmic1isoformX1[Equuscaball…	under	0.956831	1	0.157895
ko00980	Metabolism of xenobiotics by cytochrome P450	1	505	9	1669	0.0019802	0.00539245	P09210	XP_001916308.1carbonylreductase[NADPH]1[Equuscaballus] XP_010954826.1PREDICTED:carbonylreductase[NADPH]1[Camelusbactrianus] XP_010955041.1PREDICTED:glutathioneS-transferaseP[Camelusbactrianus] XP_017908157.1PREDICTED:carbonylreductase[NADPH]1[Caprahircus] P09210 O43488 P09211 P09488 P47895	under	0.961329	1	0.111111
ko04931	Insulin resistance	1	505	9	1669	0.0019802	0.00539245	P16671	XP_024846204.1plateletglycoprotein4isoformX1[Bostaurus] XP_017902106.1PREDICTED:plateletglycoprotein4isoformX1[Caprahircus] XP_023494587.1plateletglycoprotein4isoformX1[Equuscaballus] XP_010944943.1PREDICTED:plateletglycoprotein4[Camelusbactrianus] XP_010958028.1PREDICTED:receptor-typetyrosine-proteinphosphataseF[Camelusbactrianus] Q96BA8 P11216 P16671 Q06210	under	0.961329	1	0.111111
ko05204	Chemical carcinogenesis	1	505	9	1669	0.0019802	0.00539245	P09210	XP_001916308.1carbonylreductase[NADPH]1[Equuscaballus] XP_010954826.1PREDICTED:carbonylreductase[NADPH]1[Camelusbactrianus] XP_010955041.1PREDICTED:glutathioneS-transferaseP[Camelusbactrianus] XP_010970826.1PREDICTED:sulfotransferase1A1[Camelusbactrianus] XP_017908157.1PREDICTED:carbonylreductase[NADPH]1[Caprahircus] P09210 P09211 P09488 P47895	under	0.961329	1	0.111111
ko04150	mTOR signaling pathway	1	505	9	1669	0.0019802	0.00539245	Q9Y376	XP_005598312.24F2cell-surfaceantigenheavychainisoformX2[Equuscaballus] XP_005699856.1PREDICTED:4F2cell-surfaceantigenheavychain[Caprahircus] XP_010954766.1PREDICTED:LOWQUALITYPROTEIN:4F2cell-surfaceantigenheavychain[Camelusbactrianus] P62753 Q9Y376 P01116 Q14332 P61586 P08195	under	0.961329	1	0.111111
ko00010	Glycolysis / Gluconeogenesis	5	505	29	1669	0.00990099	0.0173757	P18669 P00558 P07195 P14550 P09104	XP_023482281.1alpha-enolaseisoformX1[Equuscaballus] XP_001490657.3glucose-6-phosphateisomerase[Equuscaballus] XP_010970816.1PREDICTED:fructose-bisphosphatealdolaseA[Camelusbactrianus] XP_005680842.2PREDICTED:L-lactatedehydrogenaseBchain[Caprahircus] XP_010944809.1PREDICTED:L-lactatedehydrogenaseBchain[Camelusbactrianus] XP_010947977.1PREDICTED:phosphoglucomutase-1isoformX2[Camelusbactrianus] XP_0…	under	0.965583	1	0.172414
ko05100	Bacterial invasion of epithelial cells	2	505	15	1669	0.0039604	0.00898742	P60709 P63261	XP_010968187.1PREDICTED:actin,clone302-likeisoformX1[Camelusbactrianus] XP_017915336.1PREDICTED:fibronectinisoformX11[Caprahircus] XP_023492960.1cadherin-1[Equuscaballus] XP_023498059.1fibronectinisoformX12[Equuscaballus] XP_023510770.1actin,cytoplasmic1isoformX1[Equuscaballus] O15143 P63261 O15144 P60953 P59998 P60709 P61586 P09497 P02751 P12830	under	0.966843	1	0.133333
ko00710	Carbon fixation in photosynthetic organisms	2	505	15	1669	0.0039604	0.00898742	P00558 P29401	XP_005686850.1PREDICTED:malatedehydrogenase,cytoplasmic[Caprahircus] XP_001494315.1malatedehydrogenase,cytoplasmic[Equuscaballus] XP_010970816.1PREDICTED:fructose-bisphosphatealdolaseA[Camelusbactrianus] XP_010948895.1PREDICTED:phosphoglyceratekinase1[Camelusbactrianus] XP_010956032.1PREDICTED:glyceraldehyde-3-phosphatedehydrogenase[Camelusbactrianus] XP_010956137.1PREDICTED:LOWQUALITYPROTEIN:tri…	under	0.966843	1	0.133333
ko04978	Mineral absorption	2	505	15	1669	0.0039604	0.00898742	P29377 O15431	NP_001075415.2serotransferrinprecursor[Equuscaballus] XP_010805828.1coppertransportproteinATOX1isoformX1[Bostaurus] NP_777031.1sodium/glucosecotransporter1[Bostaurus] XP_005675608.2PREDICTED:serotransferrin[Caprahircus] XP_005675610.2PREDICTED:inhibitorofcarbonicanhydraseisoformX2[Caprahircus] XP_010946022.1PREDICTED:serotransferrin[Camelusbactrianus] XP_010946023.1PREDICTED:inhibitorofcarbonican…	under	0.966843	1	0.133333
ko05340	Primary immunodeficiency	2	505	15	1669	0.0039604	0.00898742	P0DOX2 A0A0B4J1X8	NP_001192115.1IgMprecursor[Bostaurus] XP_005222400.3immunoglobulinheavyvariable4-59[Bostaurus] XP_010950821.1PREDICTED:CD40ligand[Camelusbactrianus] A0A0A0MS15 A0A0B4J1X5 A0A0B4J1X8 A0A0B4J1Y9 A0A0J9YX35 P0DP03 P01780 P0DP04 P06331 P0DOX2 P0DOX5 P00813	under	0.966843	1	0.133333
ko04140	Autophagy - animal	2	505	15	1669	0.0039604	0.00898742	P07339 Q9BV40	XP_005684193.1PREDICTED:cathepsinL1[Caprahircus] XP_017907267.1PREDICTED:cathepsinBisoformX1[Caprahircus] XP_023492038.1cathepsinBisoformX1[Equuscaballus] XP_010955131.1PREDICTED:cathepsinD[Camelusbactrianus] XP_010962243.1PREDICTED:lysosome-associatedmembraneglycoprotein2isoformX2[Camelusbactrianus] XP_010971493.1PREDICTED:LOWQUALITYPROTEIN:cathepsinB[Camelusbactrianus] XP_017898833.1PREDICTED:c…	under	0.966843	1	0.133333
ko05145	Toxoplasmosis	2	505	15	1669	0.0039604	0.00898742	P11142 P10600	NP_001193746.1lamininsubunitgamma-1precursor[Bostaurus] XP_010950821.1PREDICTED:CD40ligand[Camelusbactrianus] XP_010952055.1PREDICTED:heatshock70kDaprotein6[Camelusbactrianus] XP_017916378.1PREDICTED:toll-likereceptor2isoformX1[Caprahircus] XP_013829481.2PREDICTED:heatshock70kDaprotein1B[Caprahircus] P11142 P61812 P01130 O60603 P01903 P04229 P0DMV9 P13761 Q30134 P10600	under	0.966843	1	0.133333
ko04072	Phospholipase D signaling pathway	3	505	20	1669	0.00594059	0.0119832	P0DOX2 A0A0B4J1X8 P11234	NP_001192115.1IgMprecursor[Bostaurus] XP_001502048.11-phosphatidylinositol4,5-bisphosphatephosphodiesterasegamma-2isoformX2[Equuscaballus] XP_005222400.3immunoglobulinheavyvariable4-59[Bostaurus] P01116 P61586 A0A0A0MS15 A0A0B4J1X5 A0A0B4J1X8 A0A0B4J1Y9 A0A0J9YX35 P01133 P0DP03 P01780 P0DP04 P06331 P0DOX2 P0DOX5 Q99943 P00533 P11234	under	0.967087	1	0.15
ko04152	AMPK signaling pathway	3	505	20	1669	0.00594059	0.0119832	Q9Y376 P13639 P16671	XP_024846204.1plateletglycoprotein4isoformX1[Bostaurus] XP_017902106.1PREDICTED:plateletglycoprotein4isoformX1[Caprahircus] NP_001272558.1fattyacidsynthase[Caprahircus] XP_023494587.1plateletglycoprotein4isoformX1[Equuscaballus] XP_023507491.1fattyacidsynthaseisoformX5[Equuscaballus] XP_005221054.2fattyacidsynthaseisoformX1[Bostaurus] XP_010944943.1PREDICTED:plateletglycoprotein4[Camelusbactrianu…	under	0.967087	1	0.15
ko04020	Calcium signaling pathway	3	505	20	1669	0.00594059	0.0119832	Q01814 P0DOX2 A0A0B4J1X8	NP_001192115.1IgMprecursor[Bostaurus] XP_024842742.1muscarinicacetylcholinereceptorM1isoformX1[Bostaurus] XP_001502048.11-phosphatidylinositol4,5-bisphosphatephosphodiesterasegamma-2isoformX2[Equuscaballus] XP_005222400.3immunoglobulinheavyvariable4-59[Bostaurus] P0DP25 P38405 P50148 Q01814 A0A0A0MS15 A0A0B4J1X5 A0A0B4J1X8 A0A0B4J1Y9 A0A0J9YX35 P0DP03 P01780 P0DP04 P06331 P0DOX2 P0DOX5 P00533	under	0.967087	1	0.15
ko04062	Chemokine signaling pathway	3	505	20	1669	0.00594059	0.0119832	P61224 P62879 P63000	XP_017905067.1PREDICTED:growth-regulatedproteinhomologgammaisoformX2[Caprahircus] XP_005693271.1PREDICTED:C-Cmotifchemokine8[Caprahircus] XP_023481453.1C-Cmotifchemokine28[Equuscaballus] XP_010947469.1PREDICTED:C-Cmotifchemokine14[Camelusbactrianus] XP_010967710.1PREDICTED:growth-regulatedalphaprotein-like[Camelusbactrianus] XP_010967712.1PREDICTED:growth-regulatedalphaprotein-like[Camelusbactria…	under	0.967087	1	0.15
ko05144	Malaria	3	505	20	1669	0.00594059	0.0119832	P68871 P16671 P10600	NP_001030271.1CD81antigen[Bostaurus] XP_024846204.1plateletglycoprotein4isoformX1[Bostaurus] XP_017902106.1PREDICTED:plateletglycoprotein4isoformX1[Caprahircus] NP_001272605.1CD81antigen[Caprahircus] XP_023494587.1plateletglycoprotein4isoformX1[Equuscaballus] XP_010944292.1PREDICTED:hemoglobinsubunitbeta[Camelusbactrianus] XP_010944943.1PREDICTED:plateletglycoprotein4[Camelusbactrianus] XP_010950…	under	0.967087	1	0.15
ko04010	MAPK signaling pathway	4	505	25	1669	0.00792079	0.014979	P11142 P61224 P63000 P10600	XP_023490830.1monocytedifferentiationantigenCD14-like[Equuscaballus] NP_776433.1monocytedifferentiationantigenCD14precursor[Bostaurus] XP_005683099.2PREDICTED:monocytedifferentiationantigenCD14[Caprahircus] XP_010952055.1PREDICTED:heatshock70kDaprotein6[Camelusbactrianus] XP_010952257.1PREDICTED:ephrin-A1[Camelusbactrianus] XP_010957609.1PREDICTED:serine/threonine-proteinkinasePAK2[Camelusbactria…	under	0.969598	1	0.16
ko05164	Influenza A	4	505	25	1669	0.00792079	0.014979	P11142 P60709 P63261 P00747	NP_777181.1dnaJhomologsubfamilyCmember3precursor[Bostaurus] XP_001500552.3plasminogenisoformX1[Equuscaballus] XP_005685011.1PREDICTED:plasminogen[Caprahircus] XP_010952055.1PREDICTED:heatshock70kDaprotein6[Camelusbactrianus] XP_010952242.1PREDICTED:farnesylpyrophosphatesynthaseisoformX2[Camelusbactrianus] XP_010952539.1PREDICTED:intercellularadhesionmolecule1[Camelusbactrianus] XP_010964083.1PRED…	under	0.969598	1	0.16
ko04662	B cell receptor signaling pathway	3	505	22	1669	0.00594059	0.0131815	P0DOX2 P63000 A0A0B4J1X8	NP_001030271.1CD81antigen[Bostaurus] NP_001192115.1IgMprecursor[Bostaurus] NP_001272605.1CD81antigen[Caprahircus] XP_001502048.11-phosphatidylinositol4,5-bisphosphatephosphodiesterasegamma-2isoformX2[Equuscaballus] XP_005222400.3immunoglobulinheavyvariable4-59[Bostaurus] XP_005677207.2PREDICTED:lowaffinityimmunoglobulingammaFcregionreceptorIIisoformX1[Caprahircus] XP_010955118.1PREDICTED:CD81anti…	under	0.981107	1	0.136364
ko04915	Estrogen signaling pathway	3	505	22	1669	0.00594059	0.0131815	P11142 P07339 P07900	XP_017920549.1PREDICTED:keratin,typeIcytoskeletal19[Caprahircus] NP_001301198.1matrixmetalloproteinase-9precursor[Caprahircus] XP_017903673.1PREDICTED:endoplasmin[Caprahircus] XP_010952055.1PREDICTED:heatshock70kDaprotein6[Camelusbactrianus] XP_010955131.1PREDICTED:cathepsinD[Camelusbactrianus] XP_013829481.2PREDICTED:heatshock70kDaprotein1B[Caprahircus] XP_017898833.1PREDICTED:cathepsinD[Caprahi…	under	0.981107	1	0.136364
ko04213	Longevity regulating pathway - multiple species	1	505	11	1669	0.0019802	0.00659077	P11142	NP_001272479.1superoxidedismutase[Cu-Zn][Caprahircus] NP_777040.1superoxidedismutase[Cu-Zn][Bostaurus] XP_010952055.1PREDICTED:heatshock70kDaprotein6[Camelusbactrianus] XP_010954897.1PREDICTED:superoxidedismutase[Cu-Zn][Camelusbactrianus] XP_013829481.2PREDICTED:heatshock70kDaprotein1B[Caprahircus] P11142 P04179 P01116 P00441 P04040 P0DMV9	under	0.981284	1	0.0909091
ko00500	Starch and sucrose metabolism	1	505	11	1669	0.0019802	0.00659077	Q2M2H8	XP_001490657.3glucose-6-phosphateisomerase[Equuscaballus] XP_010947977.1PREDICTED:phosphoglucomutase-1isoformX2[Camelusbactrianus] XP_010948354.1PREDICTED:glucose-6-phosphateisomerase[Camelusbactrianus] XP_010948770.1PREDICTED:pancreaticalpha-amylase[Camelusbactrianus] O14638 P04745 P11216 P36871 P46976 Q16851 Q2M2H8	under	0.981284	1	0.0909091
ko00511	Other glycan degradation	1	505	11	1669	0.0019802	0.00659077	P04062	NP_001301269.1lysosomalalpha-mannosidase[Caprahircus] XP_010947593.1PREDICTED:beta-hexosaminidasesubunitbeta[Camelusbactrianus] XP_010956054.1PREDICTED:tissuealpha-L-fucosidase[Camelusbactrianus] XP_010958003.1PREDICTED:beta-galactosidase[Camelusbactrianus] P04062 O00462 O00754 P04066 P07686 P20933 Q99519	under	0.981284	1	0.0909091
ko05132	Salmonella infection	4	505	27	1669	0.00792079	0.0161774	P60709 P18428 P63261 P07737	XP_024856278.1lipopolysaccharide-bindingproteinisoformX1[Bostaurus] XP_017905067.1PREDICTED:growth-regulatedproteinhomologgammaisoformX2[Caprahircus] XP_023490830.1monocytedifferentiationantigenCD14-like[Equuscaballus] NP_776433.1monocytedifferentiationantigenCD14precursor[Bostaurus] XP_005683099.2PREDICTED:monocytedifferentiationantigenCD14[Caprahircus] XP_014583788.1profilin-1[Equuscaballus] XP…	under	0.981814	1	0.148148
ko00983	Drug metabolism - other enzymes	2	505	17	1669	0.0039604	0.0101857	P47989 P09210	NP_776397.1xanthinedehydrogenase/oxidase[Bostaurus] XP_001501696.3xanthinedehydrogenase/oxidaseisoformX2[Equuscaballus] XP_013822858.2PREDICTED:xanthinedehydrogenase/oxidaseisoformX2[Caprahircus] XP_010946889.1PREDICTED:xanthinedehydrogenase/oxidase[Camelusbactrianus] XP_010947914.1PREDICTED:nucleosidediphosphatekinaseB[Camelusbactrianus] XP_010955041.1PREDICTED:glutathioneS-transferaseP[Camelusb…	under	0.982124	1	0.117647
ko04144	Endocytosis	7	505	41	1669	0.0138614	0.0245656	P11142 P84077 P14207 Q9H444 P53990 Q8WUM4 P41439	NP_001265502.1folatereceptoralphaprecursor[Bostaurus] NP_001193461.1folatereceptoralphaprecursor[Bostaurus] XP_005689946.1PREDICTED:folatereceptoralpha[Caprahircus] XP_010952055.1PREDICTED:heatshock70kDaprotein6[Camelusbactrianus] XP_010957966.1PREDICTED:programmedcelldeath6-interactingprotein[Camelusbactrianus] XP_010964078.1PREDICTED:cation-independentmannose-6-phosphatereceptor[Camelusbactrian…	under	0.983368	1	0.170732
ko05143	African trypanosomiasis	3	505	23	1669	0.00594059	0.0137807	P68871 P0DOX2 A0A0B4J1X8	NP_001192115.1IgMprecursor[Bostaurus] XP_005222400.3immunoglobulinheavyvariable4-59[Bostaurus] XP_005611649.1apolipoproteinA-I[Equuscaballus] XP_010944292.1PREDICTED:hemoglobinsubunitbeta[Camelusbactrianus] XP_010951807.1PREDICTED:LOWQUALITYPROTEIN:apolipoproteinA-I[Camelusbactrianus] XP_010952539.1PREDICTED:intercellularadhesionmolecule1[Camelusbactrianus] XP_010969547.1PREDICTED:tumornecrosisfa…	under	0.985766	1	0.130435
ko04975	Fat digestion and absorption	2	505	18	1669	0.0039604	0.0107849	P19835 P16671	XP_024846204.1plateletglycoprotein4isoformX1[Bostaurus] XP_017902106.1PREDICTED:plateletglycoprotein4isoformX1[Caprahircus] XP_023494587.1plateletglycoprotein4isoformX1[Equuscaballus] XP_005611649.1apolipoproteinA-I[Equuscaballus] XP_005689539.3PREDICTED:apolipoproteinA-IV[Caprahircus] XP_010944943.1PREDICTED:plateletglycoprotein4[Camelusbactrianus] XP_010945689.1PREDICTED:apolipoproteinB-100[Cam…	under	0.986934	1	0.111111
ko05416	Viral myocarditis	5	505	33	1669	0.00990099	0.0197723	P60709 P0DOX2 P63261 P63000 A0A0B4J1X8	NP_001192115.1IgMprecursor[Bostaurus] XP_023476202.1dystroglycan[Equuscaballus] XP_005222400.3immunoglobulinheavyvariable4-59[Bostaurus] XP_010950821.1PREDICTED:CD40ligand[Camelusbactrianus] XP_010952539.1PREDICTED:intercellularadhesionmolecule1[Camelusbactrianus] XP_010961589.1PREDICTED:complementdecay-acceleratingfactor[Camelusbactrianus] XP_010967481.1PREDICTED:dystroglycan[Camelusbactrianus] …	under	0.986937	1	0.151515
ko05215	Prostate cancer	1	505	12	1669	0.0019802	0.00718993	P07900	NP_001301198.1matrixmetalloproteinase-9precursor[Caprahircus] XP_017903673.1PREDICTED:endoplasmin[Caprahircus] XP_024842289.1urokinase-typeplasminogenactivatorisoformX3[Bostaurus] P07900 P08238 P01116 Q96BA8 O43278 P01133 P14625 P14780 P00533	under	0.986984	1	0.0833333
ko00620	Pyruvate metabolism	1	505	12	1669	0.0019802	0.00718993	P07195	XP_005686850.1PREDICTED:malatedehydrogenase,cytoplasmic[Caprahircus] XP_001494315.1malatedehydrogenase,cytoplasmic[Equuscaballus] XP_005680842.2PREDICTED:L-lactatedehydrogenaseBchain[Caprahircus] XP_010944809.1PREDICTED:L-lactatedehydrogenaseBchain[Camelusbactrianus] XP_010952099.1PREDICTED:4-trimethylaminobutyraldehydedehydrogenase[Camelusbactrianus] XP_023500514.1acetyl-CoAacetyltransferase,mit…	under	0.986984	1	0.0833333
ko04977	Vitamin digestion and absorption	1	505	12	1669	0.0019802	0.00718993	P20062	XP_005611649.1apolipoproteinA-I[Equuscaballus] XP_005689539.3PREDICTED:apolipoproteinA-IV[Caprahircus] XP_010945689.1PREDICTED:apolipoproteinB-100[Camelusbactrianus] XP_010951807.1PREDICTED:LOWQUALITYPROTEIN:apolipoproteinA-I[Camelusbactrianus] XP_010951808.1PREDICTED:apolipoproteinA-IV[Camelusbactrianus] XP_017908519.1PREDICTED:biotinidaseisoformX2[Caprahircus] XP_017915238.1PREDICTED:apolipopro…	under	0.986984	1	0.0833333
ko04810	Regulation of actin cytoskeleton	7	505	43	1669	0.0138614	0.0257639	P60709 P00734 P63261 P35241 P63000 P07737 P15311	XP_017898587.1PREDICTED:cofilin-1[Caprahircus] XP_024834056.1alpha-actinin-4isoformX11[Bostaurus] XP_024842742.1muscarinicacetylcholinereceptorM1isoformX1[Bostaurus] XP_001490892.4prothrombin[Equuscaballus] XP_005700910.1PREDICTED:moesin[Caprahircus] XP_010948632.1PREDICTED:gelsolin[Camelusbactrianus] XP_014583788.1profilin-1[Equuscaballus] XP_010957609.1PREDICTED:serine/threonine-proteinkinasePA…	under	0.989425	1	0.162791
ko05310	Asthma	2	505	19	1669	0.0039604	0.0113841	P0DOX2 A0A0B4J1X8	NP_001192115.1IgMprecursor[Bostaurus] XP_005222400.3immunoglobulinheavyvariable4-59[Bostaurus] XP_010950821.1PREDICTED:CD40ligand[Camelusbactrianus] A0A0A0MS15 A0A0B4J1X5 A0A0B4J1X8 A0A0B4J1Y9 A0A0J9YX35 P0DP03 P01780 P0DP04 P01903 P04229 P06331 P0DOX2 P0DOX5 P12724 P13761 Q30134	under	0.990476	1	0.105263
ko05323	Rheumatoid arthritis	4	505	30	1669	0.00792079	0.0179748	P0DOX2 A0A0B4J1X8 Q15904 P10600	XP_005684193.1PREDICTED:cathepsinL1[Caprahircus] NP_001192115.1IgMprecursor[Bostaurus] XP_005222400.3immunoglobulinheavyvariable4-59[Bostaurus] XP_010952539.1PREDICTED:intercellularadhesionmolecule1[Camelusbactrianus] XP_010965150.1PREDICTED:tartrate-resistantacidphosphatasetype5[Camelusbactrianus] XP_017916378.1PREDICTED:toll-likereceptor2isoformX1[Caprahircus] XP_017900846.1PREDICTED:V-typeprot…	under	0.991818	1	0.133333
ko04650	Natural killer cell mediated cytotoxicity	3	505	25	1669	0.00594059	0.014979	P0DOX2 P63000 A0A0B4J1X8	NP_001192115.1IgMprecursor[Bostaurus] XP_001502048.11-phosphatidylinositol4,5-bisphosphatephosphodiesterasegamma-2isoformX2[Equuscaballus] XP_005222400.3immunoglobulinheavyvariable4-59[Bostaurus] XP_010952539.1PREDICTED:intercellularadhesionmolecule1[Camelusbactrianus] XP_010969547.1PREDICTED:tumornecrosisfactorreceptorsuperfamilymember6isoformX2[Camelusbactrianus] XP_010972383.1PREDICTED:saoecla…	under	0.992001	1	0.12
ko00480	Glutathione metabolism	2	505	20	1669	0.0039604	0.0119832	P09210 P28838	XP_024833226.1gamma-glutamyltranspeptidase1isoformX1[Bostaurus] XP_005202754.1isocitratedehydrogenase[NADP]cytoplasmicisoformX1[Bostaurus] XP_010953645.1PREDICTED:LOWQUALITYPROTEIN:aminopeptidaseN[Camelusbactrianus] XP_010953743.1PREDICTED:gamma-glutamyltranspeptidase1[Camelusbactrianus] XP_010955041.1PREDICTED:glutathioneS-transferaseP[Camelusbactrianus] XP_010955862.1PREDICTED:6-phosphogluconat…	under	0.993075	1	0.1
ko04620	Toll-like receptor signaling pathway	1	505	14	1669	0.0019802	0.00838826	P18428	XP_024856278.1lipopolysaccharide-bindingproteinisoformX1[Bostaurus] XP_023490830.1monocytedifferentiationantigenCD14-like[Equuscaballus] NP_001272596.1osteopontinprecursor[Caprahircus] NP_776433.1monocytedifferentiationantigenCD14precursor[Bostaurus] XP_001496202.1osteopontin[Equuscaballus] XP_005683099.2PREDICTED:monocytedifferentiationantigenCD14[Caprahircus] XP_010959039.1PREDICTED:lipopolysac…	under	0.993711	1	0.0714286
ko04210	Apoptosis	4	505	31	1669	0.00792079	0.018574	P60709 P07339 P63261 Q9BQE3	XP_017913099.1PREDICTED:cathepsinZ[Caprahircus] XP_005684193.1PREDICTED:cathepsinL1[Caprahircus] XP_017907267.1PREDICTED:cathepsinBisoformX1[Caprahircus] XP_001490531.1cathepsinS[Equuscaballus] XP_023492038.1cathepsinBisoformX1[Equuscaballus] XP_010955131.1PREDICTED:cathepsinD[Camelusbactrianus] XP_010956773.1PREDICTED:cathepsinS[Camelusbactrianus] XP_010956861.1PREDICTED:cathepsinZ,partial[Camel…	under	0.993772	1	0.129032
ko04979	Cholesterol metabolism	5	505	37	1669	0.00990099	0.022169	P02649 P02749 P06858 P16671 P61916	XP_013821521.2PREDICTED:lipoproteinlipaseisoformX1[Caprahircus] XP_017905286.1PREDICTED:LOWQUALITYPROTEIN:alpha-2-macroglobulinreceptor-associatedprotein[Caprahircus] XP_024846204.1plateletglycoprotein4isoformX1[Bostaurus] XP_017902106.1PREDICTED:plateletglycoprotein4isoformX1[Caprahircus] NP_776343.1NPCintracellularcholesteroltransporter2precursor[Bostaurus] XP_023494587.1plateletglycoprotein4is…	under	0.995316	1	0.135135
ko03320	PPAR signaling pathway	5	505	37	1669	0.00990099	0.022169	P33121 Q99541 P06858 P07108 P16671	XP_013821521.2PREDICTED:lipoproteinlipaseisoformX1[Caprahircus] NP_001106792.1acyl-CoA-bindingprotein[Bostaurus] NP_001157357.1fattyacid-bindingprotein,heart[Equuscaballus] XP_024846204.1plateletglycoprotein4isoformX1[Bostaurus] XP_017902106.1PREDICTED:plateletglycoprotein4isoformX1[Caprahircus] NP_001272525.1perilipin-2[Caprahircus] XP_013827059.1PREDICTED:fattyacid-bindingprotein,heartisoformX1…	under	0.995316	1	0.135135
ko05140	Leishmaniasis	3	505	27	1669	0.00594059	0.0161774	P0DOX2 A0A0B4J1X8 P10600	NP_001192115.1IgMprecursor[Bostaurus] XP_005222400.3immunoglobulinheavyvariable4-59[Bostaurus] XP_010965083.1PREDICTED:complementC3[Camelusbactrianus] XP_017916378.1PREDICTED:toll-likereceptor2isoformX1[Caprahircus] XP_017906433.1PREDICTED:LOWQUALITYPROTEIN:complementC3[Caprahircus] XP_023500356.1complementC3-like[Equuscaballus] P49006 P61812 A0A0A0MS15 A0A0B4J1X5 A0A0B4J1X8 A0A0B4J1Y9 A0A0J9YX35…	under	0.995558	1	0.111111
ko04064	NF-kappa B signaling pathway	3	505	27	1669	0.00594059	0.0161774	P18428 P0DOX2 A0A0B4J1X8	XP_024856278.1lipopolysaccharide-bindingproteinisoformX1[Bostaurus] XP_023490830.1monocytedifferentiationantigenCD14-like[Equuscaballus] NP_001192115.1IgMprecursor[Bostaurus] NP_776433.1monocytedifferentiationantigenCD14precursor[Bostaurus] XP_001502048.11-phosphatidylinositol4,5-bisphosphatephosphodiesterasegamma-2isoformX2[Equuscaballus] XP_005222400.3immunoglobulinheavyvariable4-59[Bostaurus] …	under	0.995558	1	0.111111
ko04371	Apelin signaling pathway	1	505	15	1669	0.0019802	0.00898742	P62879	NP_001272596.1osteopontinprecursor[Caprahircus] XP_001496202.1osteopontin[Equuscaballus] XP_010964443.1PREDICTED:osteopontin[Camelusbactrianus] XP_023492960.1cadherin-1[Equuscaballus] P62753 P68133 P0DP25 P62879 Q9HAV0 P01116 P50148 Q9UBI6 P62873 P10451 P12830	under	0.99563	1	0.0666667
ko04918	Thyroid hormone synthesis	1	505	15	1669	0.0019802	0.00898742	P02766	NP_001075972.1serumalbuminprecursor[Equuscaballus] NP_776392.1transthyretinprecursor[Bostaurus] XP_017903673.1PREDICTED:endoplasmin[Caprahircus] XP_001495232.1transthyretin[Equuscaballus] XP_005681801.1PREDICTED:serumalbumin[Caprahircus] XP_005697069.1PREDICTED:transthyretin[Caprahircus] XP_010945083.1PREDICTED:transthyretin[Camelusbactrianus] XP_010967650.1PREDICTED:serumalbumin[Camelusbactrianu…	under	0.99563	1	0.0666667
ko05320	Autoimmune thyroid disease	2	505	22	1669	0.0039604	0.0131815	P0DOX2 A0A0B4J1X8	NP_001192115.1IgMprecursor[Bostaurus] XP_005222400.3immunoglobulinheavyvariable4-59[Bostaurus] XP_010950821.1PREDICTED:CD40ligand[Camelusbactrianus] XP_010969547.1PREDICTED:tumornecrosisfactorreceptorsuperfamilymember6isoformX2[Camelusbactrianus] XP_010972383.1PREDICTED:saoeclassIhistocompatibilityantigen,Aalphachain-like[Camelusbactrianus] A0A0A0MS15 A0A0B4J1X5 A0A0B4J1X8 A0A0B4J1Y9 A0A0J9YX35 P…	under	0.996363	1	0.0909091
ko05330	Allograft rejection	2	505	22	1669	0.0039604	0.0131815	P0DOX2 A0A0B4J1X8	NP_001192115.1IgMprecursor[Bostaurus] XP_005222400.3immunoglobulinheavyvariable4-59[Bostaurus] XP_010950821.1PREDICTED:CD40ligand[Camelusbactrianus] XP_010969547.1PREDICTED:tumornecrosisfactorreceptorsuperfamilymember6isoformX2[Camelusbactrianus] XP_010972383.1PREDICTED:saoeclassIhistocompatibilityantigen,Aalphachain-like[Camelusbactrianus] A0A0A0MS15 A0A0B4J1X5 A0A0B4J1X8 A0A0B4J1Y9 A0A0J9YX35 P…	under	0.996363	1	0.0909091
ko04066	HIF-1 signaling pathway	1	505	16	1669	0.0019802	0.00958658	P09104	NP_001075415.2serotransferrinprecursor[Equuscaballus] XP_023482281.1alpha-enolaseisoformX1[Equuscaballus] XP_001502048.11-phosphatidylinositol4,5-bisphosphatephosphodiesterasegamma-2isoformX2[Equuscaballus] XP_005675608.2PREDICTED:serotransferrin[Caprahircus] XP_005675610.2PREDICTED:inhibitorofcarbonicanhydraseisoformX2[Caprahircus] XP_010946022.1PREDICTED:serotransferrin[Camelusbactrianus] XP_01…	under	0.996964	1	0.0625
ko04151	PI3K-Akt signaling pathway	8	505	53	1669	0.0158416	0.0317555	Q14055 P0DOX2 P07900 P62879 P62258 P31946 A0A0B4J1X8 P02462	XP_024837040.1oncostatin-M-specificreceptorsubunitbetaisoformX1[Bostaurus] NP_001192115.1IgMprecursor[Bostaurus] NP_001193746.1lamininsubunitgamma-1precursor[Bostaurus] XP_024842742.1muscarinicacetylcholinereceptorM1isoformX1[Bostaurus] NP_001272596.1osteopontinprecursor[Caprahircus] XP_017903673.1PREDICTED:endoplasmin[Caprahircus] XP_001496202.1osteopontin[Equuscaballus] XP_005222400.3immunoglob…	under	0.997051	1	0.150943
ko05206	MicroRNAs in cancer	2	505	23	1669	0.0039604	0.0137807	P35241 P15311	NP_001301198.1matrixmetalloproteinase-9precursor[Caprahircus] XP_001502048.11-phosphatidylinositol4,5-bisphosphatephosphodiesterasegamma-2isoformX2[Equuscaballus] XP_010962984.1PREDICTED:CD44antigenisoformX4[Camelusbactrianus] XP_010964065.1PREDICTED:ezrinisoformX2[Camelusbactrianus] XP_017908536.1PREDICTED:myristoylatedalanine-richC-kinasesubstrate[Caprahircus] XP_023484517.1tenascinisoformX7[Eq…	under	0.997372	1	0.0869565
ko04216	Ferroptosis	2	505	23	1669	0.0039604	0.0137807	P04156 P33121	NP_001075415.2serotransferrinprecursor[Equuscaballus] XP_024848889.1zinctransporterZIP8isoformX1[Bostaurus] XP_005598312.24F2cell-surfaceantigenheavychainisoformX2[Equuscaballus] XP_005675518.2PREDICTED:ceruloplasminisoformX3[Caprahircus] XP_005675608.2PREDICTED:serotransferrin[Caprahircus] XP_005675610.2PREDICTED:inhibitorofcarbonicanhydraseisoformX2[Caprahircus] XP_005699856.1PREDICTED:4F2cell-…	under	0.997372	1	0.0869565
ko04146	Peroxisome	2	505	23	1669	0.0039604	0.0137807	P47989 P33121	NP_001272479.1superoxidedismutase[Cu-Zn][Caprahircus] NP_776397.1xanthinedehydrogenase/oxidase[Bostaurus] NP_777040.1superoxidedismutase[Cu-Zn][Bostaurus] XP_005202754.1isocitratedehydrogenase[NADP]cytoplasmicisoformX1[Bostaurus] XP_001501696.3xanthinedehydrogenase/oxidaseisoformX2[Equuscaballus] XP_005681155.2PREDICTED:peroxisomalmembraneproteinPMP34[Caprahircus] XP_013822858.2PREDICTED:xanthine…	under	0.997372	1	0.0869565
ko05162	Measles	3	505	29	1669	0.00594059	0.0173757	P11142 P0DOX2 A0A0B4J1X8	NP_001192115.1IgMprecursor[Bostaurus] NP_001229491.1membranecofactorproteinisoform3precursor[Bostaurus] XP_001915894.1membranecofactorprotein[Equuscaballus] XP_005222400.3immunoglobulinheavyvariable4-59[Bostaurus] XP_005677207.2PREDICTED:lowaffinityimmunoglobulingammaFcregionreceptorIIisoformX1[Caprahircus] XP_005700910.1PREDICTED:moesin[Caprahircus] XP_010952055.1PREDICTED:heatshock70kDaprotein6…	under	0.997559	1	0.103448
ko04512	ECM-receptor interaction	3	505	29	1669	0.00594059	0.0173757	Q14055 P16671 P02462	NP_001193746.1lamininsubunitgamma-1precursor[Bostaurus] XP_024846204.1plateletglycoprotein4isoformX1[Bostaurus] XP_017902106.1PREDICTED:plateletglycoprotein4isoformX1[Caprahircus] NP_001272596.1osteopontinprecursor[Caprahircus] XP_023494587.1plateletglycoprotein4isoformX1[Equuscaballus] XP_001496202.1osteopontin[Equuscaballus] XP_023476202.1dystroglycan[Equuscaballus] XP_010944943.1PREDICTED:plat…	under	0.997559	1	0.103448
ko04360	Axon guidance	1	505	17	1669	0.0019802	0.0101857	P63000	XP_017898587.1PREDICTED:cofilin-1[Caprahircus] XP_001502048.11-phosphatidylinositol4,5-bisphosphatephosphodiesterasegamma-2isoformX2[Equuscaballus] XP_001917710.1semaphorin-7A[Equuscaballus] XP_023483332.1semaphorin-4DisoformX1[Equuscaballus] XP_010952257.1PREDICTED:ephrin-A1[Camelusbactrianus] XP_010953565.1PREDICTED:semaphorin-7A[Camelusbactrianus] XP_010957609.1PREDICTED:serine/threonine-prote…	under	0.997892	1	0.0588235
ko00052	Galactose metabolism	1	505	17	1669	0.0019802	0.0101857	Q2M2H8	NP_001272564.1alpha-lactalbuminprecursor[Caprahircus] NP_001272704.1beta-1,4-galactosyltransferase1[Caprahircus] NP_803478.1beta-1,4-galactosyltransferase1[Bostaurus] XP_001915824.1alpha-lactalbumin[Equuscaballus] XP_010947977.1PREDICTED:phosphoglucomutase-1isoformX2[Camelusbactrianus] XP_010958003.1PREDICTED:beta-galactosidase[Camelusbactrianus] XP_010962515.1PREDICTED:alpha-lactalbumin[Camelusb…	under	0.997892	1	0.0588235
ko04060	Cytokine-cytokine receptor interaction	2	505	24	1669	0.0039604	0.0143799	O14793 P10600	XP_017905067.1PREDICTED:growth-regulatedproteinhomologgammaisoformX2[Caprahircus] XP_017894590.1PREDICTED:tumornecrosisfactorreceptorsuperfamilymember21[Caprahircus] XP_024837040.1oncostatin-M-specificreceptorsubunitbetaisoformX1[Bostaurus] XP_024851662.1ciliaryneurotrophicfactorreceptorsubunitalphaisoformX1[Bostaurus] NP_001272666.1growth/differentiationfactor8precursor[Caprahircus] XP_005693271…	under	0.998105	1	0.0833333
ko04666	Fc gamma R-mediated phagocytosis	3	505	30	1669	0.00594059	0.0179748	P0DOX2 P63000 A0A0B4J1X8	XP_017898587.1PREDICTED:cofilin-1[Caprahircus] NP_001192115.1IgMprecursor[Bostaurus] XP_001502048.11-phosphatidylinositol4,5-bisphosphatephosphodiesterasegamma-2isoformX2[Equuscaballus] XP_005222400.3immunoglobulinheavyvariable4-59[Bostaurus] XP_005677207.2PREDICTED:lowaffinityimmunoglobulingammaFcregionreceptorIIisoformX1[Caprahircus] XP_010948632.1PREDICTED:gelsolin[Camelusbactrianus] XP_010968…	under	0.998197	1	0.1
ko05142	Chagas disease (American trypanosomiasis)	1	505	18	1669	0.0019802	0.0107849	P10600	XP_005682356.3PREDICTED:calreticulin[Caprahircus] XP_010952483.1PREDICTED:calreticulin[Camelusbactrianus] XP_010955695.1PREDICTED:complementC1qsubcomponentsubunitB[Camelusbactrianus] XP_010955696.1PREDICTED:complementC1qsubcomponentsubunitC[Camelusbactrianus] XP_010955698.1PREDICTED:complementC1qsubcomponentsubunitA[Camelusbactrianus] XP_010965083.1PREDICTED:complementC3[Camelusbactrianus] XP_010…	under	0.998536	1	0.0555556
ko04514	Cell adhesion molecules (CAMs)	2	505	25	1669	0.0039604	0.014979	P78357 Q92896	NP_001068678.1nectin-2precursor[Bostaurus] NP_001272555.1glycosylation-dependentcelladhesionmolecule1precursor[Caprahircus] NP_777253.1glycosylation-dependentcelladhesionmolecule1precursor[Bostaurus] XP_010950821.1PREDICTED:CD40ligand[Camelusbactrianus] XP_010952539.1PREDICTED:intercellularadhesionmolecule1[Camelusbactrianus] XP_010958028.1PREDICTED:receptor-typetyrosine-proteinphosphataseF[Camel…	under	0.998635	1	0.08
ko00230	Purine metabolism	1	505	19	1669	0.0019802	0.0113841	P47989	NP_776397.1xanthinedehydrogenase/oxidase[Bostaurus] NP_776554.25'-nucleotidaseprecursor[Bostaurus] XP_001501696.3xanthinedehydrogenase/oxidaseisoformX2[Equuscaballus] XP_013822858.2PREDICTED:xanthinedehydrogenase/oxidaseisoformX2[Caprahircus] XP_010946889.1PREDICTED:xanthinedehydrogenase/oxidase[Camelusbactrianus] XP_010947914.1PREDICTED:nucleosidediphosphatekinaseB[Camelusbactrianus] XP_01094797…	under	0.998984	1	0.0526316
ko05163	Human cytomegalovirus infection	2	505	26	1669	0.0039604	0.0155782	P62879 P63000	XP_005602652.1beta-2-microglobulinisoformX1[Equuscaballus] XP_002691165.1beta-2-microglobulin[Bostaurus] NP_776758.2proteindisulfide-isomeraseA3precursor[Bostaurus] XP_005682356.3PREDICTED:calreticulin[Caprahircus] XP_010952483.1PREDICTED:calreticulin[Camelusbactrianus] XP_010963553.1PREDICTED:beta-2-microglobulin[Camelusbactrianus] XP_010969547.1PREDICTED:tumornecrosisfactorreceptorsuperfamilyme…	under	0.999019	1	0.0769231
ko04672	Intestinal immune network for IgA production	2	505	26	1669	0.0039604	0.0155782	P0DOX2 A0A0B4J1X8	NP_001192115.1IgMprecursor[Bostaurus] NP_001271468.1polymericimmunoglobulinreceptorprecursor[Equuscaballus] NP_776568.1polymericimmunoglobulinreceptorprecursor[Bostaurus] XP_005222400.3immunoglobulinheavyvariable4-59[Bostaurus] XP_023481453.1C-Cmotifchemokine28[Equuscaballus] XP_005690475.2PREDICTED:polymericimmunoglobulinreceptor[Caprahircus] XP_010950821.1PREDICTED:CD40ligand[Camelusbactrianus]…	under	0.999019	1	0.0769231
ko05165	Human papillomavirus infection	3	505	32	1669	0.00594059	0.0191732	Q14055 Q15904 P02462	NP_001193746.1lamininsubunitgamma-1precursor[Bostaurus] NP_001272596.1osteopontinprecursor[Caprahircus] XP_001496202.1osteopontin[Equuscaballus] XP_010949108.1PREDICTED:Na(+)/H(+)exchangeregulatorycofactorNHE-RF1[Camelusbactrianus] XP_010956585.1PREDICTED:LOWQUALITYPROTEIN:vitronectin[Camelusbactrianus] XP_010964443.1PREDICTED:osteopontin[Camelusbactrianus] XP_010969547.1PREDICTED:tumornecrosisfa…	under	0.999023	1	0.09375
ko05166	Human T-cell leukemia virus 1 infection	1	505	20	1669	0.0019802	0.0119832	P10600	XP_005682356.3PREDICTED:calreticulin[Caprahircus] XP_010952242.1PREDICTED:farnesylpyrophosphatesynthaseisoformX2[Camelusbactrianus] XP_010952483.1PREDICTED:calreticulin[Camelusbactrianus] XP_010952539.1PREDICTED:intercellularadhesionmolecule1[Camelusbactrianus] XP_010963913.1PREDICTED:transcriptionalactivatorMybisoformX2[Camelusbactrianus] XP_010972383.1PREDICTED:saoeclassIhistocompatibilityantig…	under	0.999295	1	0.05
ko05202	Transcriptional misregulation in cancer	2	505	27	1669	0.0039604	0.0161774	P0DOX2 A0A0B4J1X8	XP_023490830.1monocytedifferentiationantigenCD14-like[Equuscaballus] NP_001192115.1IgMprecursor[Bostaurus] NP_001301198.1matrixmetalloproteinase-9precursor[Caprahircus] NP_776433.1monocytedifferentiationantigenCD14precursor[Bostaurus] XP_005222400.3immunoglobulinheavyvariable4-59[Bostaurus] XP_005683099.2PREDICTED:monocytedifferentiationantigenCD14[Caprahircus] XP_010970054.1PREDICTED:monocytedif…	under	0.999296	1	0.0740741
ko05203	Viral carcinogenesis	2	505	28	1669	0.0039604	0.0167765	P62258 P31946	XP_024834056.1alpha-actinin-4isoformX11[Bostaurus] XP_023502588.114-3-3proteineta[Equuscaballus] XP_010948632.1PREDICTED:gelsolin[Camelusbactrianus] XP_010965083.1PREDICTED:complementC3[Camelusbactrianus] XP_010968990.1PREDICTED:tyrosine-proteinkinaseLyn[Camelusbactrianus] XP_010972383.1PREDICTED:saoeclassIhistocompatibilityantigen,Aalphachain-like[Camelusbactrianus] XP_017906433.1PREDICTED:LOWQU…	under	0.999495	1	0.0714286
ko05170	Human immunodeficiency virus 1 infection	2	505	29	1669	0.0039604	0.0173757	P62879 P63000	XP_017898587.1PREDICTED:cofilin-1[Caprahircus] XP_005602652.1beta-2-microglobulinisoformX1[Equuscaballus] XP_002691165.1beta-2-microglobulin[Bostaurus] NP_776758.2proteindisulfide-isomeraseA3precursor[Bostaurus] XP_001502048.11-phosphatidylinositol4,5-bisphosphatephosphodiesterasegamma-2isoformX2[Equuscaballus] XP_005682356.3PREDICTED:calreticulin[Caprahircus] XP_010952483.1PREDICTED:calreticulin…	under	0.999639	1	0.0689655
ko05168	Herpes simplex infection	1	505	22	1669	0.0019802	0.0131815	P29692	NP_001068678.1nectin-2precursor[Bostaurus] NP_001301154.1elongationfactor1-delta[Caprahircus] XP_010800903.1serine/arginine-richsplicingfactor4isoformX2[Bostaurus] XP_010965083.1PREDICTED:complementC3[Camelusbactrianus] XP_010969547.1PREDICTED:tumornecrosisfactorreceptorsuperfamilymember6isoformX2[Camelusbactrianus] XP_010972383.1PREDICTED:saoeclassIhistocompatibilityantigen,Aalphachain-like[Came…	under	0.999661	1	0.0454545
ko05167	Kaposi sarcoma-associated herpesvirus infection	1	505	23	1669	0.0019802	0.0137807	P62879	XP_017905067.1PREDICTED:growth-regulatedproteinhomologgammaisoformX2[Caprahircus] XP_001502048.11-phosphatidylinositol4,5-bisphosphatephosphodiesterasegamma-2isoformX2[Equuscaballus] XP_010952539.1PREDICTED:intercellularadhesionmolecule1[Camelusbactrianus] XP_010965083.1PREDICTED:complementC3[Camelusbactrianus] XP_010967710.1PREDICTED:growth-regulatedalphaprotein-like[Camelusbactrianus] XP_010967…	under	0.999765	1	0.0434783
ko05020	Prion diseases	1	505	23	1669	0.0019802	0.0137807	P04156	NP_001075419.1complementcomponentC9precursor[Equuscaballus] NP_001193746.1lamininsubunitgamma-1precursor[Bostaurus] NP_001272479.1superoxidedismutase[Cu-Zn][Caprahircus] NP_777040.1superoxidedismutase[Cu-Zn][Bostaurus] XP_005694811.1PREDICTED:complementcomponentC7[Caprahircus] XP_005694830.3PREDICTED:LOWQUALITYPROTEIN:complementcomponentC9[Caprahircus] XP_010952782.1PREDICTED:complementcomponentC…	under	0.999765	1	0.0434783
ko03010	Ribosome	5	505	48	1669	0.00990099	0.0287597	Q8NHW5 P05386 P39019 P08865 P05387	XP_010954273.1PREDICTED:60SacidicribosomalproteinP2[Camelusbactrianus] Q8NHW5 P25398 P36578 P18124 P62753 Q07020 P62857 P62241 P05386 P62277 Q02543 P62249 P61247 P23396 P61353 P62888 P60866 P18621 P42766 P62917 P46783 P62829 P62701 P46779 P62244 P39019 P84098 P62424 P62750 P62913 P62987 P40429 P61313 Q59GN2 P08865 P49207 P05387 P30050 P08708 P26373 P35268 P46777 P47914 P50914 P62263 P63173 Q02878	under	0.999776	1	0.104167
ko04141	Protein processing in endoplasmic reticulum	4	505	44	1669	0.00792079	0.0263631	P11142 P07900 P54725 Q12907	XP_010805655.1nucleotideexchangefactorSIL1isoformX1[Bostaurus] NP_001069739.1endoplasmicreticulumresidentprotein29precursor[Bostaurus] NP_001161154.1proteinOS-9precursor[Equuscaballus] XP_005694116.3PREDICTED:proteindisulfide-isomerase[Caprahircus] NP_776758.2proteindisulfide-isomeraseA3precursor[Bostaurus] XP_017903673.1PREDICTED:endoplasmin[Caprahircus] NP_777181.1dnaJhomologsubfamilyCmember3pr…	under	0.999857	1	0.0909091
ko04657	IL-17 signaling pathway	1	505	25	1669	0.0019802	0.014979	P07900	XP_017905067.1PREDICTED:growth-regulatedproteinhomologgammaisoformX2[Caprahircus] XP_024845486.1proteinS100-A8isoformX1[Bostaurus] NP_001301198.1matrixmetalloproteinase-9precursor[Caprahircus] XP_017903673.1PREDICTED:endoplasmin[Caprahircus] XP_024845595.1proteinS100-A7-like[Bostaurus] XP_003586723.1neutrophilgelatinase-associatedlipocalin[Bostaurus] XP_017902078.1PREDICTED:proteinS100-A7[Caprahi…	under	0.999887	1	0.04
ko04612	Antigen processing and presentation	3	505	40	1669	0.00594059	0.0239664	P11142 P07900 Q9UL46	XP_005602652.1beta-2-microglobulinisoformX1[Equuscaballus] XP_005684193.1PREDICTED:cathepsinL1[Caprahircus] XP_017907267.1PREDICTED:cathepsinBisoformX1[Caprahircus] XP_002691165.1beta-2-microglobulin[Bostaurus] XP_024837363.1legumainisoformX1[Bostaurus] NP_776758.2proteindisulfide-isomeraseA3precursor[Bostaurus] XP_001490531.1cathepsinS[Equuscaballus] XP_023492038.1cathepsinBisoformX1[Equuscaball…	under	0.999922	1	0.075
ko05134	Legionellosis	1	505	26	1669	0.0019802	0.0155782	P11142	XP_017905067.1PREDICTED:growth-regulatedproteinhomologgammaisoformX2[Caprahircus] XP_023490830.1monocytedifferentiationantigenCD14-like[Equuscaballus] NP_776433.1monocytedifferentiationantigenCD14precursor[Bostaurus] XP_005683099.2PREDICTED:monocytedifferentiationantigenCD14[Caprahircus] XP_010952055.1PREDICTED:heatshock70kDaprotein6[Camelusbactrianus] XP_010965083.1PREDICTED:complementC3[Camelus…	under	0.999922	1	0.0384615
ko05205	Proteoglycans in cancer	4	505	47	1669	0.00792079	0.0281606	P60709 P63261 P35241 P15311	XP_005684193.1PREDICTED:cathepsinL1[Caprahircus] NP_001301198.1matrixmetalloproteinase-9precursor[Caprahircus] NP_991372.1CD63antigen[Bostaurus] XP_001502048.11-phosphatidylinositol4,5-bisphosphatephosphodiesterasegamma-2isoformX2[Equuscaballus] XP_005700910.1PREDICTED:moesin[Caprahircus] XP_010945369.1PREDICTED:urokinaseplasminogenactivatorsurfacereceptor[Camelusbactrianus] XP_010956585.1PREDICT…	under	0.999943	1	0.0851064
ko04640	Hematopoietic cell lineage	3	505	43	1669	0.00594059	0.0257639	P0DOX2 A0A0B4J1X8 P16671	XP_005216431.1CD59glycoproteinisoformX1[Bostaurus] XP_023490830.1monocytedifferentiationantigenCD14-like[Equuscaballus] NP_001192115.1IgMprecursor[Bostaurus] XP_024846204.1plateletglycoprotein4isoformX1[Bostaurus] XP_017902106.1PREDICTED:plateletglycoprotein4isoformX1[Caprahircus] NP_001272600.1CD9antigen[Caprahircus] NP_776325.1CD9antigen[Bostaurus] NP_776433.1monocytedifferentiationantigenCD14p…	under	0.99997	1	0.0697674
ko04145	Phagosome	8	505	73	1669	0.0158416	0.0437388	P60709 P0DOX2 P63261 Q9BQE3 A0A0B4J1X8 P16671 P22897 Q15904	XP_024842355.1collectin-43isoformX2[Bostaurus] XP_023490830.1monocytedifferentiationantigenCD14-like[Equuscaballus] XP_005684193.1PREDICTED:cathepsinL1[Caprahircus] NP_001095313.1collectin-12[Bostaurus] NP_001192115.1IgMprecursor[Bostaurus] XP_024846204.1plateletglycoprotein4isoformX1[Bostaurus] XP_017902106.1PREDICTED:plateletglycoprotein4isoformX1[Caprahircus] NP_776433.1monocytedifferentiation…	under	0.999984	1	0.109589
ko05146	Amoebiasis	4	505	51	1669	0.00792079	0.0305572	P0DOX2 A0A0B4J1X8 P02462 P10600	XP_023490830.1monocytedifferentiationantigenCD14-like[Equuscaballus] NP_001075419.1complementcomponentC9precursor[Equuscaballus] XP_024834056.1alpha-actinin-4isoformX11[Bostaurus] XP_024840228.1serpinB4[Bostaurus] NP_001192115.1IgMprecursor[Bostaurus] NP_001193746.1lamininsubunitgamma-1precursor[Bostaurus] NP_776433.1monocytedifferentiationantigenCD14precursor[Bostaurus] XP_005222400.3immunoglobu…	under	0.999984	1	0.0784314
ko05152	Tuberculosis	7	505	70	1669	0.0138614	0.0419413	P18428 P07339 P0DOX2 A0A0B4J1X8 P22897 Q15904 P10600	XP_024856278.1lipopolysaccharide-bindingproteinisoformX1[Bostaurus] XP_023490830.1monocytedifferentiationantigenCD14-like[Equuscaballus] NP_001192115.1IgMprecursor[Bostaurus] NP_001272474.1Bac7.5proteinprecursor[Caprahircus] NP_001272475.1MAP28proteinprecursor[Caprahircus] NP_001272549.1MAP34-Bproteinprecursor[Caprahircus] NP_776433.1monocytedifferentiationantigenCD14precursor[Bostaurus] NP_77693…	under	0.999991	1	0.1
ko05169	Epstein-Barr virus infection	2	505	41	1669	0.0039604	0.0245656	P0DOX2 A0A0B4J1X8	XP_005602652.1beta-2-microglobulinisoformX1[Equuscaballus] NP_001192115.1IgMprecursor[Bostaurus] XP_002691165.1beta-2-microglobulin[Bostaurus] NP_776758.2proteindisulfide-isomeraseA3precursor[Bostaurus] XP_001502048.11-phosphatidylinositol4,5-bisphosphatephosphodiesterasegamma-2isoformX2[Equuscaballus] XP_005222400.3immunoglobulinheavyvariable4-59[Bostaurus] XP_005682356.3PREDICTED:calreticulin[C…	under	0.999994	1	0.0487805
ko04621	NOD-like receptor signaling pathway	1	505	33	1669	0.0019802	0.0197723	P07900	XP_017905067.1PREDICTED:growth-regulatedproteinhomologgammaisoformX2[Caprahircus] NP_001075282.1thioredoxin[Equuscaballus] NP_001272474.1Bac7.5proteinprecursor[Caprahircus] NP_001272475.1MAP28proteinprecursor[Caprahircus] NP_001272549.1MAP34-Bproteinprecursor[Caprahircus] XP_017907267.1PREDICTED:cathepsinBisoformX1[Caprahircus] NP_776393.1thioredoxin[Bostaurus] NP_776935.1cathelicidin-5precursor[…	under	0.999994	1	0.030303
ko04970	Salivary secretion	1	505	36	1669	0.0019802	0.0215698	Q01814	NP_001272474.1Bac7.5proteinprecursor[Caprahircus] NP_001272475.1MAP28proteinprecursor[Caprahircus] NP_001272549.1MAP34-Bproteinprecursor[Caprahircus] XP_024835328.1lactoperoxidaseisoformX10[Bostaurus] NP_776454.1cystatin-Cprecursor[Bostaurus] NP_776935.1cathelicidin-5precursor[Bostaurus] NP_777250.1cathelicidin-1precursor[Bostaurus] NP_777251.1cathelicidin-2precursor[Bostaurus] XP_024839052.1cath…	under	0.999998	1	0.0277778
ko04142	Lysosome	6	505	72	1669	0.0118812	0.0431396	P17050 P07339 P04062 P07602 P61916 Q15904	NP_001017428.1N-acetylglucosamine-1-phosphotransferasesubunitgamma[Bostaurus] NP_001030403.1lysosomalprotectiveproteinprecursor[Bostaurus] XP_024840659.1lipopolysaccharide-inducedtumornecrosisfactor-alphafactorisoformX1[Bostaurus] XP_017913099.1PREDICTED:cathepsinZ[Caprahircus] XP_005684193.1PREDICTED:cathepsinL1[Caprahircus] XP_017907267.1PREDICTED:cathepsinBisoformX1[Caprahircus] NP_001301269.1…	under	0.999999	1	0.0833333
ko05322	Systemic lupus erythematosus	2	505	53	1669	0.0039604	0.0317555	P0DOX2 A0A0B4J1X8	NP_001075419.1complementcomponentC9precursor[Equuscaballus] XP_024834056.1alpha-actinin-4isoformX11[Bostaurus] NP_001192115.1IgMprecursor[Bostaurus] XP_001492943.1complementC4-A[Equuscaballus] XP_005222400.3immunoglobulinheavyvariable4-59[Bostaurus] XP_013819707.1PREDICTED:complementC1ssubcomponent[Caprahircus] XP_005694811.1PREDICTED:complementcomponentC7[Caprahircus] XP_005694830.3PREDICTED:LOW…	under	1	1	0.0377358
ko05150	Staphylococcus aureus infection	3	505	62	1669	0.00594059	0.037148	P0DOX2 A0A0B4J1X8 P00747	NP_001070436.1mannan-bindinglectinserineprotease1precursor[Bostaurus] NP_001192115.1IgMprecursor[Bostaurus] XP_023488377.1complementfactorHisoformX2[Equuscaballus] XP_001492602.1complementfactorB[Equuscaballus] XP_001492943.1complementC4-A[Equuscaballus] XP_001500552.3plasminogenisoformX1[Equuscaballus] XP_001914833.2fibrinogengammachain[Equuscaballus] XP_005217490.1fibrinogengamma-BchainisoformX…	under	1	1	0.0483871
ko04610	Complement and coagulation cascades	5	505	114	1669	0.00990099	0.0683044	P00734 P02671 P00747 P05154 P10909	XP_005216431.1CD59glycoproteinisoformX1[Bostaurus] NP_001070436.1mannan-bindinglectinserineprotease1precursor[Bostaurus] NP_001075413.1clusterinprecursor[Equuscaballus] NP_001075419.1complementcomponentC9precursor[Equuscaballus] NP_001229491.1membranecofactorproteinisoform3precursor[Bostaurus] NP_001304178.1alpha-1-antiproteinase2-likeprecursor[Equuscaballus] XP_001490892.4prothrombin[Equuscaball…	under	1	1	0.0438596
