# Supplementary material for: Comparative analysis of proteomics and transcriptomics reveals novel mechanism underlying the antibacterial activity and immune-enhancing properties of horse milk
Source: Front Nutr. 2025 Mar 11;12:1512669. doi: 10.3389/fnut.2025.1512669 (PMC11932903; doi:10.3389/fnut.2025.1512669)
Supplement: Supplementary file 1 [file Data_Sheet_1.zip › KEGG enrichment in the comparison of HW vs GW.xlsx]

## Sheet: query2map
Protein_ID	KEGG_id/KO	Name	Definition	Map_ID	Map_Name	URL
NP_001075963.1
XP_001491556.2
XP_001496202.1
NP_001075321.1
XP_023507318.1
XP_001915824.1
NP_001075962.1
NP_001157446.1
P47710	K17281
NP_001075415.2
P01833	K13073	PIGR	polymeric immunoglobulin receptor	ko04672	Intestinal immune network for IgA production	http://www.kegg.jp/kegg-bin/show_pathway?ko04672+K13073
Q9Y6R7
XP_010967650.1
XP_023503887.1
XP_010958959.1
P00738	K16142
XP_001489400.1
XP_023494587.1
P0C0L5	K03989	C4	complement component 4	ko05133	Pertussis	http://www.kegg.jp/kegg-bin/show_pathway?ko05133+K03989
P0C0L5	K03989	C4	complement component 4	ko05150	Staphylococcus aureus infection	http://www.kegg.jp/kegg-bin/show_pathway?ko05150+K03989
P0C0L5	K03989	C4	complement component 4	ko04610	Complement and coagulation cascades	http://www.kegg.jp/kegg-bin/show_pathway?ko04610+K03989
P0C0L5	K03989	C4	complement component 4	ko05322	Systemic lupus erythematosus	http://www.kegg.jp/kegg-bin/show_pathway?ko05322+K03989
P00709	K00704	LALBA	alpha-lactalbumin [EC:2.4.1.22]	ko00052	Galactose metabolism	http://www.kegg.jp/kegg-bin/show_pathway?ko00052+K00704
XP_001917710.1
NP_001157357.1
XP_010946022.1
P02788	K17283
P47989	K00106	XDH	xanthine dehydrogenase/oxidase [EC:1.17.1.4 1.17.3.2]	ko00230	Purine metabolism	http://www.kegg.jp/kegg-bin/show_pathway?ko00230+K00106
P47989	K00106	XDH	xanthine dehydrogenase/oxidase [EC:1.17.1.4 1.17.3.2]	ko04146	Peroxisome	http://www.kegg.jp/kegg-bin/show_pathway?ko04146+K00106
P47989	K00106	XDH	xanthine dehydrogenase/oxidase [EC:1.17.1.4 1.17.3.2]	ko00983	Drug metabolism - other enzymes	http://www.kegg.jp/kegg-bin/show_pathway?ko00983+K00106
P47989	K00106	XDH	xanthine dehydrogenase/oxidase [EC:1.17.1.4 1.17.3.2]	ko00232	Caffeine metabolism	http://www.kegg.jp/kegg-bin/show_pathway?ko00232+K00106
P23284	K03768
P01591
P05413	K08752	FABP3	fatty acid-binding protein 3, muscle and heart	ko03320	PPAR signaling pathway	http://www.kegg.jp/kegg-bin/show_pathway?ko03320+K08752
XP_023477757.1
P00450	K13624	CP	ceruloplasmin [EC:1.16.3.1]	ko00860	Porphyrin and chlorophyll metabolism	http://www.kegg.jp/kegg-bin/show_pathway?ko00860+K13624
P00450	K13624	CP	ceruloplasmin [EC:1.16.3.1]	ko04216	Ferroptosis	http://www.kegg.jp/kegg-bin/show_pathway?ko04216+K13624
P06733	K01689	ENO, eno	enolase [EC:4.2.1.11]	ko00680	Methane metabolism	http://www.kegg.jp/kegg-bin/show_pathway?ko00680+K01689
P06733	K01689	ENO, eno	enolase [EC:4.2.1.11]	ko03018	RNA degradation	http://www.kegg.jp/kegg-bin/show_pathway?ko03018+K01689
P06733	K01689	ENO, eno	enolase [EC:4.2.1.11]	ko00010	Glycolysis / Gluconeogenesis	http://www.kegg.jp/kegg-bin/show_pathway?ko00010+K01689
P06733	K01689	ENO, eno	enolase [EC:4.2.1.11]	ko04066	HIF-1 signaling pathway	http://www.kegg.jp/kegg-bin/show_pathway?ko04066+K01689
Q9NRV9
Q9NP72	K07910
XP_010950494.1
P30086
XP_010944683.1
P84077	K07938	ARF3	ADP-ribosylation factor 3	ko04144	Endocytosis	http://www.kegg.jp/kegg-bin/show_pathway?ko04144+K07938
XP_010972480.1
P60709	K05692	ACTB_G1	actin beta/gamma 1	ko04520	Adherens junction	http://www.kegg.jp/kegg-bin/show_pathway?ko04520+K05692
P60709	K05692	ACTB_G1	actin beta/gamma 1	ko04810	Regulation of actin cytoskeleton	http://www.kegg.jp/kegg-bin/show_pathway?ko04810+K05692
P60709	K05692	ACTB_G1	actin beta/gamma 1	ko05132	Salmonella infection	http://www.kegg.jp/kegg-bin/show_pathway?ko05132+K05692
P60709	K05692	ACTB_G1	actin beta/gamma 1	ko05205	Proteoglycans in cancer	http://www.kegg.jp/kegg-bin/show_pathway?ko05205+K05692
P60709	K05692	ACTB_G1	actin beta/gamma 1	ko05130	Pathogenic Escherichia coli infection	http://www.kegg.jp/kegg-bin/show_pathway?ko05130+K05692
P60709	K05692	ACTB_G1	actin beta/gamma 1	ko04921	Oxytocin signaling pathway	http://www.kegg.jp/kegg-bin/show_pathway?ko04921+K05692
P60709	K05692	ACTB_G1	actin beta/gamma 1	ko05412	Arrhythmogenic right ventricular cardiomyopathy (ARVC)	http://www.kegg.jp/kegg-bin/show_pathway?ko05412+K05692
P60709	K05692	ACTB_G1	actin beta/gamma 1	ko04015	Rap1 signaling pathway	http://www.kegg.jp/kegg-bin/show_pathway?ko04015+K05692
P60709	K05692	ACTB_G1	actin beta/gamma 1	ko04510	Focal adhesion	http://www.kegg.jp/kegg-bin/show_pathway?ko04510+K05692
P60709	K05692	ACTB_G1	actin beta/gamma 1	ko05418	Fluid shear stress and atherosclerosis	http://www.kegg.jp/kegg-bin/show_pathway?ko05418+K05692
P60709	K05692	ACTB_G1	actin beta/gamma 1	ko04390	Hippo signaling pathway	http://www.kegg.jp/kegg-bin/show_pathway?ko04390+K05692
P60709	K05692	ACTB_G1	actin beta/gamma 1	ko05100	Bacterial invasion of epithelial cells	http://www.kegg.jp/kegg-bin/show_pathway?ko05100+K05692
P60709	K05692	ACTB_G1	actin beta/gamma 1	ko05416	Viral myocarditis	http://www.kegg.jp/kegg-bin/show_pathway?ko05416+K05692
P60709	K05692	ACTB_G1	actin beta/gamma 1	ko05131	Shigellosis	http://www.kegg.jp/kegg-bin/show_pathway?ko05131+K05692
P60709	K05692	ACTB_G1	actin beta/gamma 1	ko04145	Phagosome	http://www.kegg.jp/kegg-bin/show_pathway?ko04145+K05692
P60709	K05692	ACTB_G1	actin beta/gamma 1	ko04391	Hippo signaling pathway - fly	http://www.kegg.jp/kegg-bin/show_pathway?ko04391+K05692
P60709	K05692	ACTB_G1	actin beta/gamma 1	ko05225	Hepatocellular carcinoma	http://www.kegg.jp/kegg-bin/show_pathway?ko05225+K05692
P60709	K05692	ACTB_G1	actin beta/gamma 1	ko04210	Apoptosis	http://www.kegg.jp/kegg-bin/show_pathway?ko04210+K05692
P60709	K05692	ACTB_G1	actin beta/gamma 1	ko05110	Vibrio cholerae infection	http://www.kegg.jp/kegg-bin/show_pathway?ko05110+K05692
P60709	K05692	ACTB_G1	actin beta/gamma 1	ko04670	Leukocyte transendothelial migration	http://www.kegg.jp/kegg-bin/show_pathway?ko04670+K05692
P60709	K05692	ACTB_G1	actin beta/gamma 1	ko04611	Platelet activation	http://www.kegg.jp/kegg-bin/show_pathway?ko04611+K05692
P60709	K05692	ACTB_G1	actin beta/gamma 1	ko04745	Phototransduction - fly	http://www.kegg.jp/kegg-bin/show_pathway?ko04745+K05692
P60709	K05692	ACTB_G1	actin beta/gamma 1	ko05414	Dilated cardiomyopathy (DCM)	http://www.kegg.jp/kegg-bin/show_pathway?ko05414+K05692
P60709	K05692	ACTB_G1	actin beta/gamma 1	ko04919	Thyroid hormone signaling pathway	http://www.kegg.jp/kegg-bin/show_pathway?ko04919+K05692
P60709	K05692	ACTB_G1	actin beta/gamma 1	ko04530	Tight junction	http://www.kegg.jp/kegg-bin/show_pathway?ko04530+K05692
P60709	K05692	ACTB_G1	actin beta/gamma 1	ko05164	Influenza A	http://www.kegg.jp/kegg-bin/show_pathway?ko05164+K05692
P60709	K05692	ACTB_G1	actin beta/gamma 1	ko05410	Hypertrophic cardiomyopathy (HCM)	http://www.kegg.jp/kegg-bin/show_pathway?ko05410+K05692
P60709	K05692	ACTB_G1	actin beta/gamma 1	ko04714	Thermogenesis	http://www.kegg.jp/kegg-bin/show_pathway?ko04714+K05692
P06396	K05768	GSN	gelsolin	ko04666	Fc gamma R-mediated phagocytosis	http://www.kegg.jp/kegg-bin/show_pathway?ko04666+K05768
P06396	K05768	GSN	gelsolin	ko05203	Viral carcinogenesis	http://www.kegg.jp/kegg-bin/show_pathway?ko05203+K05768
P06396	K05768	GSN	gelsolin	ko04810	Regulation of actin cytoskeleton	http://www.kegg.jp/kegg-bin/show_pathway?ko04810+K05768
XP_010967660.1
XP_010965654.1
XP_010963110.1
XP_013821521.2
XP_005689539.3
P07602	K12382	PSAP, SGP1	saposin	ko04142	Lysosome	http://www.kegg.jp/kegg-bin/show_pathway?ko04142+K12382
P49327	K00665	FASN	fatty acid synthase, animal type [EC:2.3.1.85]	ko00061	Fatty acid biosynthesis	http://www.kegg.jp/kegg-bin/show_pathway?ko00061+K00665
P49327	K00665	FASN	fatty acid synthase, animal type [EC:2.3.1.85]	ko04152	AMPK signaling pathway	http://www.kegg.jp/kegg-bin/show_pathway?ko04152+K00665
P49327	K00665	FASN	fatty acid synthase, animal type [EC:2.3.1.85]	ko04910	Insulin signaling pathway	http://www.kegg.jp/kegg-bin/show_pathway?ko04910+K00665
XP_005675218.1
XP_024833787.1
Q5VTE0	K03231	EEF1A	elongation factor 1-alpha	ko05134	Legionellosis	http://www.kegg.jp/kegg-bin/show_pathway?ko05134+K03231
Q5VTE0	K03231	EEF1A	elongation factor 1-alpha	ko03013	RNA transport	http://www.kegg.jp/kegg-bin/show_pathway?ko03013+K03231
NP_001156643.1
P11021	K09490	HSPA5, BIP	heat shock 70kDa protein 5	ko04918	Thyroid hormone synthesis	http://www.kegg.jp/kegg-bin/show_pathway?ko04918+K09490
P11021	K09490	HSPA5, BIP	heat shock 70kDa protein 5	ko03060	Protein export	http://www.kegg.jp/kegg-bin/show_pathway?ko03060+K09490
P11021	K09490	HSPA5, BIP	heat shock 70kDa protein 5	ko04141	Protein processing in endoplasmic reticulum	http://www.kegg.jp/kegg-bin/show_pathway?ko04141+K09490
P11021	K09490	HSPA5, BIP	heat shock 70kDa protein 5	ko05020	Prion diseases	http://www.kegg.jp/kegg-bin/show_pathway?ko05020+K09490
XP_010949368.1
XP_017898490.1
XP_010965083.1
NP_001272704.1
XP_010948957.1
P01024	K03990	C3	complement component 3	ko05203	Viral carcinogenesis	http://www.kegg.jp/kegg-bin/show_pathway?ko05203+K03990
P01024	K03990	C3	complement component 3	ko05134	Legionellosis	http://www.kegg.jp/kegg-bin/show_pathway?ko05134+K03990
P01024	K03990	C3	complement component 3	ko05142	Chagas disease (American trypanosomiasis)	http://www.kegg.jp/kegg-bin/show_pathway?ko05142+K03990
P01024	K03990	C3	complement component 3	ko04610	Complement and coagulation cascades	http://www.kegg.jp/kegg-bin/show_pathway?ko04610+K03990
P01024	K03990	C3	complement component 3	ko05168	Herpes simplex infection	http://www.kegg.jp/kegg-bin/show_pathway?ko05168+K03990
P01024	K03990	C3	complement component 3	ko05322	Systemic lupus erythematosus	http://www.kegg.jp/kegg-bin/show_pathway?ko05322+K03990
P01024	K03990	C3	complement component 3	ko05167	Kaposi sarcoma-associated herpesvirus infection	http://www.kegg.jp/kegg-bin/show_pathway?ko05167+K03990
P01024	K03990	C3	complement component 3	ko05152	Tuberculosis	http://www.kegg.jp/kegg-bin/show_pathway?ko05152+K03990
P01024	K03990	C3	complement component 3	ko05133	Pertussis	http://www.kegg.jp/kegg-bin/show_pathway?ko05133+K03990
P01024	K03990	C3	complement component 3	ko05150	Staphylococcus aureus infection	http://www.kegg.jp/kegg-bin/show_pathway?ko05150+K03990
P01024	K03990	C3	complement component 3	ko04145	Phagosome	http://www.kegg.jp/kegg-bin/show_pathway?ko04145+K03990
P01024	K03990	C3	complement component 3	ko05140	Leishmaniasis	http://www.kegg.jp/kegg-bin/show_pathway?ko05140+K03990
XP_017915336.1
XP_005689946.1
XP_017908355.1
NP_001265502.1
XP_015315141.1
XP_024835328.1
O95395	K09662	GCNT3	N-acetylglucosaminyltransferase 3, mucin type [EC:2.4.1.-]	ko00512	Mucin type O-glycan biosynthesis	http://www.kegg.jp/kegg-bin/show_pathway?ko00512+K09662
XP_013829489.1
NP_001272558.1
XP_010944943.1
NP_001272477.1
XP_017907364.1
XP_017921867.1
NP_001301241.1
P78357	K07379	CNTNAP1	contactin associated protein 1	ko04514	Cell adhesion molecules (CAMs)	http://www.kegg.jp/kegg-bin/show_pathway?ko04514+K07379
XP_017906433.1
Q01814	K05850	ATP2B	Ca2+ transporting ATPase, plasma membrane [EC:3.6.3.8]	ko04020	Calcium signaling pathway	http://www.kegg.jp/kegg-bin/show_pathway?ko04020+K05850
Q01814	K05850	ATP2B	Ca2+ transporting ATPase, plasma membrane [EC:3.6.3.8]	ko04024	cAMP signaling pathway	http://www.kegg.jp/kegg-bin/show_pathway?ko04024+K05850
Q01814	K05850	ATP2B	Ca2+ transporting ATPase, plasma membrane [EC:3.6.3.8]	ko04972	Pancreatic secretion	http://www.kegg.jp/kegg-bin/show_pathway?ko04972+K05850
Q01814	K05850	ATP2B	Ca2+ transporting ATPase, plasma membrane [EC:3.6.3.8]	ko04970	Salivary secretion	http://www.kegg.jp/kegg-bin/show_pathway?ko04970+K05850
Q01814	K05850	ATP2B	Ca2+ transporting ATPase, plasma membrane [EC:3.6.3.8]	ko04022	cGMP-PKG signaling pathway	http://www.kegg.jp/kegg-bin/show_pathway?ko04022+K05850
Q01814	K05850	ATP2B	Ca2+ transporting ATPase, plasma membrane [EC:3.6.3.8]	ko04925	Aldosterone synthesis and secretion	http://www.kegg.jp/kegg-bin/show_pathway?ko04925+K05850
Q01814	K05850	ATP2B	Ca2+ transporting ATPase, plasma membrane [EC:3.6.3.8]	ko04261	Adrenergic signaling in cardiomyocytes	http://www.kegg.jp/kegg-bin/show_pathway?ko04261+K05850
XP_024833613.1
P0DOX7
P17931	K06831
NP_777031.1
P68871	K13823	HBB	hemoglobin subunit beta	ko05144	Malaria	http://www.kegg.jp/kegg-bin/show_pathway?ko05144+K13823
P68871	K13823	HBB	hemoglobin subunit beta	ko05143	African trypanosomiasis	http://www.kegg.jp/kegg-bin/show_pathway?ko05143+K13823
XP_010947977.1
XP_010967014.1
XP_023482464.1
XP_024837363.1
XP_010970816.1
P17050	K01204	NAGA	alpha-N-acetylgalactosaminidase [EC:3.2.1.49]	ko00603	Glycosphingolipid biosynthesis - globo and isoglobo series	http://www.kegg.jp/kegg-bin/show_pathway?ko00603+K01204
P17050	K01204	NAGA	alpha-N-acetylgalactosaminidase [EC:3.2.1.49]	ko04142	Lysosome	http://www.kegg.jp/kegg-bin/show_pathway?ko04142+K01204
XP_010963364.1
XP_010961695.1
P00734	K01313	F2	coagulation factor II (thrombin) [EC:3.4.21.5]	ko04610	Complement and coagulation cascades	http://www.kegg.jp/kegg-bin/show_pathway?ko04610+K01313
P00734	K01313	F2	coagulation factor II (thrombin) [EC:3.4.21.5]	ko04810	Regulation of actin cytoskeleton	http://www.kegg.jp/kegg-bin/show_pathway?ko04810+K01313
P00734	K01313	F2	coagulation factor II (thrombin) [EC:3.4.21.5]	ko04080	Neuroactive ligand-receptor interaction	http://www.kegg.jp/kegg-bin/show_pathway?ko04080+K01313
P33121	K01897	ACSL, fadD	long-chain acyl-CoA synthetase [EC:6.2.1.3]	ko04714	Thermogenesis	http://www.kegg.jp/kegg-bin/show_pathway?ko04714+K01897
P33121	K01897	ACSL, fadD	long-chain acyl-CoA synthetase [EC:6.2.1.3]	ko00061	Fatty acid biosynthesis	http://www.kegg.jp/kegg-bin/show_pathway?ko00061+K01897
P33121	K01897	ACSL, fadD	long-chain acyl-CoA synthetase [EC:6.2.1.3]	ko04920	Adipocytokine signaling pathway	http://www.kegg.jp/kegg-bin/show_pathway?ko04920+K01897
P33121	K01897	ACSL, fadD	long-chain acyl-CoA synthetase [EC:6.2.1.3]	ko04216	Ferroptosis	http://www.kegg.jp/kegg-bin/show_pathway?ko04216+K01897
P33121	K01897	ACSL, fadD	long-chain acyl-CoA synthetase [EC:6.2.1.3]	ko04146	Peroxisome	http://www.kegg.jp/kegg-bin/show_pathway?ko04146+K01897
P33121	K01897	ACSL, fadD	long-chain acyl-CoA synthetase [EC:6.2.1.3]	ko00071	Fatty acid degradation	http://www.kegg.jp/kegg-bin/show_pathway?ko00071+K01897
P33121	K01897	ACSL, fadD	long-chain acyl-CoA synthetase [EC:6.2.1.3]	ko03320	PPAR signaling pathway	http://www.kegg.jp/kegg-bin/show_pathway?ko03320+K01897
P33121	K01897	ACSL, fadD	long-chain acyl-CoA synthetase [EC:6.2.1.3]	ko02024	Quorum sensing	http://www.kegg.jp/kegg-bin/show_pathway?ko02024+K01897
XP_005611009.1
XP_001490739.1
XP_023481087.1
XP_001491217.1
XP_001916911.4
XP_005217490.1
O75891	K00289	ALDH1L	formyltetrahydrofolate dehydrogenase [EC:1.5.1.6]	ko00670	One carbon pool by folate	http://www.kegg.jp/kegg-bin/show_pathway?ko00670+K00289
XP_010954897.1
P63244	K14753	RACK1	guanine nucleotide-binding protein subunit beta-2-like 1 protein	ko05162	Measles	http://www.kegg.jp/kegg-bin/show_pathway?ko05162+K14753
P01040	K13907
P09210	K00799	GST, gst	glutathione S-transferase [EC:2.5.1.18]	ko00982	Drug metabolism - cytochrome P450	http://www.kegg.jp/kegg-bin/show_pathway?ko00982+K00799
P09210	K00799	GST, gst	glutathione S-transferase [EC:2.5.1.18]	ko05204	Chemical carcinogenesis	http://www.kegg.jp/kegg-bin/show_pathway?ko05204+K00799
P09210	K00799	GST, gst	glutathione S-transferase [EC:2.5.1.18]	ko00480	Glutathione metabolism	http://www.kegg.jp/kegg-bin/show_pathway?ko00480+K00799
P09210	K00799	GST, gst	glutathione S-transferase [EC:2.5.1.18]	ko05225	Hepatocellular carcinoma	http://www.kegg.jp/kegg-bin/show_pathway?ko05225+K00799
P09210	K00799	GST, gst	glutathione S-transferase [EC:2.5.1.18]	ko05200	Pathways in cancer	http://www.kegg.jp/kegg-bin/show_pathway?ko05200+K00799
P09210	K00799	GST, gst	glutathione S-transferase [EC:2.5.1.18]	ko00980	Metabolism of xenobiotics by cytochrome P450	http://www.kegg.jp/kegg-bin/show_pathway?ko00980+K00799
P09210	K00799	GST, gst	glutathione S-transferase [EC:2.5.1.18]	ko00983	Drug metabolism - other enzymes	http://www.kegg.jp/kegg-bin/show_pathway?ko00983+K00799
P09210	K00799	GST, gst	glutathione S-transferase [EC:2.5.1.18]	ko05418	Fluid shear stress and atherosclerosis	http://www.kegg.jp/kegg-bin/show_pathway?ko05418+K00799
P09210	K00799	GST, gst	glutathione S-transferase [EC:2.5.1.18]	ko01524	Platinum drug resistance	http://www.kegg.jp/kegg-bin/show_pathway?ko01524+K00799
XP_023490302.1
XP_024846675.1
NP_001075413.1
P81605
XP_001503846.1
P36955	K19614	SERPINF1, PEDF	pigment epithelium-derived factor	ko04310	Wnt signaling pathway	http://www.kegg.jp/kegg-bin/show_pathway?ko04310+K19614
P16070	K06256	CD44	CD44 antigen	ko05169	Epstein-Barr virus infection	http://www.kegg.jp/kegg-bin/show_pathway?ko05169+K06256
P16070	K06256	CD44	CD44 antigen	ko05206	MicroRNAs in cancer	http://www.kegg.jp/kegg-bin/show_pathway?ko05206+K06256
P16070	K06256	CD44	CD44 antigen	ko05205	Proteoglycans in cancer	http://www.kegg.jp/kegg-bin/show_pathway?ko05205+K06256
P16070	K06256	CD44	CD44 antigen	ko05131	Shigellosis	http://www.kegg.jp/kegg-bin/show_pathway?ko05131+K06256
P16070	K06256	CD44	CD44 antigen	ko04512	ECM-receptor interaction	http://www.kegg.jp/kegg-bin/show_pathway?ko04512+K06256
P16070	K06256	CD44	CD44 antigen	ko04640	Hematopoietic cell lineage	http://www.kegg.jp/kegg-bin/show_pathway?ko04640+K06256
P21399	K01681	ACO, acnA	aconitate hydratase [EC:4.2.1.3]	ko00630	Glyoxylate and dicarboxylate metabolism	http://www.kegg.jp/kegg-bin/show_pathway?ko00630+K01681
P21399	K01681	ACO, acnA	aconitate hydratase [EC:4.2.1.3]	ko00020	Citrate cycle (TCA cycle)	http://www.kegg.jp/kegg-bin/show_pathway?ko00020+K01681
P21399	K01681	ACO, acnA	aconitate hydratase [EC:4.2.1.3]	ko00720	Carbon fixation pathways in prokaryotes	http://www.kegg.jp/kegg-bin/show_pathway?ko00720+K01681
XP_001915894.1
XP_001500810.1
XP_001499728.2
XP_023474579.1
XP_005690302.1
Q9HAT2	K05970
XP_023501673.1
XP_014596904.2
P08697	K03983	SERPINF2, AAP	alpha-2-antiplasmin	ko04610	Complement and coagulation cascades	http://www.kegg.jp/kegg-bin/show_pathway?ko04610+K03983
XP_023493515.1
P04062	K01201	GBA, srfJ	glucosylceramidase [EC:3.2.1.45]	ko04142	Lysosome	http://www.kegg.jp/kegg-bin/show_pathway?ko04142+K01201
P04062	K01201	GBA, srfJ	glucosylceramidase [EC:3.2.1.45]	ko00600	Sphingolipid metabolism	http://www.kegg.jp/kegg-bin/show_pathway?ko00600+K01201
P04062	K01201	GBA, srfJ	glucosylceramidase [EC:3.2.1.45]	ko00511	Other glycan degradation	http://www.kegg.jp/kegg-bin/show_pathway?ko00511+K01201
P01011	K04525
P02774	K12258
P01717
XP_023500229.1
NP_001075966.1
XP_023476059.1
XP_023481453.1
XP_001490299.3
XP_023510672.1
XP_023492960.1
XP_023492515.1
P36871	K01835	pgm	phosphoglucomutase [EC:5.4.2.2]	ko00521	Streptomycin biosynthesis	http://www.kegg.jp/kegg-bin/show_pathway?ko00521+K01835
P36871	K01835	pgm	phosphoglucomutase [EC:5.4.2.2]	ko00230	Purine metabolism	http://www.kegg.jp/kegg-bin/show_pathway?ko00230+K01835
P36871	K01835	pgm	phosphoglucomutase [EC:5.4.2.2]	ko00052	Galactose metabolism	http://www.kegg.jp/kegg-bin/show_pathway?ko00052+K01835
P36871	K01835	pgm	phosphoglucomutase [EC:5.4.2.2]	ko00010	Glycolysis / Gluconeogenesis	http://www.kegg.jp/kegg-bin/show_pathway?ko00010+K01835
P36871	K01835	pgm	phosphoglucomutase [EC:5.4.2.2]	ko00030	Pentose phosphate pathway	http://www.kegg.jp/kegg-bin/show_pathway?ko00030+K01835
P36871	K01835	pgm	phosphoglucomutase [EC:5.4.2.2]	ko00520	Amino sugar and nucleotide sugar metabolism	http://www.kegg.jp/kegg-bin/show_pathway?ko00520+K01835
P36871	K01835	pgm	phosphoglucomutase [EC:5.4.2.2]	ko00500	Starch and sucrose metabolism	http://www.kegg.jp/kegg-bin/show_pathway?ko00500+K01835
Q96JI7	K19026
XP_010967040.1
XP_010968709.1
P14207	K13649	FOLR	folate receptor	ko04144	Endocytosis	http://www.kegg.jp/kegg-bin/show_pathway?ko04144+K13649
P14207	K13649	FOLR	folate receptor	ko01523	Antifolate resistance	http://www.kegg.jp/kegg-bin/show_pathway?ko01523+K13649
XP_001492576.1
XP_005602671.1
XP_005597710.1
XP_005688649.1
XP_023485182.1
XP_001488209.1
P80303	K20371
XP_023479252.1
P0DOX5	K06856	IGH	immunoglobulin heavy chain	ko05330	Allograft rejection	http://www.kegg.jp/kegg-bin/show_pathway?ko05330+K06856
P0DOX5	K06856	IGH	immunoglobulin heavy chain	ko05169	Epstein-Barr virus infection	http://www.kegg.jp/kegg-bin/show_pathway?ko05169+K06856
P0DOX5	K06856	IGH	immunoglobulin heavy chain	ko04662	B cell receptor signaling pathway	http://www.kegg.jp/kegg-bin/show_pathway?ko04662+K06856
P0DOX5	K06856	IGH	immunoglobulin heavy chain	ko05150	Staphylococcus aureus infection	http://www.kegg.jp/kegg-bin/show_pathway?ko05150+K06856
P0DOX5	K06856	IGH	immunoglobulin heavy chain	ko04672	Intestinal immune network for IgA production	http://www.kegg.jp/kegg-bin/show_pathway?ko04672+K06856
P0DOX5	K06856	IGH	immunoglobulin heavy chain	ko04064	NF-kappa B signaling pathway	http://www.kegg.jp/kegg-bin/show_pathway?ko04064+K06856
P0DOX5	K06856	IGH	immunoglobulin heavy chain	ko04072	Phospholipase D signaling pathway	http://www.kegg.jp/kegg-bin/show_pathway?ko04072+K06856
P0DOX5	K06856	IGH	immunoglobulin heavy chain	ko04664	Fc epsilon RI signaling pathway	http://www.kegg.jp/kegg-bin/show_pathway?ko04664+K06856
P0DOX5	K06856	IGH	immunoglobulin heavy chain	ko04666	Fc gamma R-mediated phagocytosis	http://www.kegg.jp/kegg-bin/show_pathway?ko04666+K06856
P0DOX5	K06856	IGH	immunoglobulin heavy chain	ko05310	Asthma	http://www.kegg.jp/kegg-bin/show_pathway?ko05310+K06856
P0DOX5	K06856	IGH	immunoglobulin heavy chain	ko05143	African trypanosomiasis	http://www.kegg.jp/kegg-bin/show_pathway?ko05143+K06856
P0DOX5	K06856	IGH	immunoglobulin heavy chain	ko05320	Autoimmune thyroid disease	http://www.kegg.jp/kegg-bin/show_pathway?ko05320+K06856
P0DOX5	K06856	IGH	immunoglobulin heavy chain	ko05202	Transcriptional misregulation in cancer	http://www.kegg.jp/kegg-bin/show_pathway?ko05202+K06856
P0DOX5	K06856	IGH	immunoglobulin heavy chain	ko04020	Calcium signaling pathway	http://www.kegg.jp/kegg-bin/show_pathway?ko04020+K06856
P0DOX5	K06856	IGH	immunoglobulin heavy chain	ko04151	PI3K-Akt signaling pathway	http://www.kegg.jp/kegg-bin/show_pathway?ko04151+K06856
P0DOX5	K06856	IGH	immunoglobulin heavy chain	ko05322	Systemic lupus erythematosus	http://www.kegg.jp/kegg-bin/show_pathway?ko05322+K06856
P0DOX5	K06856	IGH	immunoglobulin heavy chain	ko05416	Viral myocarditis	http://www.kegg.jp/kegg-bin/show_pathway?ko05416+K06856
P0DOX5	K06856	IGH	immunoglobulin heavy chain	ko05146	Amoebiasis	http://www.kegg.jp/kegg-bin/show_pathway?ko05146+K06856
P0DOX5	K06856	IGH	immunoglobulin heavy chain	ko05140	Leishmaniasis	http://www.kegg.jp/kegg-bin/show_pathway?ko05140+K06856
P0DOX5	K06856	IGH	immunoglobulin heavy chain	ko04145	Phagosome	http://www.kegg.jp/kegg-bin/show_pathway?ko04145+K06856
P0DOX5	K06856	IGH	immunoglobulin heavy chain	ko05152	Tuberculosis	http://www.kegg.jp/kegg-bin/show_pathway?ko05152+K06856
P0DOX5	K06856	IGH	immunoglobulin heavy chain	ko05162	Measles	http://www.kegg.jp/kegg-bin/show_pathway?ko05162+K06856
P0DOX5	K06856	IGH	immunoglobulin heavy chain	ko05414	Dilated cardiomyopathy (DCM)	http://www.kegg.jp/kegg-bin/show_pathway?ko05414+K06856
P0DOX5	K06856	IGH	immunoglobulin heavy chain	ko04640	Hematopoietic cell lineage	http://www.kegg.jp/kegg-bin/show_pathway?ko04640+K06856
P0DOX5	K06856	IGH	immunoglobulin heavy chain	ko05323	Rheumatoid arthritis	http://www.kegg.jp/kegg-bin/show_pathway?ko05323+K06856
P0DOX5	K06856	IGH	immunoglobulin heavy chain	ko04650	Natural killer cell mediated cytotoxicity	http://www.kegg.jp/kegg-bin/show_pathway?ko04650+K06856
P0DOX5	K06856	IGH	immunoglobulin heavy chain	ko05340	Primary immunodeficiency	http://www.kegg.jp/kegg-bin/show_pathway?ko05340+K06856
P02766	K20731	TTR	transthyretin	ko04918	Thyroid hormone synthesis	http://www.kegg.jp/kegg-bin/show_pathway?ko04918+K20731
XP_010800903.1
Q6WN34	K17280
P09543	K01121
XP_023482831.1
P15291	K07966	B4GALT1	beta-1,4-galactosyltransferase 1 [EC:2.4.1.22 2.4.1.90 2.4.1.38 2.4.1.-]	ko00513	Various types of N-glycan biosynthesis	http://www.kegg.jp/kegg-bin/show_pathway?ko00513+K07966
P15291	K07966	B4GALT1	beta-1,4-galactosyltransferase 1 [EC:2.4.1.22 2.4.1.90 2.4.1.38 2.4.1.-]	ko00601	Glycosphingolipid biosynthesis - lacto and neolacto series	http://www.kegg.jp/kegg-bin/show_pathway?ko00601+K07966
P15291	K07966	B4GALT1	beta-1,4-galactosyltransferase 1 [EC:2.4.1.22 2.4.1.90 2.4.1.38 2.4.1.-]	ko00052	Galactose metabolism	http://www.kegg.jp/kegg-bin/show_pathway?ko00052+K07966
P15291	K07966	B4GALT1	beta-1,4-galactosyltransferase 1 [EC:2.4.1.22 2.4.1.90 2.4.1.38 2.4.1.-]	ko00515	Mannose type O-glycan biosynthesis	http://www.kegg.jp/kegg-bin/show_pathway?ko00515+K07966
P15291	K07966	B4GALT1	beta-1,4-galactosyltransferase 1 [EC:2.4.1.22 2.4.1.90 2.4.1.38 2.4.1.-]	ko00514	Other types of O-glycan biosynthesis	http://www.kegg.jp/kegg-bin/show_pathway?ko00514+K07966
P15291	K07966	B4GALT1	beta-1,4-galactosyltransferase 1 [EC:2.4.1.22 2.4.1.90 2.4.1.38 2.4.1.-]	ko00533	Glycosaminoglycan biosynthesis - keratan sulfate	http://www.kegg.jp/kegg-bin/show_pathway?ko00533+K07966
P15291	K07966	B4GALT1	beta-1,4-galactosyltransferase 1 [EC:2.4.1.22 2.4.1.90 2.4.1.38 2.4.1.-]	ko00510	N-Glycan biosynthesis	http://www.kegg.jp/kegg-bin/show_pathway?ko00510+K07966
XP_001490531.1
XP_005605384.2
XP_014594267.2
XP_001499173.3
XP_023481760.1
XP_001492602.1
P19835	K12298	CEL	bile salt-stimulated lipase [EC:3.1.1.3 3.1.1.13]	ko04972	Pancreatic secretion	http://www.kegg.jp/kegg-bin/show_pathway?ko04972+K12298
P19835	K12298	CEL	bile salt-stimulated lipase [EC:3.1.1.3 3.1.1.13]	ko04975	Fat digestion and absorption	http://www.kegg.jp/kegg-bin/show_pathway?ko04975+K12298
P19835	K12298	CEL	bile salt-stimulated lipase [EC:3.1.1.3 3.1.1.13]	ko00100	Steroid biosynthesis	http://www.kegg.jp/kegg-bin/show_pathway?ko00100+K12298
P19835	K12298	CEL	bile salt-stimulated lipase [EC:3.1.1.3 3.1.1.13]	ko00561	Glycerolipid metabolism	http://www.kegg.jp/kegg-bin/show_pathway?ko00561+K12298
XP_014595025.2
XP_023492038.1
XP_001500552.3
XP_001488181.1
XP_005610044.1
XP_023484751.1
XP_023490830.1
XP_003364583.1
XP_001497860.1
XP_001489791.1
XP_023483236.1
XP_023479342.1
XP_023500356.1
P29377	K14734	S100G	S100 calcium binding protein G	ko04978	Mineral absorption	http://www.kegg.jp/kegg-bin/show_pathway?ko04978+K14734
NP_001157364.1
Q5W0Z9	K20028
NP_001296220.1
XP_010971242.1
XP_023483487.1
XP_023496566.1
XP_005607860.2
P01860
XP_014590977.1
XP_001495232.1
XP_010964443.1
XP_005611649.1
XP_005598248.1
XP_014593950.1
NP_001304178.1
XP_005602652.1
XP_023496818.1
XP_005608933.1
XP_023484443.1
XP_001505006.1
XP_014588282.1
XP_023480339.1
XP_010967100.1
XP_001505010.1
XP_023506000.1
NP_001271468.1
XP_005601929.1
NP_001075353.1
XP_023487776.1
XP_023503816.1
NP_001075352.1
XP_014594001.1
XP_023507572.1
Q99470
O14793	K05497	MSTN, GDF8	growth differentiation factor 8	ko04060	Cytokine-cytokine receptor interaction	http://www.kegg.jp/kegg-bin/show_pathway?ko04060+K05497
XP_010946277.1
XP_010948354.1
XP_014583266.1
P30041	K11188	PRDX6	peroxiredoxin 6, 1-Cys peroxiredoxin [EC:1.11.1.7 1.11.1.15 3.1.1.-]	ko00940	Phenylpropanoid biosynthesis	http://www.kegg.jp/kegg-bin/show_pathway?ko00940+K11188
XP_001490892.4
P02656	K08759	APOC3	apolipoprotein C-III	ko03320	PPAR signaling pathway	http://www.kegg.jp/kegg-bin/show_pathway?ko03320+K08759
P02656	K08759	APOC3	apolipoprotein C-III	ko04979	Cholesterol metabolism	http://www.kegg.jp/kegg-bin/show_pathway?ko04979+K08759
P63241	K03263
P07900	K04079	HSP90A, htpG	molecular chaperone HtpG	ko04915	Estrogen signaling pathway	http://www.kegg.jp/kegg-bin/show_pathway?ko04915+K04079
P07900	K04079	HSP90A, htpG	molecular chaperone HtpG	ko04141	Protein processing in endoplasmic reticulum	http://www.kegg.jp/kegg-bin/show_pathway?ko04141+K04079
P07900	K04079	HSP90A, htpG	molecular chaperone HtpG	ko05215	Prostate cancer	http://www.kegg.jp/kegg-bin/show_pathway?ko05215+K04079
P07900	K04079	HSP90A, htpG	molecular chaperone HtpG	ko04626	Plant-pathogen interaction	http://www.kegg.jp/kegg-bin/show_pathway?ko04626+K04079
P07900	K04079	HSP90A, htpG	molecular chaperone HtpG	ko04217	Necroptosis	http://www.kegg.jp/kegg-bin/show_pathway?ko04217+K04079
P07900	K04079	HSP90A, htpG	molecular chaperone HtpG	ko04914	Progesterone-mediated oocyte maturation	http://www.kegg.jp/kegg-bin/show_pathway?ko04914+K04079
P07900	K04079	HSP90A, htpG	molecular chaperone HtpG	ko05200	Pathways in cancer	http://www.kegg.jp/kegg-bin/show_pathway?ko05200+K04079
P07900	K04079	HSP90A, htpG	molecular chaperone HtpG	ko04657	IL-17 signaling pathway	http://www.kegg.jp/kegg-bin/show_pathway?ko04657+K04079
P07900	K04079	HSP90A, htpG	molecular chaperone HtpG	ko04659	Th17 cell differentiation	http://www.kegg.jp/kegg-bin/show_pathway?ko04659+K04079
P07900	K04079	HSP90A, htpG	molecular chaperone HtpG	ko04612	Antigen processing and presentation	http://www.kegg.jp/kegg-bin/show_pathway?ko04612+K04079
P07900	K04079	HSP90A, htpG	molecular chaperone HtpG	ko04151	PI3K-Akt signaling pathway	http://www.kegg.jp/kegg-bin/show_pathway?ko04151+K04079
P07900	K04079	HSP90A, htpG	molecular chaperone HtpG	ko05418	Fluid shear stress and atherosclerosis	http://www.kegg.jp/kegg-bin/show_pathway?ko05418+K04079
P07900	K04079	HSP90A, htpG	molecular chaperone HtpG	ko04621	NOD-like receptor signaling pathway	http://www.kegg.jp/kegg-bin/show_pathway?ko04621+K04079
NP_001012782.1
XP_005211519.1
Q9HAU6
XP_024842774.1
XP_017920549.1
NP_001017428.1
XP_017899058.1
P63261	K05692	ACTB_G1	actin beta/gamma 1	ko04520	Adherens junction	http://www.kegg.jp/kegg-bin/show_pathway?ko04520+K05692
P63261	K05692	ACTB_G1	actin beta/gamma 1	ko04810	Regulation of actin cytoskeleton	http://www.kegg.jp/kegg-bin/show_pathway?ko04810+K05692
P63261	K05692	ACTB_G1	actin beta/gamma 1	ko05132	Salmonella infection	http://www.kegg.jp/kegg-bin/show_pathway?ko05132+K05692
P63261	K05692	ACTB_G1	actin beta/gamma 1	ko05205	Proteoglycans in cancer	http://www.kegg.jp/kegg-bin/show_pathway?ko05205+K05692
P63261	K05692	ACTB_G1	actin beta/gamma 1	ko05130	Pathogenic Escherichia coli infection	http://www.kegg.jp/kegg-bin/show_pathway?ko05130+K05692
P63261	K05692	ACTB_G1	actin beta/gamma 1	ko04921	Oxytocin signaling pathway	http://www.kegg.jp/kegg-bin/show_pathway?ko04921+K05692
P63261	K05692	ACTB_G1	actin beta/gamma 1	ko05412	Arrhythmogenic right ventricular cardiomyopathy (ARVC)	http://www.kegg.jp/kegg-bin/show_pathway?ko05412+K05692
P63261	K05692	ACTB_G1	actin beta/gamma 1	ko04015	Rap1 signaling pathway	http://www.kegg.jp/kegg-bin/show_pathway?ko04015+K05692
P63261	K05692	ACTB_G1	actin beta/gamma 1	ko04510	Focal adhesion	http://www.kegg.jp/kegg-bin/show_pathway?ko04510+K05692
P63261	K05692	ACTB_G1	actin beta/gamma 1	ko05418	Fluid shear stress and atherosclerosis	http://www.kegg.jp/kegg-bin/show_pathway?ko05418+K05692
P63261	K05692	ACTB_G1	actin beta/gamma 1	ko04390	Hippo signaling pathway	http://www.kegg.jp/kegg-bin/show_pathway?ko04390+K05692
P63261	K05692	ACTB_G1	actin beta/gamma 1	ko05100	Bacterial invasion of epithelial cells	http://www.kegg.jp/kegg-bin/show_pathway?ko05100+K05692
P63261	K05692	ACTB_G1	actin beta/gamma 1	ko05416	Viral myocarditis	http://www.kegg.jp/kegg-bin/show_pathway?ko05416+K05692
P63261	K05692	ACTB_G1	actin beta/gamma 1	ko05131	Shigellosis	http://www.kegg.jp/kegg-bin/show_pathway?ko05131+K05692
P63261	K05692	ACTB_G1	actin beta/gamma 1	ko04145	Phagosome	http://www.kegg.jp/kegg-bin/show_pathway?ko04145+K05692
P63261	K05692	ACTB_G1	actin beta/gamma 1	ko04391	Hippo signaling pathway - fly	http://www.kegg.jp/kegg-bin/show_pathway?ko04391+K05692
P63261	K05692	ACTB_G1	actin beta/gamma 1	ko05225	Hepatocellular carcinoma	http://www.kegg.jp/kegg-bin/show_pathway?ko05225+K05692
P63261	K05692	ACTB_G1	actin beta/gamma 1	ko04210	Apoptosis	http://www.kegg.jp/kegg-bin/show_pathway?ko04210+K05692
P63261	K05692	ACTB_G1	actin beta/gamma 1	ko05110	Vibrio cholerae infection	http://www.kegg.jp/kegg-bin/show_pathway?ko05110+K05692
P63261	K05692	ACTB_G1	actin beta/gamma 1	ko04670	Leukocyte transendothelial migration	http://www.kegg.jp/kegg-bin/show_pathway?ko04670+K05692
P63261	K05692	ACTB_G1	actin beta/gamma 1	ko04611	Platelet activation	http://www.kegg.jp/kegg-bin/show_pathway?ko04611+K05692
P63261	K05692	ACTB_G1	actin beta/gamma 1	ko04745	Phototransduction - fly	http://www.kegg.jp/kegg-bin/show_pathway?ko04745+K05692
P63261	K05692	ACTB_G1	actin beta/gamma 1	ko05414	Dilated cardiomyopathy (DCM)	http://www.kegg.jp/kegg-bin/show_pathway?ko05414+K05692
P63261	K05692	ACTB_G1	actin beta/gamma 1	ko04919	Thyroid hormone signaling pathway	http://www.kegg.jp/kegg-bin/show_pathway?ko04919+K05692
P63261	K05692	ACTB_G1	actin beta/gamma 1	ko04530	Tight junction	http://www.kegg.jp/kegg-bin/show_pathway?ko04530+K05692
P63261	K05692	ACTB_G1	actin beta/gamma 1	ko05164	Influenza A	http://www.kegg.jp/kegg-bin/show_pathway?ko05164+K05692
P63261	K05692	ACTB_G1	actin beta/gamma 1	ko05410	Hypertrophic cardiomyopathy (HCM)	http://www.kegg.jp/kegg-bin/show_pathway?ko05410+K05692
P63261	K05692	ACTB_G1	actin beta/gamma 1	ko04714	Thermogenesis	http://www.kegg.jp/kegg-bin/show_pathway?ko04714+K05692
XP_017917225.1
P52758	K09022
Q9BV40	K08512	VAMP8	vesicle-associated membrane protein 8	ko04130	SNARE interactions in vesicular transport	http://www.kegg.jp/kegg-bin/show_pathway?ko04130+K08512
Q9BV40	K08512	VAMP8	vesicle-associated membrane protein 8	ko04140	Autophagy - animal	http://www.kegg.jp/kegg-bin/show_pathway?ko04140+K08512
Q9BV40	K08512	VAMP8	vesicle-associated membrane protein 8	ko04611	Platelet activation	http://www.kegg.jp/kegg-bin/show_pathway?ko04611+K08512
Q9P2X0	K09659	DPM3	dolichyl-phosphate mannosyltransferase polypeptide 3	ko00510	N-Glycan biosynthesis	http://www.kegg.jp/kegg-bin/show_pathway?ko00510+K09659
P05204
XP_024838480.1
O60613
Q9H299
Q9BS26	K17264
NP_001030219.1
XP_017912239.1
NP_001030403.1
P62942	K09568
XP_005216431.1
P39019	K02966	RP-S19e, RPS19	small subunit ribosomal protein S19e	ko03010	Ribosome	http://www.kegg.jp/kegg-bin/show_pathway?ko03010+K02966
P26583	K11295
Q9BQE3	K07374	TUBA	tubulin alpha	ko05130	Pathogenic Escherichia coli infection	http://www.kegg.jp/kegg-bin/show_pathway?ko05130+K07374
Q9BQE3	K07374	TUBA	tubulin alpha	ko04210	Apoptosis	http://www.kegg.jp/kegg-bin/show_pathway?ko04210+K07374
Q9BQE3	K07374	TUBA	tubulin alpha	ko04145	Phagosome	http://www.kegg.jp/kegg-bin/show_pathway?ko04145+K07374
Q9BQE3	K07374	TUBA	tubulin alpha	ko04540	Gap junction	http://www.kegg.jp/kegg-bin/show_pathway?ko04540+K07374
Q9BQE3	K07374	TUBA	tubulin alpha	ko04530	Tight junction	http://www.kegg.jp/kegg-bin/show_pathway?ko04530+K07374
XP_005674826.1
XP_024856278.1
NP_001035567.3
O95994	K20356
NP_001035680.1
XP_010807252.1
XP_017905067.1
P07437	K07375	TUBB	tubulin beta	ko04540	Gap junction	http://www.kegg.jp/kegg-bin/show_pathway?ko04540+K07375
P07437	K07375	TUBB	tubulin beta	ko04145	Phagosome	http://www.kegg.jp/kegg-bin/show_pathway?ko04145+K07375
P07437	K07375	TUBB	tubulin beta	ko05130	Pathogenic Escherichia coli infection	http://www.kegg.jp/kegg-bin/show_pathway?ko05130+K07375
P13639	K03234	EEF2	elongation factor 2	ko04152	AMPK signaling pathway	http://www.kegg.jp/kegg-bin/show_pathway?ko04152+K03234
P13639	K03234	EEF2	elongation factor 2	ko04921	Oxytocin signaling pathway	http://www.kegg.jp/kegg-bin/show_pathway?ko04921+K03234
O60888	K03926
XP_005215987.1
Q9NZH0	K04619
XP_010805655.1
XP_024853331.1
P49006	K13536	MARCKSL1, MRP	MARCKS-related protein	ko05140	Leishmaniasis	http://www.kegg.jp/kegg-bin/show_pathway?ko05140+K13536
P49006	K13536	MARCKSL1, MRP	MARCKS-related protein	ko04666	Fc gamma R-mediated phagocytosis	http://www.kegg.jp/kegg-bin/show_pathway?ko04666+K13536
XP_015330025.1
NP_001069739.1
Q99459	K12860	CDC5L, CDC5, CEF1	pre-mRNA-splicing factor CDC5/CEF1	ko03040	Spliceosome	http://www.kegg.jp/kegg-bin/show_pathway?ko03040+K12860
XP_017894590.1
XP_017905286.1
P35625	K16866	TIMP3	metalloproteinase inhibitor 3	ko05205	Proteoglycans in cancer	http://www.kegg.jp/kegg-bin/show_pathway?ko05205+K16866
P35625	K16866	TIMP3	metalloproteinase inhibitor 3	ko05206	MicroRNAs in cancer	http://www.kegg.jp/kegg-bin/show_pathway?ko05206+K16866
NP_001301150.1
P62879	K04537	GNB2	guanine nucleotide-binding protein G(I)/G(S)/G(T) subunit beta-2	ko04014	Ras signaling pathway	http://www.kegg.jp/kegg-bin/show_pathway?ko04014+K04537
P62879	K04537	GNB2	guanine nucleotide-binding protein G(I)/G(S)/G(T) subunit beta-2	ko05163	Human cytomegalovirus infection	http://www.kegg.jp/kegg-bin/show_pathway?ko05163+K04537
P62879	K04537	GNB2	guanine nucleotide-binding protein G(I)/G(S)/G(T) subunit beta-2	ko05200	Pathways in cancer	http://www.kegg.jp/kegg-bin/show_pathway?ko05200+K04537
P62879	K04537	GNB2	guanine nucleotide-binding protein G(I)/G(S)/G(T) subunit beta-2	ko04926	Relaxin signaling pathway	http://www.kegg.jp/kegg-bin/show_pathway?ko04926+K04537
P62879	K04537	GNB2	guanine nucleotide-binding protein G(I)/G(S)/G(T) subunit beta-2	ko04727	GABAergic synapse	http://www.kegg.jp/kegg-bin/show_pathway?ko04727+K04537
P62879	K04537	GNB2	guanine nucleotide-binding protein G(I)/G(S)/G(T) subunit beta-2	ko04713	Circadian entrainment	http://www.kegg.jp/kegg-bin/show_pathway?ko04713+K04537
P62879	K04537	GNB2	guanine nucleotide-binding protein G(I)/G(S)/G(T) subunit beta-2	ko05167	Kaposi sarcoma-associated herpesvirus infection	http://www.kegg.jp/kegg-bin/show_pathway?ko05167+K04537
P62879	K04537	GNB2	guanine nucleotide-binding protein G(I)/G(S)/G(T) subunit beta-2	ko04062	Chemokine signaling pathway	http://www.kegg.jp/kegg-bin/show_pathway?ko04062+K04537
P62879	K04537	GNB2	guanine nucleotide-binding protein G(I)/G(S)/G(T) subunit beta-2	ko04728	Dopaminergic synapse	http://www.kegg.jp/kegg-bin/show_pathway?ko04728+K04537
P62879	K04537	GNB2	guanine nucleotide-binding protein G(I)/G(S)/G(T) subunit beta-2	ko04726	Serotonergic synapse	http://www.kegg.jp/kegg-bin/show_pathway?ko04726+K04537
P62879	K04537	GNB2	guanine nucleotide-binding protein G(I)/G(S)/G(T) subunit beta-2	ko05170	Human immunodeficiency virus 1 infection	http://www.kegg.jp/kegg-bin/show_pathway?ko05170+K04537
P62879	K04537	GNB2	guanine nucleotide-binding protein G(I)/G(S)/G(T) subunit beta-2	ko04724	Glutamatergic synapse	http://www.kegg.jp/kegg-bin/show_pathway?ko04724+K04537
P62879	K04537	GNB2	guanine nucleotide-binding protein G(I)/G(S)/G(T) subunit beta-2	ko04151	PI3K-Akt signaling pathway	http://www.kegg.jp/kegg-bin/show_pathway?ko04151+K04537
P62879	K04537	GNB2	guanine nucleotide-binding protein G(I)/G(S)/G(T) subunit beta-2	ko05034	Alcoholism	http://www.kegg.jp/kegg-bin/show_pathway?ko05034+K04537
P62879	K04537	GNB2	guanine nucleotide-binding protein G(I)/G(S)/G(T) subunit beta-2	ko04371	Apelin signaling pathway	http://www.kegg.jp/kegg-bin/show_pathway?ko04371+K04537
P62879	K04537	GNB2	guanine nucleotide-binding protein G(I)/G(S)/G(T) subunit beta-2	ko04723	Retrograde endocannabinoid signaling	http://www.kegg.jp/kegg-bin/show_pathway?ko04723+K04537
P62879	K04537	GNB2	guanine nucleotide-binding protein G(I)/G(S)/G(T) subunit beta-2	ko04725	Cholinergic synapse	http://www.kegg.jp/kegg-bin/show_pathway?ko04725+K04537
P62879	K04537	GNB2	guanine nucleotide-binding protein G(I)/G(S)/G(T) subunit beta-2	ko05032	Morphine addiction	http://www.kegg.jp/kegg-bin/show_pathway?ko05032+K04537
NP_001095589.1
XP_017904988.1
Q96C19
XP_005696075.1
P61812	K13376	TGFB2	transforming growth factor beta-2	ko05144	Malaria	http://www.kegg.jp/kegg-bin/show_pathway?ko05144+K13376
P61812	K13376	TGFB2	transforming growth factor beta-2	ko04380	Osteoclast differentiation	http://www.kegg.jp/kegg-bin/show_pathway?ko04380+K13376
P61812	K13376	TGFB2	transforming growth factor beta-2	ko05321	Inflammatory bowel disease (IBD)	http://www.kegg.jp/kegg-bin/show_pathway?ko05321+K13376
P61812	K13376	TGFB2	transforming growth factor beta-2	ko04110	Cell cycle	http://www.kegg.jp/kegg-bin/show_pathway?ko04110+K13376
P61812	K13376	TGFB2	transforming growth factor beta-2	ko05205	Proteoglycans in cancer	http://www.kegg.jp/kegg-bin/show_pathway?ko05205+K13376
P61812	K13376	TGFB2	transforming growth factor beta-2	ko05166	Human T-cell leukemia virus 1 infection	http://www.kegg.jp/kegg-bin/show_pathway?ko05166+K13376
P61812	K13376	TGFB2	transforming growth factor beta-2	ko05206	MicroRNAs in cancer	http://www.kegg.jp/kegg-bin/show_pathway?ko05206+K13376
P61812	K13376	TGFB2	transforming growth factor beta-2	ko04933	AGE-RAGE signaling pathway in diabetic complications	http://www.kegg.jp/kegg-bin/show_pathway?ko04933+K13376
P61812	K13376	TGFB2	transforming growth factor beta-2	ko04218	Cellular senescence	http://www.kegg.jp/kegg-bin/show_pathway?ko04218+K13376
P61812	K13376	TGFB2	transforming growth factor beta-2	ko04010	MAPK signaling pathway	http://www.kegg.jp/kegg-bin/show_pathway?ko04010+K13376
P61812	K13376	TGFB2	transforming growth factor beta-2	ko05211	Renal cell carcinoma	http://www.kegg.jp/kegg-bin/show_pathway?ko05211+K13376
P61812	K13376	TGFB2	transforming growth factor beta-2	ko05161	Hepatitis B	http://www.kegg.jp/kegg-bin/show_pathway?ko05161+K13376
P61812	K13376	TGFB2	transforming growth factor beta-2	ko05226	Gastric cancer	http://www.kegg.jp/kegg-bin/show_pathway?ko05226+K13376
P61812	K13376	TGFB2	transforming growth factor beta-2	ko05210	Colorectal cancer	http://www.kegg.jp/kegg-bin/show_pathway?ko05210+K13376
P61812	K13376	TGFB2	transforming growth factor beta-2	ko05225	Hepatocellular carcinoma	http://www.kegg.jp/kegg-bin/show_pathway?ko05225+K13376
P61812	K13376	TGFB2	transforming growth factor beta-2	ko05152	Tuberculosis	http://www.kegg.jp/kegg-bin/show_pathway?ko05152+K13376
P61812	K13376	TGFB2	transforming growth factor beta-2	ko05140	Leishmaniasis	http://www.kegg.jp/kegg-bin/show_pathway?ko05140+K13376
P61812	K13376	TGFB2	transforming growth factor beta-2	ko05212	Pancreatic cancer	http://www.kegg.jp/kegg-bin/show_pathway?ko05212+K13376
P61812	K13376	TGFB2	transforming growth factor beta-2	ko04068	FoxO signaling pathway	http://www.kegg.jp/kegg-bin/show_pathway?ko04068+K13376
P61812	K13376	TGFB2	transforming growth factor beta-2	ko05146	Amoebiasis	http://www.kegg.jp/kegg-bin/show_pathway?ko05146+K13376
P61812	K13376	TGFB2	transforming growth factor beta-2	ko05145	Toxoplasmosis	http://www.kegg.jp/kegg-bin/show_pathway?ko05145+K13376
P61812	K13376	TGFB2	transforming growth factor beta-2	ko05220	Chronic myeloid leukemia	http://www.kegg.jp/kegg-bin/show_pathway?ko05220+K13376
P61812	K13376	TGFB2	transforming growth factor beta-2	ko04390	Hippo signaling pathway	http://www.kegg.jp/kegg-bin/show_pathway?ko04390+K13376
P61812	K13376	TGFB2	transforming growth factor beta-2	ko04350	TGF-beta signaling pathway	http://www.kegg.jp/kegg-bin/show_pathway?ko04350+K13376
P61812	K13376	TGFB2	transforming growth factor beta-2	ko05410	Hypertrophic cardiomyopathy (HCM)	http://www.kegg.jp/kegg-bin/show_pathway?ko05410+K13376
P61812	K13376	TGFB2	transforming growth factor beta-2	ko05323	Rheumatoid arthritis	http://www.kegg.jp/kegg-bin/show_pathway?ko05323+K13376
P61812	K13376	TGFB2	transforming growth factor beta-2	ko04060	Cytokine-cytokine receptor interaction	http://www.kegg.jp/kegg-bin/show_pathway?ko04060+K13376
P61812	K13376	TGFB2	transforming growth factor beta-2	ko05414	Dilated cardiomyopathy (DCM)	http://www.kegg.jp/kegg-bin/show_pathway?ko05414+K13376
P61812	K13376	TGFB2	transforming growth factor beta-2	ko05200	Pathways in cancer	http://www.kegg.jp/kegg-bin/show_pathway?ko05200+K13376
P61812	K13376	TGFB2	transforming growth factor beta-2	ko05142	Chagas disease (American trypanosomiasis)	http://www.kegg.jp/kegg-bin/show_pathway?ko05142+K13376
XP_010805828.1
P12272	K22608	PTHLH, PTHRP	parathyroid hormone-related hormone	ko04928	Parathyroid hormone synthesis, secretion and action	http://www.kegg.jp/kegg-bin/show_pathway?ko04928+K22608
Q96BA8	K09048	CREB3	cyclic AMP-responsive element-binding protein 3	ko04931	Insulin resistance	http://www.kegg.jp/kegg-bin/show_pathway?ko04931+K09048
Q96BA8	K09048	CREB3	cyclic AMP-responsive element-binding protein 3	ko04927	Cortisol synthesis and secretion	http://www.kegg.jp/kegg-bin/show_pathway?ko04927+K09048
Q96BA8	K09048	CREB3	cyclic AMP-responsive element-binding protein 3	ko05203	Viral carcinogenesis	http://www.kegg.jp/kegg-bin/show_pathway?ko05203+K09048
Q96BA8	K09048	CREB3	cyclic AMP-responsive element-binding protein 3	ko05034	Alcoholism	http://www.kegg.jp/kegg-bin/show_pathway?ko05034+K09048
Q96BA8	K09048	CREB3	cyclic AMP-responsive element-binding protein 3	ko05161	Hepatitis B	http://www.kegg.jp/kegg-bin/show_pathway?ko05161+K09048
Q96BA8	K09048	CREB3	cyclic AMP-responsive element-binding protein 3	ko04916	Melanogenesis	http://www.kegg.jp/kegg-bin/show_pathway?ko04916+K09048
Q96BA8	K09048	CREB3	cyclic AMP-responsive element-binding protein 3	ko04151	PI3K-Akt signaling pathway	http://www.kegg.jp/kegg-bin/show_pathway?ko04151+K09048
Q96BA8	K09048	CREB3	cyclic AMP-responsive element-binding protein 3	ko05031	Amphetamine addiction	http://www.kegg.jp/kegg-bin/show_pathway?ko05031+K09048
Q96BA8	K09048	CREB3	cyclic AMP-responsive element-binding protein 3	ko04668	TNF signaling pathway	http://www.kegg.jp/kegg-bin/show_pathway?ko04668+K09048
Q96BA8	K09048	CREB3	cyclic AMP-responsive element-binding protein 3	ko04211	Longevity regulating pathway	http://www.kegg.jp/kegg-bin/show_pathway?ko04211+K09048
Q96BA8	K09048	CREB3	cyclic AMP-responsive element-binding protein 3	ko05215	Prostate cancer	http://www.kegg.jp/kegg-bin/show_pathway?ko05215+K09048
Q96BA8	K09048	CREB3	cyclic AMP-responsive element-binding protein 3	ko04725	Cholinergic synapse	http://www.kegg.jp/kegg-bin/show_pathway?ko04725+K09048
Q96BA8	K09048	CREB3	cyclic AMP-responsive element-binding protein 3	ko04934	Cushing syndrome	http://www.kegg.jp/kegg-bin/show_pathway?ko04934+K09048
Q96BA8	K09048	CREB3	cyclic AMP-responsive element-binding protein 3	ko04922	Glucagon signaling pathway	http://www.kegg.jp/kegg-bin/show_pathway?ko04922+K09048
Q96BA8	K09048	CREB3	cyclic AMP-responsive element-binding protein 3	ko04928	Parathyroid hormone synthesis, secretion and action	http://www.kegg.jp/kegg-bin/show_pathway?ko04928+K09048
Q96BA8	K09048	CREB3	cyclic AMP-responsive element-binding protein 3	ko04918	Thyroid hormone synthesis	http://www.kegg.jp/kegg-bin/show_pathway?ko04918+K09048
Q96BA8	K09048	CREB3	cyclic AMP-responsive element-binding protein 3	ko05165	Human papillomavirus infection	http://www.kegg.jp/kegg-bin/show_pathway?ko05165+K09048
Q96BA8	K09048	CREB3	cyclic AMP-responsive element-binding protein 3	ko04962	Vasopressin-regulated water reabsorption	http://www.kegg.jp/kegg-bin/show_pathway?ko04962+K09048
Q96BA8	K09048	CREB3	cyclic AMP-responsive element-binding protein 3	ko04925	Aldosterone synthesis and secretion	http://www.kegg.jp/kegg-bin/show_pathway?ko04925+K09048
Q96BA8	K09048	CREB3	cyclic AMP-responsive element-binding protein 3	ko04022	cGMP-PKG signaling pathway	http://www.kegg.jp/kegg-bin/show_pathway?ko04022+K09048
Q96BA8	K09048	CREB3	cyclic AMP-responsive element-binding protein 3	ko05030	Cocaine addiction	http://www.kegg.jp/kegg-bin/show_pathway?ko05030+K09048
Q96BA8	K09048	CREB3	cyclic AMP-responsive element-binding protein 3	ko05016	Huntington disease	http://www.kegg.jp/kegg-bin/show_pathway?ko05016+K09048
Q96BA8	K09048	CREB3	cyclic AMP-responsive element-binding protein 3	ko04261	Adrenergic signaling in cardiomyocytes	http://www.kegg.jp/kegg-bin/show_pathway?ko04261+K09048
Q96BA8	K09048	CREB3	cyclic AMP-responsive element-binding protein 3	ko05163	Human cytomegalovirus infection	http://www.kegg.jp/kegg-bin/show_pathway?ko05163+K09048
Q96BA8	K09048	CREB3	cyclic AMP-responsive element-binding protein 3	ko04911	Insulin secretion	http://www.kegg.jp/kegg-bin/show_pathway?ko04911+K09048
Q96BA8	K09048	CREB3	cyclic AMP-responsive element-binding protein 3	ko04714	Thermogenesis	http://www.kegg.jp/kegg-bin/show_pathway?ko04714+K09048
Q96BA8	K09048	CREB3	cyclic AMP-responsive element-binding protein 3	ko04024	cAMP signaling pathway	http://www.kegg.jp/kegg-bin/show_pathway?ko04024+K09048
Q96BA8	K09048	CREB3	cyclic AMP-responsive element-binding protein 3	ko04915	Estrogen signaling pathway	http://www.kegg.jp/kegg-bin/show_pathway?ko04915+K09048
Q96BA8	K09048	CREB3	cyclic AMP-responsive element-binding protein 3	ko04728	Dopaminergic synapse	http://www.kegg.jp/kegg-bin/show_pathway?ko04728+K09048
Q96BA8	K09048	CREB3	cyclic AMP-responsive element-binding protein 3	ko04152	AMPK signaling pathway	http://www.kegg.jp/kegg-bin/show_pathway?ko04152+K09048
Q96BA8	K09048	CREB3	cyclic AMP-responsive element-binding protein 3	ko04926	Relaxin signaling pathway	http://www.kegg.jp/kegg-bin/show_pathway?ko04926+K09048
Q13443	K06834
Q9UBS3	K09515
XP_024848889.1
XP_024833226.1
Q15084	K09584	PDIA6, TXNDC7	protein disulfide-isomerase A6 [EC:5.3.4.1]	ko04141	Protein processing in endoplasmic reticulum	http://www.kegg.jp/kegg-bin/show_pathway?ko04141+K09584
NP_001193746.1
Q92896	K06816	GLG1, ESL1	golgi apparatus protein 1	ko04514	Cell adhesion molecules (CAMs)	http://www.kegg.jp/kegg-bin/show_pathway?ko04514+K06816
XP_017910178.1
NP_001272474.1
NP_001272475.1
NP_001272479.1
XP_017902106.1
NP_001272514.1
NP_001272549.1
NP_001272555.1
NP_001272559.1
NP_001272564.1
NP_001272566.1
NP_001272596.1
NP_001272600.1
NP_001272605.1
NP_001272618.1
NP_001272624.1
XP_013827059.1
XP_017904632.1
NP_001272666.1
NP_001272674.1
NP_001301154.1
NP_001301269.1
XP_024852994.1
NP_776325.1
NP_776393.1
NP_776405.1
XP_005693271.1
XP_024854006.1
NP_776540.1
NP_776586.1
P63000	K07860	RAC2	Ras-related C3 botulinum toxin substrate 2	ko04510	Focal adhesion	http://www.kegg.jp/kegg-bin/show_pathway?ko04510+K07860
P63000	K07860	RAC2	Ras-related C3 botulinum toxin substrate 2	ko04010	MAPK signaling pathway	http://www.kegg.jp/kegg-bin/show_pathway?ko04010+K07860
P63000	K07860	RAC2	Ras-related C3 botulinum toxin substrate 2	ko04015	Rap1 signaling pathway	http://www.kegg.jp/kegg-bin/show_pathway?ko04015+K07860
P63000	K07860	RAC2	Ras-related C3 botulinum toxin substrate 2	ko04666	Fc gamma R-mediated phagocytosis	http://www.kegg.jp/kegg-bin/show_pathway?ko04666+K07860
P63000	K07860	RAC2	Ras-related C3 botulinum toxin substrate 2	ko04664	Fc epsilon RI signaling pathway	http://www.kegg.jp/kegg-bin/show_pathway?ko04664+K07860
P63000	K07860	RAC2	Ras-related C3 botulinum toxin substrate 2	ko05210	Colorectal cancer	http://www.kegg.jp/kegg-bin/show_pathway?ko05210+K07860
P63000	K07860	RAC2	Ras-related C3 botulinum toxin substrate 2	ko05418	Fluid shear stress and atherosclerosis	http://www.kegg.jp/kegg-bin/show_pathway?ko05418+K07860
P63000	K07860	RAC2	Ras-related C3 botulinum toxin substrate 2	ko05170	Human immunodeficiency virus 1 infection	http://www.kegg.jp/kegg-bin/show_pathway?ko05170+K07860
P63000	K07860	RAC2	Ras-related C3 botulinum toxin substrate 2	ko04310	Wnt signaling pathway	http://www.kegg.jp/kegg-bin/show_pathway?ko04310+K07860
P63000	K07860	RAC2	Ras-related C3 botulinum toxin substrate 2	ko04810	Regulation of actin cytoskeleton	http://www.kegg.jp/kegg-bin/show_pathway?ko04810+K07860
P63000	K07860	RAC2	Ras-related C3 botulinum toxin substrate 2	ko04520	Adherens junction	http://www.kegg.jp/kegg-bin/show_pathway?ko04520+K07860
P63000	K07860	RAC2	Ras-related C3 botulinum toxin substrate 2	ko05231	Choline metabolism in cancer	http://www.kegg.jp/kegg-bin/show_pathway?ko05231+K07860
P63000	K07860	RAC2	Ras-related C3 botulinum toxin substrate 2	ko04071	Sphingolipid signaling pathway	http://www.kegg.jp/kegg-bin/show_pathway?ko04071+K07860
P63000	K07860	RAC2	Ras-related C3 botulinum toxin substrate 2	ko04662	B cell receptor signaling pathway	http://www.kegg.jp/kegg-bin/show_pathway?ko04662+K07860
P63000	K07860	RAC2	Ras-related C3 botulinum toxin substrate 2	ko04670	Leukocyte transendothelial migration	http://www.kegg.jp/kegg-bin/show_pathway?ko04670+K07860
P63000	K07860	RAC2	Ras-related C3 botulinum toxin substrate 2	ko05200	Pathways in cancer	http://www.kegg.jp/kegg-bin/show_pathway?ko05200+K07860
P63000	K07860	RAC2	Ras-related C3 botulinum toxin substrate 2	ko05163	Human cytomegalovirus infection	http://www.kegg.jp/kegg-bin/show_pathway?ko05163+K07860
P63000	K07860	RAC2	Ras-related C3 botulinum toxin substrate 2	ko04014	Ras signaling pathway	http://www.kegg.jp/kegg-bin/show_pathway?ko04014+K07860
P63000	K07860	RAC2	Ras-related C3 botulinum toxin substrate 2	ko04360	Axon guidance	http://www.kegg.jp/kegg-bin/show_pathway?ko04360+K07860
P63000	K07860	RAC2	Ras-related C3 botulinum toxin substrate 2	ko04024	cAMP signaling pathway	http://www.kegg.jp/kegg-bin/show_pathway?ko04024+K07860
P63000	K07860	RAC2	Ras-related C3 botulinum toxin substrate 2	ko04650	Natural killer cell mediated cytotoxicity	http://www.kegg.jp/kegg-bin/show_pathway?ko04650+K07860
P63000	K07860	RAC2	Ras-related C3 botulinum toxin substrate 2	ko05416	Viral myocarditis	http://www.kegg.jp/kegg-bin/show_pathway?ko05416+K07860
P63000	K07860	RAC2	Ras-related C3 botulinum toxin substrate 2	ko04062	Chemokine signaling pathway	http://www.kegg.jp/kegg-bin/show_pathway?ko04062+K07860
P63000	K07860	RAC2	Ras-related C3 botulinum toxin substrate 2	ko05212	Pancreatic cancer	http://www.kegg.jp/kegg-bin/show_pathway?ko05212+K07860
P63000	K07860	RAC2	Ras-related C3 botulinum toxin substrate 2	ko04370	VEGF signaling pathway	http://www.kegg.jp/kegg-bin/show_pathway?ko04370+K07860
XP_010951065.1
NP_776738.1
NP_776758.2
NP_776762.1
P61604	K04078
P16035	K22583
P62258	K06630	YWHAE	14-3-3 protein epsilon	ko04114	Oocyte meiosis	http://www.kegg.jp/kegg-bin/show_pathway?ko04114+K06630
P62258	K06630	YWHAE	14-3-3 protein epsilon	ko04390	Hippo signaling pathway	http://www.kegg.jp/kegg-bin/show_pathway?ko04390+K06630
P62258	K06630	YWHAE	14-3-3 protein epsilon	ko04722	Neurotrophin signaling pathway	http://www.kegg.jp/kegg-bin/show_pathway?ko04722+K06630
P62258	K06630	YWHAE	14-3-3 protein epsilon	ko04110	Cell cycle	http://www.kegg.jp/kegg-bin/show_pathway?ko04110+K06630
P62258	K06630	YWHAE	14-3-3 protein epsilon	ko04391	Hippo signaling pathway - fly	http://www.kegg.jp/kegg-bin/show_pathway?ko04391+K06630
P62258	K06630	YWHAE	14-3-3 protein epsilon	ko04011	MAPK signaling pathway - yeast	http://www.kegg.jp/kegg-bin/show_pathway?ko04011+K06630
P62258	K06630	YWHAE	14-3-3 protein epsilon	ko05203	Viral carcinogenesis	http://www.kegg.jp/kegg-bin/show_pathway?ko05203+K06630
P62258	K06630	YWHAE	14-3-3 protein epsilon	ko04151	PI3K-Akt signaling pathway	http://www.kegg.jp/kegg-bin/show_pathway?ko04151+K06630
P31146	K13882	CORO1A	coronin-1A	ko04145	Phagosome	http://www.kegg.jp/kegg-bin/show_pathway?ko04145+K13882
P31146	K13882	CORO1A	coronin-1A	ko05152	Tuberculosis	http://www.kegg.jp/kegg-bin/show_pathway?ko05152+K13882
NP_777040.1
NP_777181.1
XP_024843543.1
P05387	K02943	RP-LP2, RPLP2	large subunit ribosomal protein LP2	ko03010	Ribosome	http://www.kegg.jp/kegg-bin/show_pathway?ko03010+K02943
NP_777250.1
NP_777253.1
NP_777257.1
XP_024843545.1
P14314	K08288	PRKCSH	protein kinase C substrate 80K-H	ko04141	Protein processing in endoplasmic reticulum	http://www.kegg.jp/kegg-bin/show_pathway?ko04141+K08288
P21810	K08118
XP_024855147.1
NP_991372.1
A0A075B6K4
A0A0B4J1Y9	K06856	IGH	immunoglobulin heavy chain	ko05330	Allograft rejection	http://www.kegg.jp/kegg-bin/show_pathway?ko05330+K06856
A0A0B4J1Y9	K06856	IGH	immunoglobulin heavy chain	ko05169	Epstein-Barr virus infection	http://www.kegg.jp/kegg-bin/show_pathway?ko05169+K06856
A0A0B4J1Y9	K06856	IGH	immunoglobulin heavy chain	ko04662	B cell receptor signaling pathway	http://www.kegg.jp/kegg-bin/show_pathway?ko04662+K06856
A0A0B4J1Y9	K06856	IGH	immunoglobulin heavy chain	ko05150	Staphylococcus aureus infection	http://www.kegg.jp/kegg-bin/show_pathway?ko05150+K06856
A0A0B4J1Y9	K06856	IGH	immunoglobulin heavy chain	ko04672	Intestinal immune network for IgA production	http://www.kegg.jp/kegg-bin/show_pathway?ko04672+K06856
A0A0B4J1Y9	K06856	IGH	immunoglobulin heavy chain	ko04064	NF-kappa B signaling pathway	http://www.kegg.jp/kegg-bin/show_pathway?ko04064+K06856
A0A0B4J1Y9	K06856	IGH	immunoglobulin heavy chain	ko04072	Phospholipase D signaling pathway	http://www.kegg.jp/kegg-bin/show_pathway?ko04072+K06856
A0A0B4J1Y9	K06856	IGH	immunoglobulin heavy chain	ko04664	Fc epsilon RI signaling pathway	http://www.kegg.jp/kegg-bin/show_pathway?ko04664+K06856
A0A0B4J1Y9	K06856	IGH	immunoglobulin heavy chain	ko04666	Fc gamma R-mediated phagocytosis	http://www.kegg.jp/kegg-bin/show_pathway?ko04666+K06856
A0A0B4J1Y9	K06856	IGH	immunoglobulin heavy chain	ko05310	Asthma	http://www.kegg.jp/kegg-bin/show_pathway?ko05310+K06856
A0A0B4J1Y9	K06856	IGH	immunoglobulin heavy chain	ko05143	African trypanosomiasis	http://www.kegg.jp/kegg-bin/show_pathway?ko05143+K06856
A0A0B4J1Y9	K06856	IGH	immunoglobulin heavy chain	ko05320	Autoimmune thyroid disease	http://www.kegg.jp/kegg-bin/show_pathway?ko05320+K06856
A0A0B4J1Y9	K06856	IGH	immunoglobulin heavy chain	ko05202	Transcriptional misregulation in cancer	http://www.kegg.jp/kegg-bin/show_pathway?ko05202+K06856
A0A0B4J1Y9	K06856	IGH	immunoglobulin heavy chain	ko04020	Calcium signaling pathway	http://www.kegg.jp/kegg-bin/show_pathway?ko04020+K06856
A0A0B4J1Y9	K06856	IGH	immunoglobulin heavy chain	ko04151	PI3K-Akt signaling pathway	http://www.kegg.jp/kegg-bin/show_pathway?ko04151+K06856
A0A0B4J1Y9	K06856	IGH	immunoglobulin heavy chain	ko05322	Systemic lupus erythematosus	http://www.kegg.jp/kegg-bin/show_pathway?ko05322+K06856
A0A0B4J1Y9	K06856	IGH	immunoglobulin heavy chain	ko05416	Viral myocarditis	http://www.kegg.jp/kegg-bin/show_pathway?ko05416+K06856
A0A0B4J1Y9	K06856	IGH	immunoglobulin heavy chain	ko05146	Amoebiasis	http://www.kegg.jp/kegg-bin/show_pathway?ko05146+K06856
A0A0B4J1Y9	K06856	IGH	immunoglobulin heavy chain	ko05140	Leishmaniasis	http://www.kegg.jp/kegg-bin/show_pathway?ko05140+K06856
A0A0B4J1Y9	K06856	IGH	immunoglobulin heavy chain	ko04145	Phagosome	http://www.kegg.jp/kegg-bin/show_pathway?ko04145+K06856
A0A0B4J1Y9	K06856	IGH	immunoglobulin heavy chain	ko05152	Tuberculosis	http://www.kegg.jp/kegg-bin/show_pathway?ko05152+K06856
A0A0B4J1Y9	K06856	IGH	immunoglobulin heavy chain	ko05162	Measles	http://www.kegg.jp/kegg-bin/show_pathway?ko05162+K06856
A0A0B4J1Y9	K06856	IGH	immunoglobulin heavy chain	ko05414	Dilated cardiomyopathy (DCM)	http://www.kegg.jp/kegg-bin/show_pathway?ko05414+K06856
A0A0B4J1Y9	K06856	IGH	immunoglobulin heavy chain	ko04640	Hematopoietic cell lineage	http://www.kegg.jp/kegg-bin/show_pathway?ko04640+K06856
A0A0B4J1Y9	K06856	IGH	immunoglobulin heavy chain	ko05323	Rheumatoid arthritis	http://www.kegg.jp/kegg-bin/show_pathway?ko05323+K06856
A0A0B4J1Y9	K06856	IGH	immunoglobulin heavy chain	ko04650	Natural killer cell mediated cytotoxicity	http://www.kegg.jp/kegg-bin/show_pathway?ko04650+K06856
A0A0B4J1Y9	K06856	IGH	immunoglobulin heavy chain	ko05340	Primary immunodeficiency	http://www.kegg.jp/kegg-bin/show_pathway?ko05340+K06856
A0M8Q6
O00462	K01192	E3.2.1.25, MANBA, manB	beta-mannosidase [EC:3.2.1.25]	ko04142	Lysosome	http://www.kegg.jp/kegg-bin/show_pathway?ko04142+K01192
O00462	K01192	E3.2.1.25, MANBA, manB	beta-mannosidase [EC:3.2.1.25]	ko00511	Other glycan degradation	http://www.kegg.jp/kegg-bin/show_pathway?ko00511+K01192
O43707	K05699	ACTN1_4	actinin alpha 1/4	ko05203	Viral carcinogenesis	http://www.kegg.jp/kegg-bin/show_pathway?ko05203+K05699
O43707	K05699	ACTN1_4	actinin alpha 1/4	ko04510	Focal adhesion	http://www.kegg.jp/kegg-bin/show_pathway?ko04510+K05699
O43707	K05699	ACTN1_4	actinin alpha 1/4	ko04670	Leukocyte transendothelial migration	http://www.kegg.jp/kegg-bin/show_pathway?ko04670+K05699
O43707	K05699	ACTN1_4	actinin alpha 1/4	ko04530	Tight junction	http://www.kegg.jp/kegg-bin/show_pathway?ko04530+K05699
O43707	K05699	ACTN1_4	actinin alpha 1/4	ko04810	Regulation of actin cytoskeleton	http://www.kegg.jp/kegg-bin/show_pathway?ko04810+K05699
O43707	K05699	ACTN1_4	actinin alpha 1/4	ko05146	Amoebiasis	http://www.kegg.jp/kegg-bin/show_pathway?ko05146+K05699
O43707	K05699	ACTN1_4	actinin alpha 1/4	ko04520	Adherens junction	http://www.kegg.jp/kegg-bin/show_pathway?ko04520+K05699
O43707	K05699	ACTN1_4	actinin alpha 1/4	ko05322	Systemic lupus erythematosus	http://www.kegg.jp/kegg-bin/show_pathway?ko05322+K05699
O43852
O75083
O75787	K19514	ATP6AP2, PRR	renin receptor	ko04614	Renin-angiotensin system	http://www.kegg.jp/kegg-bin/show_pathway?ko04614+K19514
P00558	K00927	PGK, pgk	phosphoglycerate kinase [EC:2.7.2.3]	ko00710	Carbon fixation in photosynthetic organisms	http://www.kegg.jp/kegg-bin/show_pathway?ko00710+K00927
P00558	K00927	PGK, pgk	phosphoglycerate kinase [EC:2.7.2.3]	ko00010	Glycolysis / Gluconeogenesis	http://www.kegg.jp/kegg-bin/show_pathway?ko00010+K00927
P01008	K03911	SERPINC1, AT3	antithrombin III	ko04610	Complement and coagulation cascades	http://www.kegg.jp/kegg-bin/show_pathway?ko04610+K03911
P01019	K09821	AGT	angiotensinogen	ko04924	Renin secretion	http://www.kegg.jp/kegg-bin/show_pathway?ko04924+K09821
P01019	K09821	AGT	angiotensinogen	ko04270	Vascular smooth muscle contraction	http://www.kegg.jp/kegg-bin/show_pathway?ko04270+K09821
P01019	K09821	AGT	angiotensinogen	ko05410	Hypertrophic cardiomyopathy (HCM)	http://www.kegg.jp/kegg-bin/show_pathway?ko05410+K09821
P01019	K09821	AGT	angiotensinogen	ko04614	Renin-angiotensin system	http://www.kegg.jp/kegg-bin/show_pathway?ko04614+K09821
P01619
P01624
P01859
P02649	K04524	APOE	apolipoprotein E	ko05010	Alzheimer disease	http://www.kegg.jp/kegg-bin/show_pathway?ko05010+K04524
P02649	K04524	APOE	apolipoprotein E	ko04979	Cholesterol metabolism	http://www.kegg.jp/kegg-bin/show_pathway?ko04979+K04524
P02787	K14736	TF	transferrin	ko04216	Ferroptosis	http://www.kegg.jp/kegg-bin/show_pathway?ko04216+K14736
P02787	K14736	TF	transferrin	ko04978	Mineral absorption	http://www.kegg.jp/kegg-bin/show_pathway?ko04978+K14736
P02787	K14736	TF	transferrin	ko04066	HIF-1 signaling pathway	http://www.kegg.jp/kegg-bin/show_pathway?ko04066+K14736
P04066	K01206	FUCA	alpha-L-fucosidase [EC:3.2.1.51]	ko00511	Other glycan degradation	http://www.kegg.jp/kegg-bin/show_pathway?ko00511+K01206
P04792	K04455	HSPB1	heat shock protein beta-1	ko04010	MAPK signaling pathway	http://www.kegg.jp/kegg-bin/show_pathway?ko04010+K04455
P04792	K04455	HSPB1	heat shock protein beta-1	ko05146	Amoebiasis	http://www.kegg.jp/kegg-bin/show_pathway?ko05146+K04455
P04792	K04455	HSPB1	heat shock protein beta-1	ko04370	VEGF signaling pathway	http://www.kegg.jp/kegg-bin/show_pathway?ko04370+K04455
P05067	K04520	APP	amyloid beta A4 protein	ko04726	Serotonergic synapse	http://www.kegg.jp/kegg-bin/show_pathway?ko04726+K04520
P05067	K04520	APP	amyloid beta A4 protein	ko05010	Alzheimer disease	http://www.kegg.jp/kegg-bin/show_pathway?ko05010+K04520
P06454
P07108	K08762	DBI, ACBP	diazepam-binding inhibitor (GABA receptor modulator, acyl-CoA-binding protein)	ko03320	PPAR signaling pathway	http://www.kegg.jp/kegg-bin/show_pathway?ko03320+K08762
P07195	K00016	LDH, ldh	L-lactate dehydrogenase [EC:1.1.1.27]	ko04922	Glucagon signaling pathway	http://www.kegg.jp/kegg-bin/show_pathway?ko04922+K00016
P07195	K00016	LDH, ldh	L-lactate dehydrogenase [EC:1.1.1.27]	ko00270	Cysteine and methionine metabolism	http://www.kegg.jp/kegg-bin/show_pathway?ko00270+K00016
P07195	K00016	LDH, ldh	L-lactate dehydrogenase [EC:1.1.1.27]	ko00010	Glycolysis / Gluconeogenesis	http://www.kegg.jp/kegg-bin/show_pathway?ko00010+K00016
P07195	K00016	LDH, ldh	L-lactate dehydrogenase [EC:1.1.1.27]	ko00640	Propanoate metabolism	http://www.kegg.jp/kegg-bin/show_pathway?ko00640+K00016
P07195	K00016	LDH, ldh	L-lactate dehydrogenase [EC:1.1.1.27]	ko00620	Pyruvate metabolism	http://www.kegg.jp/kegg-bin/show_pathway?ko00620+K00016
P08670	K07606	VIM	vimentin	ko05169	Epstein-Barr virus infection	http://www.kegg.jp/kegg-bin/show_pathway?ko05169+K07606
P08670	K07606	VIM	vimentin	ko05206	MicroRNAs in cancer	http://www.kegg.jp/kegg-bin/show_pathway?ko05206+K07606
P0DOX8
P14618	K00873	PK, pyk	pyruvate kinase [EC:2.7.1.40]	ko04922	Glucagon signaling pathway	http://www.kegg.jp/kegg-bin/show_pathway?ko04922+K00873
P14618	K00873	PK, pyk	pyruvate kinase [EC:2.7.1.40]	ko00010	Glycolysis / Gluconeogenesis	http://www.kegg.jp/kegg-bin/show_pathway?ko00010+K00873
P14618	K00873	PK, pyk	pyruvate kinase [EC:2.7.1.40]	ko04930	Type II diabetes mellitus	http://www.kegg.jp/kegg-bin/show_pathway?ko04930+K00873
P14618	K00873	PK, pyk	pyruvate kinase [EC:2.7.1.40]	ko05230	Central carbon metabolism in cancer	http://www.kegg.jp/kegg-bin/show_pathway?ko05230+K00873
P14618	K00873	PK, pyk	pyruvate kinase [EC:2.7.1.40]	ko00230	Purine metabolism	http://www.kegg.jp/kegg-bin/show_pathway?ko00230+K00873
P14618	K00873	PK, pyk	pyruvate kinase [EC:2.7.1.40]	ko05203	Viral carcinogenesis	http://www.kegg.jp/kegg-bin/show_pathway?ko05203+K00873
P14618	K00873	PK, pyk	pyruvate kinase [EC:2.7.1.40]	ko05165	Human papillomavirus infection	http://www.kegg.jp/kegg-bin/show_pathway?ko05165+K00873
P14618	K00873	PK, pyk	pyruvate kinase [EC:2.7.1.40]	ko00620	Pyruvate metabolism	http://www.kegg.jp/kegg-bin/show_pathway?ko00620+K00873
P15311	K08007	VIL2	villin 2 (ezrin)	ko04670	Leukocyte transendothelial migration	http://www.kegg.jp/kegg-bin/show_pathway?ko04670+K08007
P15311	K08007	VIL2	villin 2 (ezrin)	ko04810	Regulation of actin cytoskeleton	http://www.kegg.jp/kegg-bin/show_pathway?ko04810+K08007
P15311	K08007	VIL2	villin 2 (ezrin)	ko05206	MicroRNAs in cancer	http://www.kegg.jp/kegg-bin/show_pathway?ko05206+K08007
P15311	K08007	VIL2	villin 2 (ezrin)	ko04971	Gastric acid secretion	http://www.kegg.jp/kegg-bin/show_pathway?ko04971+K08007
P15311	K08007	VIL2	villin 2 (ezrin)	ko05205	Proteoglycans in cancer	http://www.kegg.jp/kegg-bin/show_pathway?ko05205+K08007
P15311	K08007	VIL2	villin 2 (ezrin)	ko04530	Tight junction	http://www.kegg.jp/kegg-bin/show_pathway?ko04530+K08007
P15311	K08007	VIL2	villin 2 (ezrin)	ko05130	Pathogenic Escherichia coli infection	http://www.kegg.jp/kegg-bin/show_pathway?ko05130+K08007
P19823	K19015
P22897	K06560	MRC, CD206, CD280	mannose receptor, C type	ko05152	Tuberculosis	http://www.kegg.jp/kegg-bin/show_pathway?ko05152+K06560
P22897	K06560	MRC, CD206, CD280	mannose receptor, C type	ko04145	Phagosome	http://www.kegg.jp/kegg-bin/show_pathway?ko04145+K06560
P23526	K01251	E3.3.1.1, ahcY	adenosylhomocysteinase [EC:3.3.1.1]	ko00270	Cysteine and methionine metabolism	http://www.kegg.jp/kegg-bin/show_pathway?ko00270+K01251
P25311
P29692	K15410	EEF1D	elongation factor 1-delta	ko05168	Herpes simplex infection	http://www.kegg.jp/kegg-bin/show_pathway?ko05168+K15410
P31949
P36222	K17523
P37837	K00616	E2.2.1.2, talA, talB	transaldolase [EC:2.2.1.2]	ko00030	Pentose phosphate pathway	http://www.kegg.jp/kegg-bin/show_pathway?ko00030+K00616
Q2VIR3	K03242	EIF2S3	translation initiation factor 2 subunit 3	ko03013	RNA transport	http://www.kegg.jp/kegg-bin/show_pathway?ko03013+K03242
P49913	K13916	CAMP, LL37	cathelicidin antimicrobial peptide	ko04621	NOD-like receptor signaling pathway	http://www.kegg.jp/kegg-bin/show_pathway?ko04621+K13916
P49913	K13916	CAMP, LL37	cathelicidin antimicrobial peptide	ko05152	Tuberculosis	http://www.kegg.jp/kegg-bin/show_pathway?ko05152+K13916
P49913	K13916	CAMP, LL37	cathelicidin antimicrobial peptide	ko04970	Salivary secretion	http://www.kegg.jp/kegg-bin/show_pathway?ko04970+K13916
P53396	K01648	ACLY	ATP citrate (pro-S)-lyase [EC:2.3.3.8]	ko00020	Citrate cycle (TCA cycle)	http://www.kegg.jp/kegg-bin/show_pathway?ko00020+K01648
P53396	K01648	ACLY	ATP citrate (pro-S)-lyase [EC:2.3.3.8]	ko00720	Carbon fixation pathways in prokaryotes	http://www.kegg.jp/kegg-bin/show_pathway?ko00720+K01648
Q14624
Q15181	K01507	ppa	inorganic pyrophosphatase [EC:3.6.1.1]	ko00190	Oxidative phosphorylation	http://www.kegg.jp/kegg-bin/show_pathway?ko00190+K01507
Q16651	K08664
Q53TN4	K08370	CYBRD1, Dcytb	cytochrome b reductase 1 [EC:1.16.5.1]	ko04978	Mineral absorption	http://www.kegg.jp/kegg-bin/show_pathway?ko04978+K08370
Q8IVF2
Q8IWU5	K14607
Q8IYT4	K07767
Q8WZ42	K12567	TTN	titin [EC:2.7.11.1]	ko05410	Hypertrophic cardiomyopathy (HCM)	http://www.kegg.jp/kegg-bin/show_pathway?ko05410+K12567
Q8WZ42	K12567	TTN	titin [EC:2.7.11.1]	ko05414	Dilated cardiomyopathy (DCM)	http://www.kegg.jp/kegg-bin/show_pathway?ko05414+K12567
P09455
XP_014592784.1
XP_023500526.1
XP_024847092.1
XP_003586723.1
O00468	K06254	AGRN	agrin	ko04512	ECM-receptor interaction	http://www.kegg.jp/kegg-bin/show_pathway?ko04512+K06254
P00533	K04361	EGFR, ERBB1	epidermal growth factor receptor [EC:2.7.10.1]	ko04151	PI3K-Akt signaling pathway	http://www.kegg.jp/kegg-bin/show_pathway?ko04151+K04361
P00533	K04361	EGFR, ERBB1	epidermal growth factor receptor [EC:2.7.10.1]	ko04921	Oxytocin signaling pathway	http://www.kegg.jp/kegg-bin/show_pathway?ko04921+K04361
P00533	K04361	EGFR, ERBB1	epidermal growth factor receptor [EC:2.7.10.1]	ko04010	MAPK signaling pathway	http://www.kegg.jp/kegg-bin/show_pathway?ko04010+K04361
P00533	K04361	EGFR, ERBB1	epidermal growth factor receptor [EC:2.7.10.1]	ko04072	Phospholipase D signaling pathway	http://www.kegg.jp/kegg-bin/show_pathway?ko04072+K04361
P00533	K04361	EGFR, ERBB1	epidermal growth factor receptor [EC:2.7.10.1]	ko05205	Proteoglycans in cancer	http://www.kegg.jp/kegg-bin/show_pathway?ko05205+K04361
P00533	K04361	EGFR, ERBB1	epidermal growth factor receptor [EC:2.7.10.1]	ko05160	Hepatitis C	http://www.kegg.jp/kegg-bin/show_pathway?ko05160+K04361
P00533	K04361	EGFR, ERBB1	epidermal growth factor receptor [EC:2.7.10.1]	ko05231	Choline metabolism in cancer	http://www.kegg.jp/kegg-bin/show_pathway?ko05231+K04361
P00533	K04361	EGFR, ERBB1	epidermal growth factor receptor [EC:2.7.10.1]	ko04934	Cushing syndrome	http://www.kegg.jp/kegg-bin/show_pathway?ko04934+K04361
P00533	K04361	EGFR, ERBB1	epidermal growth factor receptor [EC:2.7.10.1]	ko05219	Bladder cancer	http://www.kegg.jp/kegg-bin/show_pathway?ko05219+K04361
P00533	K04361	EGFR, ERBB1	epidermal growth factor receptor [EC:2.7.10.1]	ko04810	Regulation of actin cytoskeleton	http://www.kegg.jp/kegg-bin/show_pathway?ko04810+K04361
P00533	K04361	EGFR, ERBB1	epidermal growth factor receptor [EC:2.7.10.1]	ko04630	Jak-STAT signaling pathway	http://www.kegg.jp/kegg-bin/show_pathway?ko04630+K04361
P00533	K04361	EGFR, ERBB1	epidermal growth factor receptor [EC:2.7.10.1]	ko04014	Ras signaling pathway	http://www.kegg.jp/kegg-bin/show_pathway?ko04014+K04361
P00533	K04361	EGFR, ERBB1	epidermal growth factor receptor [EC:2.7.10.1]	ko05163	Human cytomegalovirus infection	http://www.kegg.jp/kegg-bin/show_pathway?ko05163+K04361
P00533	K04361	EGFR, ERBB1	epidermal growth factor receptor [EC:2.7.10.1]	ko05200	Pathways in cancer	http://www.kegg.jp/kegg-bin/show_pathway?ko05200+K04361
P00533	K04361	EGFR, ERBB1	epidermal growth factor receptor [EC:2.7.10.1]	ko04912	GnRH signaling pathway	http://www.kegg.jp/kegg-bin/show_pathway?ko04912+K04361
P00533	K04361	EGFR, ERBB1	epidermal growth factor receptor [EC:2.7.10.1]	ko05120	Epithelial cell signaling in Helicobacter pylori infection	http://www.kegg.jp/kegg-bin/show_pathway?ko05120+K04361
P00533	K04361	EGFR, ERBB1	epidermal growth factor receptor [EC:2.7.10.1]	ko04926	Relaxin signaling pathway	http://www.kegg.jp/kegg-bin/show_pathway?ko04926+K04361
P00533	K04361	EGFR, ERBB1	epidermal growth factor receptor [EC:2.7.10.1]	ko05212	Pancreatic cancer	http://www.kegg.jp/kegg-bin/show_pathway?ko05212+K04361
P00533	K04361	EGFR, ERBB1	epidermal growth factor receptor [EC:2.7.10.1]	ko05225	Hepatocellular carcinoma	http://www.kegg.jp/kegg-bin/show_pathway?ko05225+K04361
P00533	K04361	EGFR, ERBB1	epidermal growth factor receptor [EC:2.7.10.1]	ko05218	Melanoma	http://www.kegg.jp/kegg-bin/show_pathway?ko05218+K04361
P00533	K04361	EGFR, ERBB1	epidermal growth factor receptor [EC:2.7.10.1]	ko05223	Non-small cell lung cancer	http://www.kegg.jp/kegg-bin/show_pathway?ko05223+K04361
P00533	K04361	EGFR, ERBB1	epidermal growth factor receptor [EC:2.7.10.1]	ko04320	Dorso-ventral axis formation	http://www.kegg.jp/kegg-bin/show_pathway?ko04320+K04361
P00533	K04361	EGFR, ERBB1	epidermal growth factor receptor [EC:2.7.10.1]	ko05206	MicroRNAs in cancer	http://www.kegg.jp/kegg-bin/show_pathway?ko05206+K04361
P00533	K04361	EGFR, ERBB1	epidermal growth factor receptor [EC:2.7.10.1]	ko04020	Calcium signaling pathway	http://www.kegg.jp/kegg-bin/show_pathway?ko04020+K04361
P00533	K04361	EGFR, ERBB1	epidermal growth factor receptor [EC:2.7.10.1]	ko05226	Gastric cancer	http://www.kegg.jp/kegg-bin/show_pathway?ko05226+K04361
P00533	K04361	EGFR, ERBB1	epidermal growth factor receptor [EC:2.7.10.1]	ko05210	Colorectal cancer	http://www.kegg.jp/kegg-bin/show_pathway?ko05210+K04361
P00533	K04361	EGFR, ERBB1	epidermal growth factor receptor [EC:2.7.10.1]	ko01522	Endocrine resistance	http://www.kegg.jp/kegg-bin/show_pathway?ko01522+K04361
P00533	K04361	EGFR, ERBB1	epidermal growth factor receptor [EC:2.7.10.1]	ko04013	MAPK signaling pathway - fly	http://www.kegg.jp/kegg-bin/show_pathway?ko04013+K04361
P00533	K04361	EGFR, ERBB1	epidermal growth factor receptor [EC:2.7.10.1]	ko04015	Rap1 signaling pathway	http://www.kegg.jp/kegg-bin/show_pathway?ko04015+K04361
P00533	K04361	EGFR, ERBB1	epidermal growth factor receptor [EC:2.7.10.1]	ko05214	Glioma	http://www.kegg.jp/kegg-bin/show_pathway?ko05214+K04361
P00533	K04361	EGFR, ERBB1	epidermal growth factor receptor [EC:2.7.10.1]	ko04510	Focal adhesion	http://www.kegg.jp/kegg-bin/show_pathway?ko04510+K04361
P00533	K04361	EGFR, ERBB1	epidermal growth factor receptor [EC:2.7.10.1]	ko05213	Endometrial cancer	http://www.kegg.jp/kegg-bin/show_pathway?ko05213+K04361
P00533	K04361	EGFR, ERBB1	epidermal growth factor receptor [EC:2.7.10.1]	ko05230	Central carbon metabolism in cancer	http://www.kegg.jp/kegg-bin/show_pathway?ko05230+K04361
P00533	K04361	EGFR, ERBB1	epidermal growth factor receptor [EC:2.7.10.1]	ko04928	Parathyroid hormone synthesis, secretion and action	http://www.kegg.jp/kegg-bin/show_pathway?ko04928+K04361
P00533	K04361	EGFR, ERBB1	epidermal growth factor receptor [EC:2.7.10.1]	ko04520	Adherens junction	http://www.kegg.jp/kegg-bin/show_pathway?ko04520+K04361
P00533	K04361	EGFR, ERBB1	epidermal growth factor receptor [EC:2.7.10.1]	ko05215	Prostate cancer	http://www.kegg.jp/kegg-bin/show_pathway?ko05215+K04361
P00533	K04361	EGFR, ERBB1	epidermal growth factor receptor [EC:2.7.10.1]	ko01521	EGFR tyrosine kinase inhibitor resistance	http://www.kegg.jp/kegg-bin/show_pathway?ko01521+K04361
P00533	K04361	EGFR, ERBB1	epidermal growth factor receptor [EC:2.7.10.1]	ko04144	Endocytosis	http://www.kegg.jp/kegg-bin/show_pathway?ko04144+K04361
P00533	K04361	EGFR, ERBB1	epidermal growth factor receptor [EC:2.7.10.1]	ko04214	Apoptosis - fly	http://www.kegg.jp/kegg-bin/show_pathway?ko04214+K04361
P00533	K04361	EGFR, ERBB1	epidermal growth factor receptor [EC:2.7.10.1]	ko05224	Breast cancer	http://www.kegg.jp/kegg-bin/show_pathway?ko05224+K04361
P00533	K04361	EGFR, ERBB1	epidermal growth factor receptor [EC:2.7.10.1]	ko04012	ErbB signaling pathway	http://www.kegg.jp/kegg-bin/show_pathway?ko04012+K04361
P00533	K04361	EGFR, ERBB1	epidermal growth factor receptor [EC:2.7.10.1]	ko05165	Human papillomavirus infection	http://www.kegg.jp/kegg-bin/show_pathway?ko05165+K04361
P00533	K04361	EGFR, ERBB1	epidermal growth factor receptor [EC:2.7.10.1]	ko04540	Gap junction	http://www.kegg.jp/kegg-bin/show_pathway?ko04540+K04361
P00533	K04361	EGFR, ERBB1	epidermal growth factor receptor [EC:2.7.10.1]	ko04066	HIF-1 signaling pathway	http://www.kegg.jp/kegg-bin/show_pathway?ko04066+K04361
P00533	K04361	EGFR, ERBB1	epidermal growth factor receptor [EC:2.7.10.1]	ko04068	FoxO signaling pathway	http://www.kegg.jp/kegg-bin/show_pathway?ko04068+K04361
P00533	K04361	EGFR, ERBB1	epidermal growth factor receptor [EC:2.7.10.1]	ko04915	Estrogen signaling pathway	http://www.kegg.jp/kegg-bin/show_pathway?ko04915+K04361
O43399
XP_017901263.1
XP_024836763.1
XP_005675214.1
XP_005675217.2
XP_005675297.1
XP_005675518.2
XP_005675608.2
XP_005676309.1
XP_005677207.2
XP_017902078.1
XP_005677570.1
Q9NRN5
XP_005680842.2
XP_005681373.2
XP_005681778.2
XP_005681786.1
XP_005681970.2
XP_005682356.3
Q9HD89	K13438
XP_005682584.1
XP_005682951.1
XP_017905810.1
XP_005683099.2
XP_005683811.1
XP_005685011.1
XP_005685456.1
XP_013822858.2
XP_005686786.3
XP_005688646.1
XP_017915100.1
XP_005689823.1
XP_005689927.1
Q8N387	K22019
XP_005690475.2
XP_005690548.2
XP_005691213.2
XP_005691214.3
XP_005691530.1
XP_005691900.1
XP_005692223.1
XP_005692259.1
XP_005693372.2
XP_005693374.1
XP_005694811.1
XP_005694830.3
XP_005695415.1
XP_013829034.2
XP_005696067.2
XP_005696619.2
XP_005697069.1
XP_005697920.2
XP_017897670.1
XP_005699828.1
XP_005699829.1
XP_005699836.1
XP_005699856.1
XP_005700319.2
XP_005701517.2
XP_005701666.2
A8K2U0
XP_010947914.1
Q9GZN4	K09626
XP_010948632.1
XP_010949545.1
XP_010949695.1
XP_010950695.1
XP_010953226.1
XP_010955507.1
XP_010959039.1
XP_010959773.1
XP_010960803.1
XP_010961702.1
P09525	K17093
XP_010962409.1
XP_010962895.1
XP_010964065.1
XP_010964083.1
XP_010965740.1
P34741	K16336	SDC2, CD362	syndecan 2	ko04514	Cell adhesion molecules (CAMs)	http://www.kegg.jp/kegg-bin/show_pathway?ko04514+K16336
P34741	K16336	SDC2, CD362	syndecan 2	ko05144	Malaria	http://www.kegg.jp/kegg-bin/show_pathway?ko05144+K16336
P34741	K16336	SDC2, CD362	syndecan 2	ko05205	Proteoglycans in cancer	http://www.kegg.jp/kegg-bin/show_pathway?ko05205+K16336
P34741	K16336	SDC2, CD362	syndecan 2	ko05418	Fluid shear stress and atherosclerosis	http://www.kegg.jp/kegg-bin/show_pathway?ko05418+K16336
XP_010966833.1
XP_010966877.1
XP_010967047.1
XP_010967048.1
XP_017922538.1
P30040	K09586	ERP29	endoplasmic reticulum protein 29	ko04141	Protein processing in endoplasmic reticulum	http://www.kegg.jp/kegg-bin/show_pathway?ko04141+K09586
XP_010968187.1
XP_010969755.1
XP_010970721.1
XP_010971957.1
XP_013820153.1
XP_013824066.2
Q9Y4L1	K09486	HYOU1	hypoxia up-regulated 1	ko04141	Protein processing in endoplasmic reticulum	http://www.kegg.jp/kegg-bin/show_pathway?ko04141+K09486
Q12913	K05698	PTPRJ, DEP1, CD148	receptor-type tyrosine-protein phosphatase eta [EC:3.1.3.48]	ko04520	Adherens junction	http://www.kegg.jp/kegg-bin/show_pathway?ko04520+K05698
XP_017916378.1
XP_017917984.1
XP_017921698.1
XP_013829490.1
P22304	K01136	IDS	iduronate 2-sulfatase [EC:3.1.6.13]	ko00531	Glycosaminoglycan degradation	http://www.kegg.jp/kegg-bin/show_pathway?ko00531+K01136
P22304	K01136	IDS	iduronate 2-sulfatase [EC:3.1.6.13]	ko04142	Lysosome	http://www.kegg.jp/kegg-bin/show_pathway?ko04142+K01136
XP_017901621.1
XP_015327157.2
XP_017893968.1
P16403	K11275
XP_017894190.1
XP_017894388.1
XP_017894413.1
XP_017894688.1
XP_017895159.1
XP_017896118.1
XP_017896594.1
XP_017897958.1
XP_017897960.1
XP_017898491.1
XP_017898492.1
XP_017899516.1
XP_017899536.1
XP_017900744.1
XP_017900846.1
XP_017908944.1
XP_017901623.1
XP_017901722.1
XP_017901827.1
XP_017902309.1
Q8IUX7	K21392
XP_017902980.1
XP_017903497.1
P35579	K10352	MYH	myosin heavy chain	ko04530	Tight junction	http://www.kegg.jp/kegg-bin/show_pathway?ko04530+K10352
XP_017903986.1
XP_017904617.1
XP_017904618.1
XP_017905063.1
XP_017905458.1
XP_017906674.1
XP_017906773.1
XP_017906915.1
XP_017907255.1
XP_017908536.1
XP_017908923.1
XP_017909308.1
O14672	K06704	ADAM10, CD156c	disintegrin and metalloproteinase domain-containing protein 10 [EC:3.4.24.81]	ko05010	Alzheimer disease	http://www.kegg.jp/kegg-bin/show_pathway?ko05010+K06704
O14672	K06704	ADAM10, CD156c	disintegrin and metalloproteinase domain-containing protein 10 [EC:3.4.24.81]	ko05120	Epithelial cell signaling in Helicobacter pylori infection	http://www.kegg.jp/kegg-bin/show_pathway?ko05120+K06704
XP_017910321.1
XP_017911336.1
XP_017912716.1
XP_017913418.1
XP_017913971.1
XP_017913972.1
XP_017914546.1
XP_017915238.1
XP_017915610.1
XP_017916681.1
XP_017918052.1
O75594	K01446
XP_017918238.1
XP_017919034.1
XP_017919051.1
XP_017919101.1
XP_017919161.1
XP_017919423.1
XP_017920641.1
Q99536	K23167
XP_017920728.1
XP_017921413.1
P98160	K06255	HSPG2	heparan sulfate proteoglycan 2 (perlecan)	ko05205	Proteoglycans in cancer	http://www.kegg.jp/kegg-bin/show_pathway?ko05205+K06255
P98160	K06255	HSPG2	heparan sulfate proteoglycan 2 (perlecan)	ko04512	ECM-receptor interaction	http://www.kegg.jp/kegg-bin/show_pathway?ko04512+K06255
P98160	K06255	HSPG2	heparan sulfate proteoglycan 2 (perlecan)	ko05161	Hepatitis B	http://www.kegg.jp/kegg-bin/show_pathway?ko05161+K06255
XP_017921951.1
XP_017921952.1
XP_017922191.1
XP_023473292.1
XP_023498459.1
XP_024831686.1
XP_024833615.1
XP_024833616.1
XP_024844915.1

## Sheet: map2query
Map_ID	Map_Name	Seqs	Seqs_Num	URL
ko04145	Phagosome	P60709 P01024 P0DOX5 P63261 Q9BQE3 P07437 P31146 A0A0B4J1Y9 P22897	9	http://www.kegg.jp/kegg-bin/show_pathway?ko04145+K05692+K03990+K06856+K05692+K07374+K07375+K13882+K06856+K06560
ko05205	Proteoglycans in cancer	P60709 P16070 P63261 P35625 P61812 P15311 P00533 P34741 P98160	9	http://www.kegg.jp/kegg-bin/show_pathway?ko05205+K05692+K06256+K05692+K16866+K13376+K08007+K04361+K16336+K06255
ko04810	Regulation of actin cytoskeleton	P60709 P06396 P00734 P63261 P63000 O43707 P15311 P00533	8	http://www.kegg.jp/kegg-bin/show_pathway?ko04810+K05692+K05768+K01313+K05692+K07860+K05699+K08007+K04361
ko05152	Tuberculosis	P01024 P0DOX5 P61812 P31146 A0A0B4J1Y9 P22897 P49913	7	http://www.kegg.jp/kegg-bin/show_pathway?ko05152+K03990+K06856+K13376+K13882+K06856+K06560+K13916
ko04151	PI3K-Akt signaling pathway	P0DOX5 P07900 P62879 Q96BA8 P62258 A0A0B4J1Y9 P00533	7	http://www.kegg.jp/kegg-bin/show_pathway?ko04151+K06856+K04079+K04537+K09048+K06630+K06856+K04361
ko05418	Fluid shear stress and atherosclerosis	P60709 P09210 P07900 P63261 P63000 P34741	6	http://www.kegg.jp/kegg-bin/show_pathway?ko05418+K05692+K00799+K04079+K05692+K07860+K16336
ko05200	Pathways in cancer	P09210 P07900 P62879 P61812 P63000 P00533	6	http://www.kegg.jp/kegg-bin/show_pathway?ko05200+K00799+K04079+K04537+K13376+K07860+K04361
ko05414	Dilated cardiomyopathy (DCM)	P60709 P0DOX5 P63261 P61812 A0A0B4J1Y9 Q8WZ42	6	http://www.kegg.jp/kegg-bin/show_pathway?ko05414+K05692+K06856+K05692+K13376+K06856+K12567
ko04530	Tight junction	P60709 P63261 Q9BQE3 O43707 P15311 P35579	6	http://www.kegg.jp/kegg-bin/show_pathway?ko04530+K05692+K05692+K07374+K05699+K08007+K10352
ko05206	MicroRNAs in cancer	P16070 P35625 P61812 P08670 P15311 P00533	6	http://www.kegg.jp/kegg-bin/show_pathway?ko05206+K06256+K16866+K13376+K07606+K08007+K04361
ko04141	Protein processing in endoplasmic reticulum	P11021 P07900 Q15084 P14314 P30040 Q9Y4L1	6	http://www.kegg.jp/kegg-bin/show_pathway?ko04141+K09490+K04079+K09584+K08288+K09586+K09486
ko05203	Viral carcinogenesis	P06396 P01024 Q96BA8 P62258 O43707 P14618	6	http://www.kegg.jp/kegg-bin/show_pathway?ko05203+K05768+K03990+K09048+K06630+K05699+K00873
ko04520	Adherens junction	P60709 P63261 P63000 O43707 P00533 Q12913	6	http://www.kegg.jp/kegg-bin/show_pathway?ko04520+K05692+K05692+K07860+K05699+K04361+K05698
ko05410	Hypertrophic cardiomyopathy (HCM)	P60709 P63261 P61812 P01019 Q8WZ42	5	http://www.kegg.jp/kegg-bin/show_pathway?ko05410+K05692+K05692+K13376+K09821+K12567
ko04670	Leukocyte transendothelial migration	P60709 P63261 P63000 O43707 P15311	5	http://www.kegg.jp/kegg-bin/show_pathway?ko04670+K05692+K05692+K07860+K05699+K08007
ko05225	Hepatocellular carcinoma	P60709 P09210 P63261 P61812 P00533	5	http://www.kegg.jp/kegg-bin/show_pathway?ko05225+K05692+K00799+K05692+K13376+K04361
ko04510	Focal adhesion	P60709 P63261 P63000 O43707 P00533	5	http://www.kegg.jp/kegg-bin/show_pathway?ko04510+K05692+K05692+K07860+K05699+K04361
ko05322	Systemic lupus erythematosus	P0C0L5 P01024 P0DOX5 A0A0B4J1Y9 O43707	5	http://www.kegg.jp/kegg-bin/show_pathway?ko05322+K03989+K03990+K06856+K06856+K05699
ko00010	Glycolysis / Gluconeogenesis	P06733 P36871 P00558 P07195 P14618	5	http://www.kegg.jp/kegg-bin/show_pathway?ko00010+K01689+K01835+K00927+K00016+K00873
ko05140	Leishmaniasis	P01024 P0DOX5 P49006 P61812 A0A0B4J1Y9	5	http://www.kegg.jp/kegg-bin/show_pathway?ko05140+K03990+K06856+K13536+K13376+K06856
ko05416	Viral myocarditis	P60709 P0DOX5 P63261 P63000 A0A0B4J1Y9	5	http://www.kegg.jp/kegg-bin/show_pathway?ko05416+K05692+K06856+K05692+K07860+K06856
ko04666	Fc gamma R-mediated phagocytosis	P06396 P0DOX5 P49006 P63000 A0A0B4J1Y9	5	http://www.kegg.jp/kegg-bin/show_pathway?ko04666+K05768+K06856+K13536+K07860+K06856
ko05146	Amoebiasis	P0DOX5 P61812 A0A0B4J1Y9 O43707 P04792	5	http://www.kegg.jp/kegg-bin/show_pathway?ko05146+K06856+K13376+K06856+K05699+K04455
ko04142	Lysosome	P07602 P17050 P04062 O00462 P22304	5	http://www.kegg.jp/kegg-bin/show_pathway?ko04142+K12382+K01204+K01201+K01192+K01136
ko05130	Pathogenic Escherichia coli infection	P60709 P63261 Q9BQE3 P07437 P15311	5	http://www.kegg.jp/kegg-bin/show_pathway?ko05130+K05692+K05692+K07374+K07375+K08007
ko04610	Complement and coagulation cascades	P0C0L5 P01024 P00734 P08697 P01008	5	http://www.kegg.jp/kegg-bin/show_pathway?ko04610+K03989+K03990+K01313+K03983+K03911
ko04020	Calcium signaling pathway	Q01814 P0DOX5 A0A0B4J1Y9 P00533	4	http://www.kegg.jp/kegg-bin/show_pathway?ko04020+K05850+K06856+K06856+K04361
ko04714	Thermogenesis	P60709 P33121 P63261 Q96BA8	4	http://www.kegg.jp/kegg-bin/show_pathway?ko04714+K05692+K01897+K05692+K09048
ko04015	Rap1 signaling pathway	P60709 P63261 P63000 P00533	4	http://www.kegg.jp/kegg-bin/show_pathway?ko04015+K05692+K05692+K07860+K04361
ko04921	Oxytocin signaling pathway	P60709 P63261 P13639 P00533	4	http://www.kegg.jp/kegg-bin/show_pathway?ko04921+K05692+K05692+K03234+K04361
ko05150	Staphylococcus aureus infection	P0C0L5 P01024 P0DOX5 A0A0B4J1Y9	4	http://www.kegg.jp/kegg-bin/show_pathway?ko05150+K03989+K03990+K06856+K06856
ko04390	Hippo signaling pathway	P60709 P63261 P61812 P62258	4	http://www.kegg.jp/kegg-bin/show_pathway?ko04390+K05692+K05692+K13376+K06630
ko05169	Epstein-Barr virus infection	P16070 P0DOX5 A0A0B4J1Y9 P08670	4	http://www.kegg.jp/kegg-bin/show_pathway?ko05169+K06256+K06856+K06856+K07606
ko03320	PPAR signaling pathway	P05413 P33121 P02656 P07108	4	http://www.kegg.jp/kegg-bin/show_pathway?ko03320+K08752+K01897+K08759+K08762
ko05163	Human cytomegalovirus infection	P62879 Q96BA8 P63000 P00533	4	http://www.kegg.jp/kegg-bin/show_pathway?ko05163+K04537+K09048+K07860+K04361
ko04010	MAPK signaling pathway	P61812 P63000 P04792 P00533	4	http://www.kegg.jp/kegg-bin/show_pathway?ko04010+K13376+K07860+K04455+K04361
ko04664	Fc epsilon RI signaling pathway	P0DOX5 P63000 A0A0B4J1Y9	3	http://www.kegg.jp/kegg-bin/show_pathway?ko04664+K06856+K07860+K06856
ko05131	Shigellosis	P60709 P16070 P63261	3	http://www.kegg.jp/kegg-bin/show_pathway?ko05131+K05692+K06256+K05692
ko04611	Platelet activation	P60709 P63261 Q9BV40	3	http://www.kegg.jp/kegg-bin/show_pathway?ko04611+K05692+K05692+K08512
ko04152	AMPK signaling pathway	P49327 P13639 Q96BA8	3	http://www.kegg.jp/kegg-bin/show_pathway?ko04152+K00665+K03234+K09048
ko04918	Thyroid hormone synthesis	P11021 P02766 Q96BA8	3	http://www.kegg.jp/kegg-bin/show_pathway?ko04918+K09490+K20731+K09048
ko05215	Prostate cancer	P07900 Q96BA8 P00533	3	http://www.kegg.jp/kegg-bin/show_pathway?ko05215+K04079+K09048+K04361
ko04216	Ferroptosis	P00450 P33121 P02787	3	http://www.kegg.jp/kegg-bin/show_pathway?ko04216+K13624+K01897+K14736
ko00511	Other glycan degradation	P04062 O00462 P04066	3	http://www.kegg.jp/kegg-bin/show_pathway?ko00511+K01201+K01192+K01206
ko04662	B cell receptor signaling pathway	P0DOX5 P63000 A0A0B4J1Y9	3	http://www.kegg.jp/kegg-bin/show_pathway?ko04662+K06856+K07860+K06856
ko00052	Galactose metabolism	P00709 P36871 P15291	3	http://www.kegg.jp/kegg-bin/show_pathway?ko00052+K00704+K01835+K07966
ko04391	Hippo signaling pathway - fly	P60709 P63261 P62258	3	http://www.kegg.jp/kegg-bin/show_pathway?ko04391+K05692+K05692+K06630
ko04514	Cell adhesion molecules (CAMs)	P78357 Q92896 P34741	3	http://www.kegg.jp/kegg-bin/show_pathway?ko04514+K07379+K06816+K16336
ko04144	Endocytosis	P84077 P14207 P00533	3	http://www.kegg.jp/kegg-bin/show_pathway?ko04144+K07938+K13649+K04361
ko04540	Gap junction	Q9BQE3 P07437 P00533	3	http://www.kegg.jp/kegg-bin/show_pathway?ko04540+K07374+K07375+K04361
ko04210	Apoptosis	P60709 P63261 Q9BQE3	3	http://www.kegg.jp/kegg-bin/show_pathway?ko04210+K05692+K05692+K07374
ko04978	Mineral absorption	P29377 P02787 Q53TN4	3	http://www.kegg.jp/kegg-bin/show_pathway?ko04978+K14734+K14736+K08370
ko04066	HIF-1 signaling pathway	P06733 P02787 P00533	3	http://www.kegg.jp/kegg-bin/show_pathway?ko04066+K01689+K14736+K04361
ko04640	Hematopoietic cell lineage	P16070 P0DOX5 A0A0B4J1Y9	3	http://www.kegg.jp/kegg-bin/show_pathway?ko04640+K06256+K06856+K06856
ko04650	Natural killer cell mediated cytotoxicity	P0DOX5 P63000 A0A0B4J1Y9	3	http://www.kegg.jp/kegg-bin/show_pathway?ko04650+K06856+K07860+K06856
ko05323	Rheumatoid arthritis	P0DOX5 P61812 A0A0B4J1Y9	3	http://www.kegg.jp/kegg-bin/show_pathway?ko05323+K06856+K13376+K06856
ko05210	Colorectal cancer	P61812 P63000 P00533	3	http://www.kegg.jp/kegg-bin/show_pathway?ko05210+K13376+K07860+K04361
ko05212	Pancreatic cancer	P61812 P63000 P00533	3	http://www.kegg.jp/kegg-bin/show_pathway?ko05212+K13376+K07860+K04361
ko04926	Relaxin signaling pathway	P62879 Q96BA8 P00533	3	http://www.kegg.jp/kegg-bin/show_pathway?ko04926+K04537+K09048+K04361
ko05143	African trypanosomiasis	P68871 P0DOX5 A0A0B4J1Y9	3	http://www.kegg.jp/kegg-bin/show_pathway?ko05143+K13823+K06856+K06856
ko04928	Parathyroid hormone synthesis, secretion and action	P12272 Q96BA8 P00533	3	http://www.kegg.jp/kegg-bin/show_pathway?ko04928+K22608+K09048+K04361
ko05165	Human papillomavirus infection	Q96BA8 P14618 P00533	3	http://www.kegg.jp/kegg-bin/show_pathway?ko05165+K09048+K00873+K04361
ko04672	Intestinal immune network for IgA production	P01833 P0DOX5 A0A0B4J1Y9	3	http://www.kegg.jp/kegg-bin/show_pathway?ko04672+K13073+K06856+K06856
ko05161	Hepatitis B	P61812 Q96BA8 P98160	3	http://www.kegg.jp/kegg-bin/show_pathway?ko05161+K13376+K09048+K06255
ko05010	Alzheimer disease	P02649 P05067 O14672	3	http://www.kegg.jp/kegg-bin/show_pathway?ko05010+K04524+K04520+K06704
ko05162	Measles	P63244 P0DOX5 A0A0B4J1Y9	3	http://www.kegg.jp/kegg-bin/show_pathway?ko05162+K14753+K06856+K06856
ko04512	ECM-receptor interaction	P16070 O00468 P98160	3	http://www.kegg.jp/kegg-bin/show_pathway?ko04512+K06256+K06254+K06255
ko04072	Phospholipase D signaling pathway	P0DOX5 A0A0B4J1Y9 P00533	3	http://www.kegg.jp/kegg-bin/show_pathway?ko04072+K06856+K06856+K04361
ko00230	Purine metabolism	P47989 P36871 P14618	3	http://www.kegg.jp/kegg-bin/show_pathway?ko00230+K00106+K01835+K00873
ko04915	Estrogen signaling pathway	P07900 Q96BA8 P00533	3	http://www.kegg.jp/kegg-bin/show_pathway?ko04915+K04079+K09048+K04361
ko05144	Malaria	P68871 P61812 P34741	3	http://www.kegg.jp/kegg-bin/show_pathway?ko05144+K13823+K13376+K16336
ko04024	cAMP signaling pathway	Q01814 Q96BA8 P63000	3	http://www.kegg.jp/kegg-bin/show_pathway?ko04024+K05850+K09048+K07860
ko04922	Glucagon signaling pathway	Q96BA8 P07195 P14618	3	http://www.kegg.jp/kegg-bin/show_pathway?ko04922+K09048+K00016+K00873
ko04014	Ras signaling pathway	P62879 P63000 P00533	3	http://www.kegg.jp/kegg-bin/show_pathway?ko04014+K04537+K07860+K04361
ko00510	N-Glycan biosynthesis	P15291 Q9P2X0	2	http://www.kegg.jp/kegg-bin/show_pathway?ko00510+K07966+K09659
ko05133	Pertussis	P0C0L5 P01024	2	http://www.kegg.jp/kegg-bin/show_pathway?ko05133+K03989+K03990
ko05310	Asthma	P0DOX5 A0A0B4J1Y9	2	http://www.kegg.jp/kegg-bin/show_pathway?ko05310+K06856+K06856
ko04146	Peroxisome	P47989 P33121	2	http://www.kegg.jp/kegg-bin/show_pathway?ko04146+K00106+K01897
ko05170	Human immunodeficiency virus 1 infection	P62879 P63000	2	http://www.kegg.jp/kegg-bin/show_pathway?ko05170+K04537+K07860
ko05340	Primary immunodeficiency	P0DOX5 A0A0B4J1Y9	2	http://www.kegg.jp/kegg-bin/show_pathway?ko05340+K06856+K06856
ko04064	NF-kappa B signaling pathway	P0DOX5 A0A0B4J1Y9	2	http://www.kegg.jp/kegg-bin/show_pathway?ko04064+K06856+K06856
ko05230	Central carbon metabolism in cancer	P14618 P00533	2	http://www.kegg.jp/kegg-bin/show_pathway?ko05230+K00873+K04361
ko05034	Alcoholism	P62879 Q96BA8	2	http://www.kegg.jp/kegg-bin/show_pathway?ko05034+K04537+K09048
ko04725	Cholinergic synapse	P62879 Q96BA8	2	http://www.kegg.jp/kegg-bin/show_pathway?ko04725+K04537+K09048
ko00270	Cysteine and methionine metabolism	P07195 P23526	2	http://www.kegg.jp/kegg-bin/show_pathway?ko00270+K00016+K01251
ko04934	Cushing syndrome	Q96BA8 P00533	2	http://www.kegg.jp/kegg-bin/show_pathway?ko04934+K09048+K04361
ko04110	Cell cycle	P61812 P62258	2	http://www.kegg.jp/kegg-bin/show_pathway?ko04110+K13376+K06630
ko04068	FoxO signaling pathway	P61812 P00533	2	http://www.kegg.jp/kegg-bin/show_pathway?ko04068+K13376+K04361
ko05168	Herpes simplex infection	P01024 P29692	2	http://www.kegg.jp/kegg-bin/show_pathway?ko05168+K03990+K15410
ko00983	Drug metabolism - other enzymes	P47989 P09210	2	http://www.kegg.jp/kegg-bin/show_pathway?ko00983+K00106+K00799
ko04022	cGMP-PKG signaling pathway	Q01814 Q96BA8	2	http://www.kegg.jp/kegg-bin/show_pathway?ko04022+K05850+K09048
ko00020	Citrate cycle (TCA cycle)	P21399 P53396	2	http://www.kegg.jp/kegg-bin/show_pathway?ko00020+K01681+K01648
ko04310	Wnt signaling pathway	P36955 P63000	2	http://www.kegg.jp/kegg-bin/show_pathway?ko04310+K19614+K07860
ko05330	Allograft rejection	P0DOX5 A0A0B4J1Y9	2	http://www.kegg.jp/kegg-bin/show_pathway?ko05330+K06856+K06856
ko00620	Pyruvate metabolism	P07195 P14618	2	http://www.kegg.jp/kegg-bin/show_pathway?ko00620+K00016+K00873
ko05164	Influenza A	P60709 P63261	2	http://www.kegg.jp/kegg-bin/show_pathway?ko05164+K05692+K05692
ko04745	Phototransduction - fly	P60709 P63261	2	http://www.kegg.jp/kegg-bin/show_pathway?ko04745+K05692+K05692
ko04925	Aldosterone synthesis and secretion	Q01814 Q96BA8	2	http://www.kegg.jp/kegg-bin/show_pathway?ko04925+K05850+K09048
ko05142	Chagas disease (American trypanosomiasis)	P01024 P61812	2	http://www.kegg.jp/kegg-bin/show_pathway?ko05142+K03990+K13376
ko04062	Chemokine signaling pathway	P62879 P63000	2	http://www.kegg.jp/kegg-bin/show_pathway?ko04062+K04537+K07860
ko03013	RNA transport	Q5VTE0 Q2VIR3	2	http://www.kegg.jp/kegg-bin/show_pathway?ko03013+K03231+K03242
ko05202	Transcriptional misregulation in cancer	P0DOX5 A0A0B4J1Y9	2	http://www.kegg.jp/kegg-bin/show_pathway?ko05202+K06856+K06856
ko05167	Kaposi sarcoma-associated herpesvirus infection	P01024 P62879	2	http://www.kegg.jp/kegg-bin/show_pathway?ko05167+K03990+K04537
ko05132	Salmonella infection	P60709 P63261	2	http://www.kegg.jp/kegg-bin/show_pathway?ko05132+K05692+K05692
ko05120	Epithelial cell signaling in Helicobacter pylori infection	P00533 O14672	2	http://www.kegg.jp/kegg-bin/show_pathway?ko05120+K04361+K06704
ko05231	Choline metabolism in cancer	P63000 P00533	2	http://www.kegg.jp/kegg-bin/show_pathway?ko05231+K07860+K04361
ko04919	Thyroid hormone signaling pathway	P60709 P63261	2	http://www.kegg.jp/kegg-bin/show_pathway?ko04919+K05692+K05692
ko05226	Gastric cancer	P61812 P00533	2	http://www.kegg.jp/kegg-bin/show_pathway?ko05226+K13376+K04361
ko05320	Autoimmune thyroid disease	P0DOX5 A0A0B4J1Y9	2	http://www.kegg.jp/kegg-bin/show_pathway?ko05320+K06856+K06856
ko03010	Ribosome	P39019 P05387	2	http://www.kegg.jp/kegg-bin/show_pathway?ko03010+K02966+K02943
ko04726	Serotonergic synapse	P62879 P05067	2	http://www.kegg.jp/kegg-bin/show_pathway?ko04726+K04537+K04520
ko04970	Salivary secretion	Q01814 P49913	2	http://www.kegg.jp/kegg-bin/show_pathway?ko04970+K05850+K13916
ko00030	Pentose phosphate pathway	P36871 P37837	2	http://www.kegg.jp/kegg-bin/show_pathway?ko00030+K01835+K00616
ko05100	Bacterial invasion of epithelial cells	P60709 P63261	2	http://www.kegg.jp/kegg-bin/show_pathway?ko05100+K05692+K05692
ko04261	Adrenergic signaling in cardiomyocytes	Q01814 Q96BA8	2	http://www.kegg.jp/kegg-bin/show_pathway?ko04261+K05850+K09048
ko05134	Legionellosis	Q5VTE0 P01024	2	http://www.kegg.jp/kegg-bin/show_pathway?ko05134+K03231+K03990
ko00720	Carbon fixation pathways in prokaryotes	P21399 P53396	2	http://www.kegg.jp/kegg-bin/show_pathway?ko00720+K01681+K01648
ko04728	Dopaminergic synapse	P62879 Q96BA8	2	http://www.kegg.jp/kegg-bin/show_pathway?ko04728+K04537+K09048
ko04060	Cytokine-cytokine receptor interaction	O14793 P61812	2	http://www.kegg.jp/kegg-bin/show_pathway?ko04060+K05497+K13376
ko04614	Renin-angiotensin system	O75787 P01019	2	http://www.kegg.jp/kegg-bin/show_pathway?ko04614+K19514+K09821
ko04370	VEGF signaling pathway	P63000 P04792	2	http://www.kegg.jp/kegg-bin/show_pathway?ko04370+K07860+K04455
ko04972	Pancreatic secretion	Q01814 P19835	2	http://www.kegg.jp/kegg-bin/show_pathway?ko04972+K05850+K12298
ko04621	NOD-like receptor signaling pathway	P07900 P49913	2	http://www.kegg.jp/kegg-bin/show_pathway?ko04621+K04079+K13916
ko04979	Cholesterol metabolism	P02656 P02649	2	http://www.kegg.jp/kegg-bin/show_pathway?ko04979+K08759+K04524
ko05110	Vibrio cholerae infection	P60709 P63261	2	http://www.kegg.jp/kegg-bin/show_pathway?ko05110+K05692+K05692
ko05412	Arrhythmogenic right ventricular cardiomyopathy (ARVC)	P60709 P63261	2	http://www.kegg.jp/kegg-bin/show_pathway?ko05412+K05692+K05692
ko00061	Fatty acid biosynthesis	P49327 P33121	2	http://www.kegg.jp/kegg-bin/show_pathway?ko00061+K00665+K01897
ko00515	Mannose type O-glycan biosynthesis	P15291	1	http://www.kegg.jp/kegg-bin/show_pathway?ko00515+K07966
ko05214	Glioma	P00533	1	http://www.kegg.jp/kegg-bin/show_pathway?ko05214+K04361
ko04130	SNARE interactions in vesicular transport	Q9BV40	1	http://www.kegg.jp/kegg-bin/show_pathway?ko04130+K08512
ko05220	Chronic myeloid leukemia	P61812	1	http://www.kegg.jp/kegg-bin/show_pathway?ko05220+K13376
ko00982	Drug metabolism - cytochrome P450	P09210	1	http://www.kegg.jp/kegg-bin/show_pathway?ko00982+K00799
ko05211	Renal cell carcinoma	P61812	1	http://www.kegg.jp/kegg-bin/show_pathway?ko05211+K13376
ko04910	Insulin signaling pathway	P49327	1	http://www.kegg.jp/kegg-bin/show_pathway?ko04910+K00665
ko01524	Platinum drug resistance	P09210	1	http://www.kegg.jp/kegg-bin/show_pathway?ko01524+K00799
ko05204	Chemical carcinogenesis	P09210	1	http://www.kegg.jp/kegg-bin/show_pathway?ko05204+K00799
ko00670	One carbon pool by folate	O75891	1	http://www.kegg.jp/kegg-bin/show_pathway?ko00670+K00289
ko00603	Glycosphingolipid biosynthesis - globo and isoglobo series	P17050	1	http://www.kegg.jp/kegg-bin/show_pathway?ko00603+K01204
ko00561	Glycerolipid metabolism	P19835	1	http://www.kegg.jp/kegg-bin/show_pathway?ko00561+K12298
ko04217	Necroptosis	P07900	1	http://www.kegg.jp/kegg-bin/show_pathway?ko04217+K04079
ko00514	Other types of O-glycan biosynthesis	P15291	1	http://www.kegg.jp/kegg-bin/show_pathway?ko00514+K07966
ko05218	Melanoma	P00533	1	http://www.kegg.jp/kegg-bin/show_pathway?ko05218+K04361
ko04011	MAPK signaling pathway - yeast	P62258	1	http://www.kegg.jp/kegg-bin/show_pathway?ko04011+K06630
ko00600	Sphingolipid metabolism	P04062	1	http://www.kegg.jp/kegg-bin/show_pathway?ko00600+K01201
ko03060	Protein export	P11021	1	http://www.kegg.jp/kegg-bin/show_pathway?ko03060+K09490
ko01522	Endocrine resistance	P00533	1	http://www.kegg.jp/kegg-bin/show_pathway?ko01522+K04361
ko04920	Adipocytokine signaling pathway	P33121	1	http://www.kegg.jp/kegg-bin/show_pathway?ko04920+K01897
ko00601	Glycosphingolipid biosynthesis - lacto and neolacto series	P15291	1	http://www.kegg.jp/kegg-bin/show_pathway?ko00601+K07966
ko01521	EGFR tyrosine kinase inhibitor resistance	P00533	1	http://www.kegg.jp/kegg-bin/show_pathway?ko01521+K04361
ko04975	Fat digestion and absorption	P19835	1	http://www.kegg.jp/kegg-bin/show_pathway?ko04975+K12298
ko00071	Fatty acid degradation	P33121	1	http://www.kegg.jp/kegg-bin/show_pathway?ko00071+K01897
ko04612	Antigen processing and presentation	P07900	1	http://www.kegg.jp/kegg-bin/show_pathway?ko04612+K04079
ko04912	GnRH signaling pathway	P00533	1	http://www.kegg.jp/kegg-bin/show_pathway?ko04912+K04361
ko05032	Morphine addiction	P62879	1	http://www.kegg.jp/kegg-bin/show_pathway?ko05032+K04537
ko04012	ErbB signaling pathway	P00533	1	http://www.kegg.jp/kegg-bin/show_pathway?ko04012+K04361
ko04930	Type II diabetes mellitus	P14618	1	http://www.kegg.jp/kegg-bin/show_pathway?ko04930+K00873
ko04657	IL-17 signaling pathway	P07900	1	http://www.kegg.jp/kegg-bin/show_pathway?ko04657+K04079
ko04916	Melanogenesis	Q96BA8	1	http://www.kegg.jp/kegg-bin/show_pathway?ko04916+K09048
ko00190	Oxidative phosphorylation	Q15181	1	http://www.kegg.jp/kegg-bin/show_pathway?ko00190+K01507
ko04360	Axon guidance	P63000	1	http://www.kegg.jp/kegg-bin/show_pathway?ko04360+K07860
ko04214	Apoptosis - fly	P00533	1	http://www.kegg.jp/kegg-bin/show_pathway?ko04214+K04361
ko05030	Cocaine addiction	Q96BA8	1	http://www.kegg.jp/kegg-bin/show_pathway?ko05030+K09048
ko04911	Insulin secretion	Q96BA8	1	http://www.kegg.jp/kegg-bin/show_pathway?ko04911+K09048
ko04630	Jak-STAT signaling pathway	P00533	1	http://www.kegg.jp/kegg-bin/show_pathway?ko04630+K04361
ko04140	Autophagy - animal	Q9BV40	1	http://www.kegg.jp/kegg-bin/show_pathway?ko04140+K08512
ko04218	Cellular senescence	P61812	1	http://www.kegg.jp/kegg-bin/show_pathway?ko04218+K13376
ko04350	TGF-beta signaling pathway	P61812	1	http://www.kegg.jp/kegg-bin/show_pathway?ko04350+K13376
ko00940	Phenylpropanoid biosynthesis	P30041	1	http://www.kegg.jp/kegg-bin/show_pathway?ko00940+K11188
ko05213	Endometrial cancer	P00533	1	http://www.kegg.jp/kegg-bin/show_pathway?ko05213+K04361
ko04270	Vascular smooth muscle contraction	P01019	1	http://www.kegg.jp/kegg-bin/show_pathway?ko04270+K09821
ko04211	Longevity regulating pathway	Q96BA8	1	http://www.kegg.jp/kegg-bin/show_pathway?ko04211+K09048
ko00232	Caffeine metabolism	P47989	1	http://www.kegg.jp/kegg-bin/show_pathway?ko00232+K00106
ko04071	Sphingolipid signaling pathway	P63000	1	http://www.kegg.jp/kegg-bin/show_pathway?ko04071+K07860
ko05223	Non-small cell lung cancer	P00533	1	http://www.kegg.jp/kegg-bin/show_pathway?ko05223+K04361
ko01523	Antifolate resistance	P14207	1	http://www.kegg.jp/kegg-bin/show_pathway?ko01523+K13649
ko04723	Retrograde endocannabinoid signaling	P62879	1	http://www.kegg.jp/kegg-bin/show_pathway?ko04723+K04537
ko04626	Plant-pathogen interaction	P07900	1	http://www.kegg.jp/kegg-bin/show_pathway?ko04626+K04079
ko00531	Glycosaminoglycan degradation	P22304	1	http://www.kegg.jp/kegg-bin/show_pathway?ko00531+K01136
ko04013	MAPK signaling pathway - fly	P00533	1	http://www.kegg.jp/kegg-bin/show_pathway?ko04013+K04361
ko04320	Dorso-ventral axis formation	P00533	1	http://www.kegg.jp/kegg-bin/show_pathway?ko04320+K04361
ko00521	Streptomycin biosynthesis	P36871	1	http://www.kegg.jp/kegg-bin/show_pathway?ko00521+K01835
ko05020	Prion diseases	P11021	1	http://www.kegg.jp/kegg-bin/show_pathway?ko05020+K09490
ko04724	Glutamatergic synapse	P62879	1	http://www.kegg.jp/kegg-bin/show_pathway?ko04724+K04537
ko05145	Toxoplasmosis	P61812	1	http://www.kegg.jp/kegg-bin/show_pathway?ko05145+K13376
ko04713	Circadian entrainment	P62879	1	http://www.kegg.jp/kegg-bin/show_pathway?ko04713+K04537
ko00520	Amino sugar and nucleotide sugar metabolism	P36871	1	http://www.kegg.jp/kegg-bin/show_pathway?ko00520+K01835
ko00480	Glutathione metabolism	P09210	1	http://www.kegg.jp/kegg-bin/show_pathway?ko00480+K00799
ko00500	Starch and sucrose metabolism	P36871	1	http://www.kegg.jp/kegg-bin/show_pathway?ko00500+K01835
ko05031	Amphetamine addiction	Q96BA8	1	http://www.kegg.jp/kegg-bin/show_pathway?ko05031+K09048
ko04380	Osteoclast differentiation	P61812	1	http://www.kegg.jp/kegg-bin/show_pathway?ko04380+K13376
ko04927	Cortisol synthesis and secretion	Q96BA8	1	http://www.kegg.jp/kegg-bin/show_pathway?ko04927+K09048
ko00630	Glyoxylate and dicarboxylate metabolism	P21399	1	http://www.kegg.jp/kegg-bin/show_pathway?ko00630+K01681
ko04114	Oocyte meiosis	P62258	1	http://www.kegg.jp/kegg-bin/show_pathway?ko04114+K06630
ko04971	Gastric acid secretion	P15311	1	http://www.kegg.jp/kegg-bin/show_pathway?ko04971+K08007
ko04080	Neuroactive ligand-receptor interaction	P00734	1	http://www.kegg.jp/kegg-bin/show_pathway?ko04080+K01313
ko04914	Progesterone-mediated oocyte maturation	P07900	1	http://www.kegg.jp/kegg-bin/show_pathway?ko04914+K04079
ko04668	TNF signaling pathway	Q96BA8	1	http://www.kegg.jp/kegg-bin/show_pathway?ko04668+K09048
ko00100	Steroid biosynthesis	P19835	1	http://www.kegg.jp/kegg-bin/show_pathway?ko00100+K12298
ko00512	Mucin type O-glycan biosynthesis	O95395	1	http://www.kegg.jp/kegg-bin/show_pathway?ko00512+K09662
ko04722	Neurotrophin signaling pathway	P62258	1	http://www.kegg.jp/kegg-bin/show_pathway?ko04722+K06630
ko05219	Bladder cancer	P00533	1	http://www.kegg.jp/kegg-bin/show_pathway?ko05219+K04361
ko00860	Porphyrin and chlorophyll metabolism	P00450	1	http://www.kegg.jp/kegg-bin/show_pathway?ko00860+K13624
ko05224	Breast cancer	P00533	1	http://www.kegg.jp/kegg-bin/show_pathway?ko05224+K04361
ko00640	Propanoate metabolism	P07195	1	http://www.kegg.jp/kegg-bin/show_pathway?ko00640+K00016
ko05321	Inflammatory bowel disease (IBD)	P61812	1	http://www.kegg.jp/kegg-bin/show_pathway?ko05321+K13376
ko00513	Various types of N-glycan biosynthesis	P15291	1	http://www.kegg.jp/kegg-bin/show_pathway?ko00513+K07966
ko04933	AGE-RAGE signaling pathway in diabetic complications	P61812	1	http://www.kegg.jp/kegg-bin/show_pathway?ko04933+K13376
ko04727	GABAergic synapse	P62879	1	http://www.kegg.jp/kegg-bin/show_pathway?ko04727+K04537
ko04371	Apelin signaling pathway	P62879	1	http://www.kegg.jp/kegg-bin/show_pathway?ko04371+K04537
ko04924	Renin secretion	P01019	1	http://www.kegg.jp/kegg-bin/show_pathway?ko04924+K09821
ko00680	Methane metabolism	P06733	1	http://www.kegg.jp/kegg-bin/show_pathway?ko00680+K01689
ko02024	Quorum sensing	P33121	1	http://www.kegg.jp/kegg-bin/show_pathway?ko02024+K01897
ko05166	Human T-cell leukemia virus 1 infection	P61812	1	http://www.kegg.jp/kegg-bin/show_pathway?ko05166+K13376
ko05160	Hepatitis C	P00533	1	http://www.kegg.jp/kegg-bin/show_pathway?ko05160+K04361
ko00980	Metabolism of xenobiotics by cytochrome P450	P09210	1	http://www.kegg.jp/kegg-bin/show_pathway?ko00980+K00799
ko03040	Spliceosome	Q99459	1	http://www.kegg.jp/kegg-bin/show_pathway?ko03040+K12860
ko05016	Huntington disease	Q96BA8	1	http://www.kegg.jp/kegg-bin/show_pathway?ko05016+K09048
ko04962	Vasopressin-regulated water reabsorption	Q96BA8	1	http://www.kegg.jp/kegg-bin/show_pathway?ko04962+K09048
ko03018	RNA degradation	P06733	1	http://www.kegg.jp/kegg-bin/show_pathway?ko03018+K01689
ko04931	Insulin resistance	Q96BA8	1	http://www.kegg.jp/kegg-bin/show_pathway?ko04931+K09048
ko00533	Glycosaminoglycan biosynthesis - keratan sulfate	P15291	1	http://www.kegg.jp/kegg-bin/show_pathway?ko00533+K07966
ko04659	Th17 cell differentiation	P07900	1	http://www.kegg.jp/kegg-bin/show_pathway?ko04659+K04079
ko00710	Carbon fixation in photosynthetic organisms	P00558	1	http://www.kegg.jp/kegg-bin/show_pathway?ko00710+K00927

## Sheet: Enrichment
Map_ID	Map_Name	Test	TestAll	Ref	RefAll	Test_per	Ref_per	Test_Seq	Ref_Seq	Over_Under	P value	FDR	richFactor
ko04540	Gap junction	3	553	6	1669	0.00542495	0.00359497	Q9BQE3 P07437 P00533	Q9BQE3 P07437 P01116 P50148 P01133 P00533	over	0.315474	1	0.5
ko00940	Phenylpropanoid biosynthesis	1	553	1	1669	0.00180832	0.000599161	P30041	P30041	over	0.331336	1	1
ko04930	Type II diabetes mellitus	1	553	1	1669	0.00180832	0.000599161	P14618	P14618	over	0.331336	1	1
ko05030	Cocaine addiction	1	553	1	1669	0.00180832	0.000599161	Q96BA8	Q96BA8	over	0.331336	1	1
ko03060	Protein export	1	553	1	1669	0.00180832	0.000599161	P11021	P11021	over	0.331336	1	1
ko04714	Thermogenesis	4	553	10	1669	0.00723327	0.00599161	P60709 P33121 P63261 Q96BA8	XP_010950080.1PREDICTED:carnitineO-palmitoyltransferase2,mitochondrialisoformX2[Camelusbactrianus] XP_010968187.1PREDICTED:actin,clone302-likeisoformX1[Camelusbactrianus] XP_023510770.1actin,cytoplasmic1isoformX1[Equuscaballus] P62753 P63261 P60709 P01116 Q96BA8 O60488 P33121	over	0.435266	1	0.4
ko05225	Hepatocellular carcinoma	5	553	14	1669	0.00904159	0.00838826	P60709 P09210 P63261 P61812 P00533	XP_001502048.11-phosphatidylinositol4,5-bisphosphatephosphodiesterasegamma-2isoformX2[Equuscaballus] XP_010955041.1PREDICTED:glutathioneS-transferaseP[Camelusbactrianus] XP_010968187.1PREDICTED:actin,clone302-likeisoformX1[Camelusbactrianus] XP_023510770.1actin,cytoplasmic1isoformX1[Equuscaballus] P63261 P09210 P60709 P01116 P61812 Q14332 P09211 P09488 P00533 P10600	over	0.518368	1	0.357143
ko04921	Oxytocin signaling pathway	4	553	11	1669	0.00723327	0.00659077	P60709 P63261 P13639 P00533	XP_010968187.1PREDICTED:actin,clone302-likeisoformX1[Camelusbactrianus] XP_023510770.1actin,cytoplasmic1isoformX1[Equuscaballus] P63261 P0DP25 P13639 P60709 P01116 P50148 P61586 P60660 P00533	over	0.521991	1	0.363636
ko05210	Colorectal cancer	3	553	8	1669	0.00542495	0.00479329	P61812 P63000 P00533	P01116 P61812 P61586 P63000 P01133 P00533 P11234 P10600	over	0.527098	1	0.375
ko05212	Pancreatic cancer	3	553	8	1669	0.00542495	0.00479329	P61812 P63000 P00533	P60953 P01116 P61812 P63000 P01133 P00533 P11234 P10600	over	0.527098	1	0.375
ko04024	cAMP signaling pathway	3	553	8	1669	0.00542495	0.00479329	Q01814 Q96BA8 P63000	XP_024842742.1muscarinicacetylcholinereceptorM1isoformX1[Bostaurus] P0DP25 Q01814 Q96BA8 P61224 P61586 P62834 P63000	over	0.527098	1	0.375
ko04391	Hippo signaling pathway - fly	3	553	8	1669	0.00542495	0.00479329	P60709 P63261 P62258	XP_010968187.1PREDICTED:actin,clone302-likeisoformX1[Camelusbactrianus] XP_023510770.1actin,cytoplasmic1isoformX1[Equuscaballus] P63261 P27348 P60709 P62258 P31946 P63104	over	0.527098	1	0.375
ko04022	cGMP-PKG signaling pathway	2	553	5	1669	0.00361664	0.00299581	Q01814 Q96BA8	P0DP25 P50148 Q01814 Q96BA8 P61586	over	0.535337	1	0.4
ko04925	Aldosterone synthesis and secretion	2	553	5	1669	0.00361664	0.00299581	Q01814 Q96BA8	P0DP25 P50148 Q01814 P01130 Q96BA8	over	0.535337	1	0.4
ko04911	Insulin secretion	1	553	2	1669	0.00180832	0.00119832	Q96BA8	P50148 Q96BA8	over	0.553021	1	0.5
ko00670	One carbon pool by folate	1	553	2	1669	0.00180832	0.00119832	O75891	O75891 P34896	over	0.553021	1	0.5
ko00521	Streptomycin biosynthesis	1	553	2	1669	0.00180832	0.00119832	P36871	XP_010947977.1PREDICTED:phosphoglucomutase-1isoformX2[Camelusbactrianus] P36871	over	0.553021	1	0.5
ko00100	Steroid biosynthesis	1	553	2	1669	0.00180832	0.00119832	P19835	P48449 P19835	over	0.553021	1	0.5
ko04320	Dorso-ventral axis formation	1	553	2	1669	0.00180832	0.00119832	P00533	P01116 P00533	over	0.553021	1	0.5
ko05031	Amphetamine addiction	1	553	2	1669	0.00180832	0.00119832	Q96BA8	P0DP25 Q96BA8	over	0.553021	1	0.5
ko02024	Quorum sensing	1	553	2	1669	0.00180832	0.00119832	P33121	O60488 P33121	over	0.553021	1	0.5
ko05231	Choline metabolism in cancer	2	553	6	1669	0.00361664	0.00359497	P63000 P00533	XP_010952558.1PREDICTED:cholinetransporter-likeprotein2isoformX3[Camelusbactrianus] XP_010959780.1PREDICTED:cholinetransporter-likeprotein4[Camelusbactrianus] P01116 P63000 P01133 P00533	over	0.645269	1	0.333333
ko04370	VEGF signaling pathway	2	553	6	1669	0.00361664	0.00359497	P63000 P04792	XP_001502048.11-phosphatidylinositol4,5-bisphosphatephosphodiesterasegamma-2isoformX2[Equuscaballus] XP_010970627.1PREDICTED:heatshockproteinbeta-1[Camelusbactrianus] P60953 P01116 P63000 P04792	over	0.645269	1	0.333333
ko04919	Thyroid hormone signaling pathway	2	553	6	1669	0.00361664	0.00359497	P60709 P63261	XP_001502048.11-phosphatidylinositol4,5-bisphosphatephosphodiesterasegamma-2isoformX2[Equuscaballus] XP_010968187.1PREDICTED:actin,clone302-likeisoformX1[Camelusbactrianus] XP_023510770.1actin,cytoplasmic1isoformX1[Equuscaballus] P63261 P60709 P01116	over	0.645269	1	0.333333
ko04261	Adrenergic signaling in cardiomyocytes	2	553	6	1669	0.00361664	0.00359497	Q01814 Q96BA8	P0DP25 P50148 Q01814 Q96BA8 P06753 P09493	over	0.645269	1	0.333333
ko05230	Central carbon metabolism in cancer	2	553	6	1669	0.00361664	0.00359497	P14618 P00533	P01116 P14618 P17858 P18669 P11413 P00533	over	0.645269	1	0.333333
ko04745	Phototransduction - fly	2	553	6	1669	0.00361664	0.00359497	P60709 P63261	XP_010968187.1PREDICTED:actin,clone302-likeisoformX1[Camelusbactrianus] XP_023510770.1actin,cytoplasmic1isoformX1[Equuscaballus] P63261 P0DP25 P60709 P50148	over	0.645269	1	0.333333
ko04927	Cortisol synthesis and secretion	1	553	3	1669	0.00180832	0.00179748	Q96BA8	P50148 P01130 Q96BA8	over	0.701299	1	0.333333
ko00190	Oxidative phosphorylation	1	553	3	1669	0.00180832	0.00179748	Q15181	XP_017900846.1PREDICTED:V-typeprotonATPasesubunitS1[Caprahircus] Q15181 Q15904	over	0.701299	1	0.333333
ko05220	Chronic myeloid leukemia	1	553	3	1669	0.00180832	0.00179748	P61812	P01116 P61812 P10600	over	0.701299	1	0.333333
ko04914	Progesterone-mediated oocyte maturation	1	553	3	1669	0.00180832	0.00179748	P07900	P07900 P08238 P01116	over	0.701299	1	0.333333
ko04520	Adherens junction	6	553	19	1669	0.0108499	0.0113841	P60709 P63261 P63000 O43707 P00533 Q12913	NP_001068678.1nectin-2precursor[Bostaurus] XP_024834056.1alpha-actinin-4isoformX11[Bostaurus] XP_010958028.1PREDICTED:receptor-typetyrosine-proteinphosphataseF[Camelusbactrianus] XP_010968187.1PREDICTED:actin,clone302-likeisoformX1[Camelusbactrianus] XP_017918047.1PREDICTED:nectin-2isoformX2[Caprahircus] XP_023492960.1cadherin-1[Equuscaballus] XP_023510770.1actin,cytoplasmic1isoformX1[Equuscaball…	under	0.642252	1	0.315789
ko04922	Glucagon signaling pathway	3	553	10	1669	0.00542495	0.00599161	Q96BA8 P07195 P14618	XP_005680842.2PREDICTED:L-lactatedehydrogenaseBchain[Caprahircus] XP_010944809.1PREDICTED:L-lactatedehydrogenaseBchain[Camelusbactrianus] P0DP25 P50148 Q96BA8 P00338 P07195 P11216 P14618 P18669	under	0.696859	1	0.3
ko05410	Hypertrophic cardiomyopathy (HCM)	5	553	17	1669	0.00904159	0.0101857	P60709 P63261 P61812 P01019 Q8WZ42	XP_023476202.1dystroglycan[Equuscaballus] XP_005602671.1angiotensinogen[Equuscaballus] XP_010961139.1PREDICTED:angiotensinogen[Camelusbactrianus] XP_010967481.1PREDICTED:dystroglycan[Camelusbactrianus] XP_010968187.1PREDICTED:actin,clone302-likeisoformX1[Camelusbactrianus] XP_023477851.1titinisoformX13[Equuscaballus] XP_023510770.1actin,cytoplasmic1isoformX1[Equuscaballus] P63261 P60709 P61812 P0…	under	0.713856	1	0.294118
ko04726	Serotonergic synapse	2	553	7	1669	0.00361664	0.00419413	P62879 P05067	P62879 Q9HAV0 P01116 P50148 Q9UBI6 P62873 P05067	under	0.733479	1	0.285714
ko04934	Cushing syndrome	2	553	7	1669	0.00361664	0.00419413	Q96BA8 P00533	P50148 Q14332 P01130 Q96BA8 P61224 P62834 P00533	under	0.733479	1	0.285714
ko04310	Wnt signaling pathway	2	553	7	1669	0.00361664	0.00419413	P36955 P63000	XP_005693374.1PREDICTED:pigmentepithelium-derivedfactor[Caprahircus] XP_010956500.1PREDICTED:pigmentepithelium-derivedfactor[Camelusbactrianus] Q14332 P61586 P63000 Q8N474 P36955	under	0.733479	1	0.285714
ko04926	Relaxin signaling pathway	3	553	11	1669	0.00542495	0.00659077	P62879 Q96BA8 P00533	NP_001301198.1matrixmetalloproteinase-9precursor[Caprahircus] P68133 P62879 Q9HAV0 P01116 Q96BA8 Q9UBI6 P62873 P14780 P02462 P00533	under	0.762435	1	0.272727
ko00511	Other glycan degradation	3	553	11	1669	0.00542495	0.00659077	P04062 O00462 P04066	NP_001301269.1lysosomalalpha-mannosidase[Caprahircus] XP_010947593.1PREDICTED:beta-hexosaminidasesubunitbeta[Camelusbactrianus] XP_010956054.1PREDICTED:tissuealpha-L-fucosidase[Camelusbactrianus] XP_010958003.1PREDICTED:beta-galactosidase[Camelusbactrianus] P04062 O00462 O00754 P04066 P07686 P20933 Q99519	under	0.762435	1	0.272727
ko04390	Hippo signaling pathway	4	553	15	1669	0.00723327	0.00898742	P60709 P63261 P61812 P62258	XP_023502588.114-3-3proteineta[Equuscaballus] XP_010968187.1PREDICTED:actin,clone302-likeisoformX1[Camelusbactrianus] XP_023492960.1cadherin-1[Equuscaballus] XP_023510770.1actin,cytoplasmic1isoformX1[Equuscaballus] P63261 P27348 P60709 P61812 Q14332 P62258 P61981 P31946 P63104 P12830 P10600	under	0.787226	1	0.266667
ko01522	Endocrine resistance	1	553	4	1669	0.00180832	0.00239664	P00533	NP_001301198.1matrixmetalloproteinase-9precursor[Caprahircus] P01116 P14780 P00533	under	0.800448	1	0.25
ko00603	Glycosphingolipid biosynthesis - globo and isoglobo series	1	553	4	1669	0.00180832	0.00239664	P17050	XP_010947593.1PREDICTED:beta-hexosaminidasesubunitbeta[Camelusbactrianus] XP_010968179.1PREDICTED:alpha-galactosidaseA[Camelusbactrianus] P07686 P17050	under	0.800448	1	0.25
ko05224	Breast cancer	1	553	4	1669	0.00180832	0.00239664	P00533	P01116 Q14332 P01133 P00533	under	0.800448	1	0.25
ko05032	Morphine addiction	1	553	4	1669	0.00180832	0.00239664	P62879	P62879 Q9HAV0 Q9UBI6 P62873	under	0.800448	1	0.25
ko05223	Non-small cell lung cancer	1	553	4	1669	0.00180832	0.00239664	P00533	XP_001502048.11-phosphatidylinositol4,5-bisphosphatephosphodiesterasegamma-2isoformX2[Equuscaballus] P01116 P01133 P00533	under	0.800448	1	0.25
ko04350	TGF-beta signaling pathway	1	553	4	1669	0.00180832	0.00239664	P61812	P61812 P61586 P07996 P10600	under	0.800448	1	0.25
ko04211	Longevity regulating pathway	1	553	4	1669	0.00180832	0.00239664	Q96BA8	P04179 P01116 Q96BA8 P04040	under	0.800448	1	0.25
ko04727	GABAergic synapse	1	553	4	1669	0.00180832	0.00239664	P62879	P62879 Q9HAV0 Q9UBI6 P62873	under	0.800448	1	0.25
ko00061	Fatty acid biosynthesis	2	553	8	1669	0.00361664	0.00479329	P49327 P33121	NP_001272558.1fattyacidsynthase[Caprahircus] XP_023507491.1fattyacidsynthaseisoformX5[Equuscaballus] XP_005221054.2fattyacidsynthaseisoformX1[Bostaurus] XP_010948933.1PREDICTED:LOWQUALITYPROTEIN:fattyacidsynthase[Camelusbactrianus] O60488 P33121 P49327 Q9NV23	under	0.802272	1	0.25
ko04728	Dopaminergic synapse	2	553	8	1669	0.00361664	0.00479329	P62879 Q96BA8	P0DP25 P62879 Q9HAV0 P38405 P50148 Q96BA8 Q9UBI6 P62873	under	0.802272	1	0.25
ko05110	Vibrio cholerae infection	2	553	8	1669	0.00361664	0.00479329	P60709 P63261	XP_001502048.11-phosphatidylinositol4,5-bisphosphatephosphodiesterasegamma-2isoformX2[Equuscaballus] XP_010968187.1PREDICTED:actin,clone302-likeisoformX1[Camelusbactrianus] XP_017900846.1PREDICTED:V-typeprotonATPasesubunitS1[Caprahircus] XP_017902309.1PREDICTED:proteindisulfide-isomeraseA4[Caprahircus] XP_023510770.1actin,cytoplasmic1isoformX1[Equuscaballus] P63261 P60709 Q15904	under	0.802272	1	0.25
ko04725	Cholinergic synapse	2	553	8	1669	0.00361664	0.00479329	P62879 Q96BA8	XP_024842742.1muscarinicacetylcholinereceptorM1isoformX1[Bostaurus] P62879 Q9HAV0 P01116 P50148 Q96BA8 Q9UBI6 P62873	under	0.802272	1	0.25
ko05412	Arrhythmogenic right ventricular cardiomyopathy (ARVC)	2	553	8	1669	0.00361664	0.00479329	P60709 P63261	XP_023476202.1dystroglycan[Equuscaballus] XP_010967481.1PREDICTED:dystroglycan[Camelusbactrianus] XP_010968187.1PREDICTED:actin,clone302-likeisoformX1[Camelusbactrianus] XP_023510770.1actin,cytoplasmic1isoformX1[Equuscaballus] P63261 P60709 Q02487 Q14118	under	0.802272	1	0.25
ko05226	Gastric cancer	2	553	8	1669	0.00361664	0.00479329	P61812 P00533	XP_023492960.1cadherin-1[Equuscaballus] P01116 P61812 Q14332 P01133 P12830 P00533 P10600	under	0.802272	1	0.25
ko04068	FoxO signaling pathway	2	553	8	1669	0.00361664	0.00479329	P61812 P00533	P04179 P01116 P61812 P01133 P04040 P50591 P00533 P10600	under	0.802272	1	0.25
ko05034	Alcoholism	2	553	8	1669	0.00361664	0.00479329	P62879 Q96BA8	P0DP25 P62879 Q9HAV0 P01116 Q96BA8 Q9UBI6 P62873 P62805	under	0.802272	1	0.25
ko00720	Carbon fixation pathways in prokaryotes	2	553	8	1669	0.00361664	0.00479329	P21399 P53396	XP_005202754.1isocitratedehydrogenase[NADP]cytoplasmicisoformX1[Bostaurus] XP_010958389.1PREDICTED:LOWQUALITYPROTEIN:isocitratedehydrogenase[NADP]cytoplasmic[Camelusbactrianus] XP_010965658.1PREDICTED:cytoplasmicaconitatehydrataseisoformX1[Camelusbactrianus] XP_023500514.1acetyl-CoAacetyltransferase,mitochondrial[Equuscaballus] O75874 P21399 P53396 Q9BWD1	under	0.802272	1	0.25
ko03013	RNA transport	2	553	8	1669	0.00361664	0.00479329	Q5VTE0 Q2VIR3	XP_017913992.1PREDICTED:trimethylguanosinesynthaseisoformX2[Caprahircus] Q13347 P60842 Q5VTE0 P11940 P61956 P05198 Q2VIR3	under	0.802272	1	0.25
ko05215	Prostate cancer	3	553	12	1669	0.00542495	0.00718993	P07900 Q96BA8 P00533	NP_001301198.1matrixmetalloproteinase-9precursor[Caprahircus] XP_017903673.1PREDICTED:endoplasmin[Caprahircus] XP_024842289.1urokinase-typeplasminogenactivatorisoformX3[Bostaurus] P07900 P08238 P01116 Q96BA8 O43278 P01133 P14625 P14780 P00533	under	0.815996	1	0.25
ko05131	Shigellosis	3	553	12	1669	0.00542495	0.00718993	P60709 P16070 P63261	XP_014583788.1profilin-1[Equuscaballus] XP_010962984.1PREDICTED:CD44antigenisoformX4[Camelusbactrianus] XP_010968187.1PREDICTED:actin,clone302-likeisoformX1[Camelusbactrianus] XP_023510770.1actin,cytoplasmic1isoformX1[Equuscaballus] O15143 P63261 O15144 P60953 P59998 P60709 P16070 P07737	under	0.815996	1	0.25
ko05206	MicroRNAs in cancer	6	553	23	1669	0.0108499	0.0137807	P16070 P35625 P61812 P08670 P15311 P00533	NP_001301198.1matrixmetalloproteinase-9precursor[Caprahircus] XP_001502048.11-phosphatidylinositol4,5-bisphosphatephosphodiesterasegamma-2isoformX2[Equuscaballus] XP_010962984.1PREDICTED:CD44antigenisoformX4[Camelusbactrianus] XP_010964065.1PREDICTED:ezrinisoformX2[Camelusbactrianus] XP_017908536.1PREDICTED:myristoylatedalanine-richC-kinasesubstrate[Caprahircus] XP_023484517.1tenascinisoformX7[Eq…	under	0.827191	1	0.26087
ko05120	Epithelial cell signaling in Helicobacter pylori infection	2	553	9	1669	0.00361664	0.00539245	P00533 O14672	XP_001502048.11-phosphatidylinositol4,5-bisphosphatephosphodiesterasegamma-2isoformX2[Equuscaballus] XP_005675683.2PREDICTED:immunoglobulinsuperfamilymember5isoformX2[Caprahircus] XP_010968562.1PREDICTED:immunoglobulinsuperfamilymember5[Camelusbactrianus] XP_010968990.1PREDICTED:tyrosine-proteinkinaseLyn[Camelusbactrianus] XP_017900846.1PREDICTED:V-typeprotonATPasesubunitS1[Caprahircus] P60953 Q1…	under	0.854812	1	0.222222
ko00020	Citrate cycle (TCA cycle)	2	553	9	1669	0.00361664	0.00539245	P21399 P53396	XP_005686850.1PREDICTED:malatedehydrogenase,cytoplasmic[Caprahircus] XP_005202754.1isocitratedehydrogenase[NADP]cytoplasmicisoformX1[Bostaurus] XP_001494315.1malatedehydrogenase,cytoplasmic[Equuscaballus] XP_010958389.1PREDICTED:LOWQUALITYPROTEIN:isocitratedehydrogenase[NADP]cytoplasmic[Camelusbactrianus] XP_010965658.1PREDICTED:cytoplasmicaconitatehydrataseisoformX1[Camelusbactrianus] O75874 P21…	under	0.854812	1	0.222222
ko04110	Cell cycle	2	553	9	1669	0.00361664	0.00539245	P61812 P62258	XP_023502588.114-3-3proteineta[Equuscaballus] P31947 P27348 P61812 P62258 P61981 P31946 P63104 P10600	under	0.854812	1	0.222222
ko04012	ErbB signaling pathway	1	553	5	1669	0.00180832	0.00299581	P00533	XP_001502048.11-phosphatidylinositol4,5-bisphosphatephosphodiesterasegamma-2isoformX2[Equuscaballus] XP_010957609.1PREDICTED:serine/threonine-proteinkinasePAK2[Camelusbactrianus] P01116 P01133 P00533	under	0.866726	1	0.2
ko00514	Other types of O-glycan biosynthesis	1	553	5	1669	0.00180832	0.00299581	P15291	NP_001272704.1beta-1,4-galactosyltransferase1[Caprahircus] NP_803478.1beta-1,4-galactosyltransferase1[Bostaurus] XP_010965672.1PREDICTED:beta-1,4-galactosyltransferase1[Camelusbactrianus] XP_023483236.1beta-1,4-galactosyltransferase1[Equuscaballus] P15291	under	0.866726	1	0.2
ko00600	Sphingolipid metabolism	1	553	5	1669	0.00180832	0.00299581	P04062	XP_010958003.1PREDICTED:beta-galactosidase[Camelusbactrianus] XP_010968179.1PREDICTED:alpha-galactosidaseA[Camelusbactrianus] P04062 P15289 Q99519	under	0.866726	1	0.2
ko00515	Mannose type O-glycan biosynthesis	1	553	5	1669	0.00180832	0.00299581	P15291	NP_001272704.1beta-1,4-galactosyltransferase1[Caprahircus] NP_803478.1beta-1,4-galactosyltransferase1[Bostaurus] XP_010965672.1PREDICTED:beta-1,4-galactosyltransferase1[Camelusbactrianus] XP_023483236.1beta-1,4-galactosyltransferase1[Equuscaballus] P15291	under	0.866726	1	0.2
ko00512	Mucin type O-glycan biosynthesis	1	553	5	1669	0.00180832	0.00299581	O95395	Q96EU7 Q10471 Q10472 O43286 O95395	under	0.866726	1	0.2
ko05213	Endometrial cancer	1	553	5	1669	0.00180832	0.00299581	P00533	XP_023492960.1cadherin-1[Equuscaballus] P01116 P01133 P12830 P00533	under	0.866726	1	0.2
ko04626	Plant-pathogen interaction	1	553	5	1669	0.00180832	0.00299581	P07900	XP_017903673.1PREDICTED:endoplasmin[Caprahircus] P07900 P0DP25 P08238 P14625	under	0.866726	1	0.2
ko05218	Melanoma	1	553	5	1669	0.00180832	0.00299581	P00533	XP_023492960.1cadherin-1[Equuscaballus] P01116 P01133 P12830 P00533	under	0.866726	1	0.2
ko04912	GnRH signaling pathway	1	553	5	1669	0.00180832	0.00299581	P00533	P0DP25 P60953 P01116 P50148 P00533	under	0.866726	1	0.2
ko00533	Glycosaminoglycan biosynthesis - keratan sulfate	1	553	5	1669	0.00180832	0.00299581	P15291	NP_001272704.1beta-1,4-galactosyltransferase1[Caprahircus] NP_803478.1beta-1,4-galactosyltransferase1[Bostaurus] XP_010965672.1PREDICTED:beta-1,4-galactosyltransferase1[Camelusbactrianus] XP_023483236.1beta-1,4-galactosyltransferase1[Equuscaballus] P15291	under	0.866726	1	0.2
ko03018	RNA degradation	1	553	5	1669	0.00180832	0.00299581	P06733	XP_023482281.1alpha-enolaseisoformX1[Equuscaballus] P11940 P06733 P17858 P09104	under	0.866726	1	0.2
ko04723	Retrograde endocannabinoid signaling	1	553	5	1669	0.00180832	0.00299581	P62879	P62879 Q9HAV0 P50148 Q9UBI6 P62873	under	0.866726	1	0.2
ko04916	Melanogenesis	1	553	5	1669	0.00180832	0.00299581	Q96BA8	P0DP25 P01116 P50148 Q14332 Q96BA8	under	0.866726	1	0.2
ko01521	EGFR tyrosine kinase inhibitor resistance	1	553	5	1669	0.00180832	0.00299581	P00533	XP_001502048.11-phosphatidylinositol4,5-bisphosphatephosphodiesterasegamma-2isoformX2[Equuscaballus] P62753 P01116 P01133 P00533	under	0.866726	1	0.2
ko04214	Apoptosis - fly	1	553	5	1669	0.00180832	0.00299581	P00533	XP_013832095.2PREDICTED:peroxiredoxin-4isoformX2[Caprahircus] P01116 P32119 Q13162 P00533	under	0.866726	1	0.2
ko05214	Glioma	1	553	5	1669	0.00180832	0.00299581	P00533	XP_001502048.11-phosphatidylinositol4,5-bisphosphatephosphodiesterasegamma-2isoformX2[Equuscaballus] P0DP25 P01116 P01133 P00533	under	0.866726	1	0.2
ko05130	Pathogenic Escherichia coli infection	5	553	21	1669	0.00904159	0.0125824	P60709 P63261 Q9BQE3 P07437 P15311	XP_023490830.1monocytedifferentiationantigenCD14-like[Equuscaballus] NP_776433.1monocytedifferentiationantigenCD14precursor[Bostaurus] XP_005683099.2PREDICTED:monocytedifferentiationantigenCD14[Caprahircus] XP_010964065.1PREDICTED:ezrinisoformX2[Camelusbactrianus] XP_010968187.1PREDICTED:actin,clone302-likeisoformX1[Camelusbactrianus] XP_010970054.1PREDICTED:monocytedifferentiationantigenCD14[Cam…	under	0.876526	1	0.238095
ko05414	Dilated cardiomyopathy (DCM)	6	553	26	1669	0.0108499	0.0155782	P60709 P0DOX5 P63261 P61812 A0A0B4J1Y9 Q8WZ42	NP_001192115.1IgMprecursor[Bostaurus] XP_023476202.1dystroglycan[Equuscaballus] XP_005222400.3immunoglobulinheavyvariable4-59[Bostaurus] XP_010967481.1PREDICTED:dystroglycan[Camelusbactrianus] XP_010968187.1PREDICTED:actin,clone302-likeisoformX1[Camelusbactrianus] XP_023477851.1titinisoformX13[Equuscaballus] XP_023510770.1actin,cytoplasmic1isoformX1[Equuscaballus] P63261 P60709 P61812 A0A0A0MS15 …	under	0.908238	1	0.230769
ko00982	Drug metabolism - cytochrome P450	1	553	6	1669	0.00180832	0.00359497	P09210	XP_023477757.1aldehydeoxidase-likeisoformX4[Equuscaballus] XP_010955041.1PREDICTED:glutathioneS-transferaseP[Camelusbactrianus] P09210 P09211 P09488 P47895	under	0.911017	1	0.166667
ko01524	Platinum drug resistance	1	553	6	1669	0.00180832	0.00359497	P09210	XP_010955041.1PREDICTED:glutathioneS-transferaseP[Camelusbactrianus] XP_010969547.1PREDICTED:tumornecrosisfactorreceptorsuperfamilymember6isoformX2[Camelusbactrianus] P09210 O15431 P09211 P09488	under	0.911017	1	0.166667
ko04011	MAPK signaling pathway - yeast	1	553	6	1669	0.00180832	0.00359497	P62258	P21695 P60953 P61586 P62258 P62873 P04040	under	0.911017	1	0.166667
ko04971	Gastric acid secretion	1	553	6	1669	0.00180832	0.00359497	P15311	XP_010964065.1PREDICTED:ezrinisoformX2[Camelusbactrianus] XP_023488665.1ezrin[Equuscaballus] P0DP25 P50148 P00918 P15311	under	0.911017	1	0.166667
ko04659	Th17 cell differentiation	1	553	6	1669	0.00180832	0.00359497	P07900	P07900 P08238 P01903 P04229 P13761 Q30134	under	0.911017	1	0.166667
ko00640	Propanoate metabolism	1	553	6	1669	0.00180832	0.00359497	P07195	XP_005680842.2PREDICTED:L-lactatedehydrogenaseBchain[Caprahircus] XP_010944809.1PREDICTED:L-lactatedehydrogenaseBchain[Camelusbactrianus] XP_023500514.1acetyl-CoAacetyltransferase,mitochondrial[Equuscaballus] P00338 P07195 Q9BWD1	under	0.911017	1	0.166667
ko00232	Caffeine metabolism	1	553	6	1669	0.00180832	0.00359497	P47989	NP_776397.1xanthinedehydrogenase/oxidase[Bostaurus] XP_001501696.3xanthinedehydrogenase/oxidaseisoformX2[Equuscaballus] XP_013822858.2PREDICTED:xanthinedehydrogenase/oxidaseisoformX2[Caprahircus] XP_010946889.1PREDICTED:xanthinedehydrogenase/oxidase[Camelusbactrianus] XP_023475051.1xanthinedehydrogenase/oxidaseisoformX3[Equuscaballus] P47989	under	0.911017	1	0.166667
ko04724	Glutamatergic synapse	1	553	6	1669	0.00180832	0.00359497	P62879	P62879 Q9HAV0 P50148 Q9UBI6 P62873 P43005	under	0.911017	1	0.166667
ko04713	Circadian entrainment	1	553	6	1669	0.00180832	0.00359497	P62879	P0DP25 P62879 Q9HAV0 P50148 Q9UBI6 P62873	under	0.911017	1	0.166667
ko05161	Hepatitis B	3	553	15	1669	0.00542495	0.00898742	P61812 Q96BA8 P98160	NP_001301198.1matrixmetalloproteinase-9precursor[Caprahircus] XP_010969547.1PREDICTED:tumornecrosisfactorreceptorsuperfamilymember6isoformX2[Camelusbactrianus] XP_017916378.1PREDICTED:toll-likereceptor2isoformX1[Caprahircus] XP_017900846.1PREDICTED:V-typeprotonATPasesubunitS1[Caprahircus] P27348 P01116 P61812 Q96BA8 P31946 P63104 O60603 P14780 Q15904 P10600 P98160	under	0.919228	1	0.2
ko04918	Thyroid hormone synthesis	3	553	15	1669	0.00542495	0.00898742	P11021 P02766 Q96BA8	NP_001075972.1serumalbuminprecursor[Equuscaballus] NP_776392.1transthyretinprecursor[Bostaurus] XP_017903673.1PREDICTED:endoplasmin[Caprahircus] XP_001495232.1transthyretin[Equuscaballus] XP_005681801.1PREDICTED:serumalbumin[Caprahircus] XP_005697069.1PREDICTED:transthyretin[Caprahircus] XP_010945083.1PREDICTED:transthyretin[Camelusbactrianus] XP_010967650.1PREDICTED:serumalbumin[Camelusbactrianu…	under	0.919228	1	0.2
ko04978	Mineral absorption	3	553	15	1669	0.00542495	0.00898742	P29377 P02787 Q53TN4	NP_001075415.2serotransferrinprecursor[Equuscaballus] XP_010805828.1coppertransportproteinATOX1isoformX1[Bostaurus] NP_777031.1sodium/glucosecotransporter1[Bostaurus] XP_005675608.2PREDICTED:serotransferrin[Caprahircus] XP_005675610.2PREDICTED:inhibitorofcarbonicanhydraseisoformX2[Caprahircus] XP_010946022.1PREDICTED:serotransferrin[Camelusbactrianus] XP_010946023.1PREDICTED:inhibitorofcarbonican…	under	0.919228	1	0.2
ko04928	Parathyroid hormone synthesis, secretion and action	3	553	15	1669	0.00542495	0.00898742	P12272 Q96BA8 P00533	XP_014594267.2sodium-dependentphosphatetransportprotein2BisoformX2[Equuscaballus] XP_005207803.1sodium-dependentphosphatetransportprotein2BisoformX1[Bostaurus] XP_013820023.2PREDICTED:sodium-dependentphosphatetransportprotein2B[Caprahircus] XP_010949108.1PREDICTED:Na(+)/H(+)exchangeregulatorycofactorNHE-RF1[Camelusbactrianus] XP_010961340.1PREDICTED:LOWQUALITYPROTEIN:sodium-dependentphosphatetran…	under	0.919228	1	0.2
ko04670	Leukocyte transendothelial migration	5	553	23	1669	0.00904159	0.0137807	P60709 P63261 P63000 O43707 P15311	XP_024834056.1alpha-actinin-4isoformX11[Bostaurus] NP_001301198.1matrixmetalloproteinase-9precursor[Caprahircus] XP_001502048.11-phosphatidylinositol4,5-bisphosphatephosphodiesterasegamma-2isoformX2[Equuscaballus] XP_005700910.1PREDICTED:moesin[Caprahircus] XP_010952539.1PREDICTED:intercellularadhesionmolecule1[Camelusbactrianus] XP_010964065.1PREDICTED:ezrinisoformX2[Camelusbactrianus] XP_010968…	under	0.922792	1	0.217391
ko00510	N-Glycan biosynthesis	2	553	11	1669	0.00361664	0.00659077	P15291 Q9P2X0	NP_001272704.1beta-1,4-galactosyltransferase1[Caprahircus] NP_803478.1beta-1,4-galactosyltransferase1[Bostaurus] XP_005699836.1PREDICTED:neutralalpha-glucosidaseABisoformX2[Caprahircus] XP_010954730.1PREDICTED:neutralalpha-glucosidaseABisoformX1[Camelusbactrianus] XP_010965672.1PREDICTED:beta-1,4-galactosyltransferase1[Camelusbactrianus] XP_023483236.1beta-1,4-galactosyltransferase1[Equuscaballus…	under	0.923604	1	0.181818
ko04614	Renin-angiotensin system	2	553	11	1669	0.00361664	0.00659077	O75787 P01019	NP_001030403.1lysosomalprotectiveproteinprecursor[Bostaurus] XP_001916911.4lysosomalprotectiveprotein[Equuscaballus] XP_005602671.1angiotensinogen[Equuscaballus] XP_010953645.1PREDICTED:LOWQUALITYPROTEIN:aminopeptidaseN[Camelusbactrianus] XP_010956960.1PREDICTED:lysosomalprotectiveproteinisoformX3[Camelusbactrianus] XP_010961139.1PREDICTED:angiotensinogen[Camelusbactrianus] O75787 P01019 P08311 P…	under	0.923604	1	0.181818
ko04530	Tight junction	6	553	27	1669	0.0108499	0.0161774	P60709 P63261 Q9BQE3 O43707 P15311 P35579	XP_024834056.1alpha-actinin-4isoformX11[Bostaurus] XP_005675683.2PREDICTED:immunoglobulinsuperfamilymember5isoformX2[Caprahircus] XP_005700910.1PREDICTED:moesin[Caprahircus] XP_010949108.1PREDICTED:Na(+)/H(+)exchangeregulatorycofactorNHE-RF1[Camelusbactrianus] XP_010964065.1PREDICTED:ezrinisoformX2[Camelusbactrianus] XP_010968187.1PREDICTED:actin,clone302-likeisoformX1[Camelusbactrianus] XP_01096…	under	0.926724	1	0.222222
ko04020	Calcium signaling pathway	4	553	20	1669	0.00723327	0.0119832	Q01814 P0DOX5 A0A0B4J1Y9 P00533	NP_001192115.1IgMprecursor[Bostaurus] XP_024842742.1muscarinicacetylcholinereceptorM1isoformX1[Bostaurus] XP_001502048.11-phosphatidylinositol4,5-bisphosphatephosphodiesterasegamma-2isoformX2[Equuscaballus] XP_005222400.3immunoglobulinheavyvariable4-59[Bostaurus] P0DP25 P38405 P50148 Q01814 A0A0A0MS15 A0A0B4J1X5 A0A0B4J1X8 A0A0B4J1Y9 A0A0J9YX35 P0DP03 P01780 P0DP04 P06331 P0DOX2 P0DOX5 P00533	under	0.938451	1	0.2
ko04066	HIF-1 signaling pathway	3	553	16	1669	0.00542495	0.00958658	P06733 P02787 P00533	NP_001075415.2serotransferrinprecursor[Equuscaballus] XP_023482281.1alpha-enolaseisoformX1[Equuscaballus] XP_001502048.11-phosphatidylinositol4,5-bisphosphatephosphodiesterasegamma-2isoformX2[Equuscaballus] XP_005675608.2PREDICTED:serotransferrin[Caprahircus] XP_005675610.2PREDICTED:inhibitorofcarbonicanhydraseisoformX2[Caprahircus] XP_010946022.1PREDICTED:serotransferrin[Camelusbactrianus] XP_01…	under	0.939561	1	0.1875
ko05010	Alzheimer disease	3	553	16	1669	0.00542495	0.00958658	P02649 P05067 O14672	XP_013821521.2PREDICTED:lipoproteinlipaseisoformX1[Caprahircus] XP_023505644.1apolipoproteinE[Equuscaballus] XP_010945092.1PREDICTED:apolipoproteinE[Camelusbactrianus] XP_010953325.1PREDICTED:lipoproteinlipase[Camelusbactrianus] XP_010956032.1PREDICTED:glyceraldehyde-3-phosphatedehydrogenase[Camelusbactrianus] XP_010969547.1PREDICTED:tumornecrosisfactorreceptorsuperfamilymember6isoformX2[Camelusb…	under	0.939561	1	0.1875
ko04920	Adipocytokine signaling pathway	1	553	7	1669	0.00180832	0.00419413	P33121	XP_024846204.1plateletglycoprotein4isoformX1[Bostaurus] XP_017902106.1PREDICTED:plateletglycoprotein4isoformX1[Caprahircus] XP_023494587.1plateletglycoprotein4isoformX1[Equuscaballus] XP_010944943.1PREDICTED:plateletglycoprotein4[Camelusbactrianus] O60488 P16671 P33121	under	0.940607	1	0.142857
ko03040	Spliceosome	1	553	7	1669	0.00180832	0.00419413	Q99459	XP_010800903.1serine/arginine-richsplicingfactor4isoformX2[Bostaurus] XP_010952055.1PREDICTED:heatshock70kDaprotein6[Camelusbactrianus] XP_013829481.2PREDICTED:heatshock70kDaprotein1B[Caprahircus] Q15365 Q99459 P11142 P0DMV9	under	0.940607	1	0.142857
ko00071	Fatty acid degradation	1	553	7	1669	0.00180832	0.00419413	P33121	XP_010950080.1PREDICTED:carnitineO-palmitoyltransferase2,mitochondrialisoformX2[Camelusbactrianus] XP_010952099.1PREDICTED:4-trimethylaminobutyraldehydedehydrogenase[Camelusbactrianus] XP_023500514.1acetyl-CoAacetyltransferase,mitochondrial[Equuscaballus] O60488 P33121 P49189 Q9BWD1	under	0.940607	1	0.142857
ko04630	Jak-STAT signaling pathway	1	553	7	1669	0.00180832	0.00419413	P00533	XP_024837040.1oncostatin-M-specificreceptorsubunitbetaisoformX1[Bostaurus] XP_024851662.1ciliaryneurotrophicfactorreceptorsubunitalphaisoformX1[Bostaurus] XP_023477757.1aldehydeoxidase-likeisoformX4[Equuscaballus] XP_010955398.1PREDICTED:leukemiainhibitoryfactorreceptor[Camelusbactrianus] P01133 Q9UHD0 P00533	under	0.940607	1	0.142857
ko04218	Cellular senescence	1	553	7	1669	0.00180832	0.00419413	P61812	XP_010972383.1PREDICTED:saoeclassIhistocompatibilityantigen,Aalphachain-like[Camelusbactrianus] P0DP25 P01116 P61812 Q29940 Q29960 P10600	under	0.940607	1	0.142857
ko00531	Glycosaminoglycan degradation	1	553	7	1669	0.00180832	0.00419413	P22304	XP_010947593.1PREDICTED:beta-hexosaminidasesubunitbeta[Camelusbactrianus] XP_010958003.1PREDICTED:beta-galactosidase[Camelusbactrianus] XP_010970690.1PREDICTED:beta-glucuronidase[Camelusbactrianus] P07686 P15586 P54802 P22304	under	0.940607	1	0.142857
ko05211	Renal cell carcinoma	1	553	7	1669	0.00180832	0.00419413	P61812	XP_010957609.1PREDICTED:serine/threonine-proteinkinasePAK2[Camelusbactrianus] P60953 P01116 P61812 P61224 P62834 P10600	under	0.940607	1	0.142857
ko05203	Viral carcinogenesis	6	553	28	1669	0.0108499	0.0167765	P06396 P01024 Q96BA8 P62258 O43707 P14618	XP_024834056.1alpha-actinin-4isoformX11[Bostaurus] XP_023502588.114-3-3proteineta[Equuscaballus] XP_010948632.1PREDICTED:gelsolin[Camelusbactrianus] XP_010965083.1PREDICTED:complementC3[Camelusbactrianus] XP_010968990.1PREDICTED:tyrosine-proteinkinaseLyn[Camelusbactrianus] XP_010972383.1PREDICTED:saoeclassIhistocompatibilityantigen,Aalphachain-like[Camelusbactrianus] XP_017906433.1PREDICTED:LOWQU…	under	0.941854	1	0.214286
ko04972	Pancreatic secretion	2	553	12	1669	0.00361664	0.00718993	Q01814 P19835	XP_010949654.1PREDICTED:group3secretoryphospholipaseA2[Camelusbactrianus] XP_010949694.1PREDICTED:carboxypeptidaseB2isoformX2[Camelusbactrianus] XP_010971306.1PREDICTED:ADP-ribosylcyclase/cyclicADP-ribosehydrolase2isoformX2[Camelusbactrianus] P61006 P50148 Q01814 P61224 P61586 P62834 P00918 P19835 Q9NZ20	under	0.945126	1	0.166667
ko00620	Pyruvate metabolism	2	553	12	1669	0.00361664	0.00718993	P07195 P14618	XP_005686850.1PREDICTED:malatedehydrogenase,cytoplasmic[Caprahircus] XP_001494315.1malatedehydrogenase,cytoplasmic[Equuscaballus] XP_005680842.2PREDICTED:L-lactatedehydrogenaseBchain[Caprahircus] XP_010944809.1PREDICTED:L-lactatedehydrogenaseBchain[Camelusbactrianus] XP_010952099.1PREDICTED:4-trimethylaminobutyraldehydedehydrogenase[Camelusbactrianus] XP_023500514.1acetyl-CoAacetyltransferase,mit…	under	0.945126	1	0.166667
ko05418	Fluid shear stress and atherosclerosis	6	553	29	1669	0.0108499	0.0173757	P60709 P09210 P07900 P63261 P63000 P34741	NP_001075282.1thioredoxin[Equuscaballus] XP_005684193.1PREDICTED:cathepsinL1[Caprahircus] NP_001301198.1matrixmetalloproteinase-9precursor[Caprahircus] NP_776393.1thioredoxin[Bostaurus] XP_017903673.1PREDICTED:endoplasmin[Caprahircus] XP_010952539.1PREDICTED:intercellularadhesionmolecule1[Camelusbactrianus] XP_010955041.1PREDICTED:glutathioneS-transferaseP[Camelusbactrianus] XP_010968187.1PREDICT…	under	0.954133	1	0.206897
ko00052	Galactose metabolism	3	553	17	1669	0.00542495	0.0101857	P00709 P36871 P15291	NP_001272564.1alpha-lactalbuminprecursor[Caprahircus] NP_001272704.1beta-1,4-galactosyltransferase1[Caprahircus] NP_803478.1beta-1,4-galactosyltransferase1[Bostaurus] XP_001915824.1alpha-lactalbumin[Equuscaballus] XP_010947977.1PREDICTED:phosphoglucomutase-1isoformX2[Camelusbactrianus] XP_010958003.1PREDICTED:beta-galactosidase[Camelusbactrianus] XP_010962515.1PREDICTED:alpha-lactalbumin[Camelusb…	under	0.955066	1	0.176471
ko04664	Fc epsilon RI signaling pathway	3	553	17	1669	0.00542495	0.0101857	P0DOX5 P63000 A0A0B4J1Y9	NP_001192115.1IgMprecursor[Bostaurus] XP_001502048.11-phosphatidylinositol4,5-bisphosphatephosphodiesterasegamma-2isoformX2[Equuscaballus] XP_005222400.3immunoglobulinheavyvariable4-59[Bostaurus] XP_010968990.1PREDICTED:tyrosine-proteinkinaseLyn[Camelusbactrianus] P01116 P63000 A0A0A0MS15 A0A0B4J1X5 A0A0B4J1X8 A0A0B4J1Y9 A0A0J9YX35 P0DP03 P01780 P0DP04 P06331 P0DOX2 P0DOX5	under	0.955066	1	0.176471
ko00860	Porphyrin and chlorophyll metabolism	1	553	8	1669	0.00180832	0.00479329	P00450	XP_005675518.2PREDICTED:ceruloplasminisoformX3[Caprahircus] XP_010945565.1PREDICTED:flavinreductase(NADPH)[Camelusbactrianus] XP_010968709.1PREDICTED:ceruloplasminisoformX2[Camelusbactrianus] XP_010970690.1PREDICTED:beta-glucuronidase[Camelusbactrianus] XP_023476848.1ceruloplasminisoformX2[Equuscaballus] P00450 P07814 P30043	under	0.960369	1	0.125
ko04114	Oocyte meiosis	1	553	8	1669	0.00180832	0.00479329	P62258	XP_005225641.1STE20-likeserine/threonine-proteinkinaseisoformX1[Bostaurus] XP_023502588.114-3-3proteineta[Equuscaballus] P0DP25 P27348 P62258 P61981 P31946 P63104	under	0.960369	1	0.125
ko04380	Osteoclast differentiation	1	553	8	1669	0.00180832	0.00479329	P61812	XP_001502048.11-phosphatidylinositol4,5-bisphosphatephosphodiesterasegamma-2isoformX2[Equuscaballus] XP_002692287.4tyrosine-proteinphosphatasenon-receptortypesubstrate1isoformX2[Bostaurus] XP_005677207.2PREDICTED:lowaffinityimmunoglobulingammaFcregionreceptorIIisoformX1[Caprahircus] XP_010965150.1PREDICTED:tartrate-resistantacidphosphatasetype5[Camelusbactrianus] XP_017912947.1PREDICTED:tyrosine-…	under	0.960369	1	0.125
ko04071	Sphingolipid signaling pathway	1	553	8	1669	0.00180832	0.00479329	P63000	XP_010955131.1PREDICTED:cathepsinD[Camelusbactrianus] XP_017898833.1PREDICTED:cathepsinD[Caprahircus] XP_023510672.1cathepsinD[Equuscaballus] P01116 P50148 P61586 P63000 P07339	under	0.960369	1	0.125
ko05321	Inflammatory bowel disease (IBD)	1	553	8	1669	0.00180832	0.00479329	P61812	XP_017916378.1PREDICTED:toll-likereceptor2isoformX1[Caprahircus] P61812 O60603 P01903 P04229 P13761 Q30134 P10600	under	0.960369	1	0.125
ko04962	Vasopressin-regulated water reabsorption	1	553	8	1669	0.00180832	0.00479329	Q96BA8	XP_010948956.1PREDICTED:rhoGDP-dissociationinhibitor1[Camelusbactrianus] P51148 Q15907 Q96FJ2 Q96BA8 Q14204 P61020 P52566	under	0.960369	1	0.125
ko00601	Glycosphingolipid biosynthesis - lacto and neolacto series	1	553	8	1669	0.00180832	0.00479329	P15291	NP_001272704.1beta-1,4-galactosyltransferase1[Caprahircus] NP_803478.1beta-1,4-galactosyltransferase1[Bostaurus] XP_010954246.1PREDICTED:histo-bloodgroupABOsystemtransferase2-like[Camelusbactrianus] XP_010965672.1PREDICTED:beta-1,4-galactosyltransferase1[Camelusbactrianus] XP_023483236.1beta-1,4-galactosyltransferase1[Equuscaballus] XP_023500310.1galactoside3(4)-L-fucosyltransferase-likeisoformX1…	under	0.960369	1	0.125
ko04015	Rap1 signaling pathway	4	553	22	1669	0.00723327	0.0131815	P60709 P63261 P63000 P00533	XP_010952257.1PREDICTED:ephrin-A1[Camelusbactrianus] XP_014583788.1profilin-1[Equuscaballus] XP_010968187.1PREDICTED:actin,clone302-likeisoformX1[Camelusbactrianus] XP_023492960.1cadherin-1[Equuscaballus] XP_023510770.1actin,cytoplasmic1isoformX1[Equuscaballus] P63261 P0DP25 P60953 P60709 P01116 P50148 P61224 P61586 P62834 P63000 P01133 P07737 P07996 P12830 P00533 P11234 P11215	under	0.964357	1	0.181818
ko05140	Leishmaniasis	5	553	27	1669	0.00904159	0.0161774	P01024 P0DOX5 P49006 P61812 A0A0B4J1Y9	NP_001192115.1IgMprecursor[Bostaurus] XP_005222400.3immunoglobulinheavyvariable4-59[Bostaurus] XP_010965083.1PREDICTED:complementC3[Camelusbactrianus] XP_017916378.1PREDICTED:toll-likereceptor2isoformX1[Caprahircus] XP_017906433.1PREDICTED:LOWQUALITYPROTEIN:complementC3[Caprahircus] XP_023500356.1complementC3-like[Equuscaballus] P49006 P61812 A0A0A0MS15 A0A0B4J1X5 A0A0B4J1X8 A0A0B4J1Y9 A0A0J9YX35…	under	0.972058	1	0.185185
ko00270	Cysteine and methionine metabolism	2	553	14	1669	0.00361664	0.00838826	P07195 P23526	XP_005686850.1PREDICTED:malatedehydrogenase,cytoplasmic[Caprahircus] XP_001494315.1malatedehydrogenase,cytoplasmic[Equuscaballus] XP_005680842.2PREDICTED:L-lactatedehydrogenaseBchain[Caprahircus] XP_005691530.1PREDICTED:L-serinedehydratase/L-threoninedeaminase[Caprahircus] XP_010944809.1PREDICTED:L-lactatedehydrogenaseBchain[Camelusbactrianus] XP_010958242.1PREDICTED:L-amino-acidoxidase-like[Came…	under	0.972125	1	0.142857
ko05219	Bladder cancer	1	553	9	1669	0.00180832	0.00539245	P00533	NP_001301198.1matrixmetalloproteinase-9precursor[Caprahircus] XP_023492960.1cadherin-1[Equuscaballus] P01116 P01133 P07996 P12830 P14780 P19971 P00533	under	0.973563	1	0.111111
ko00513	Various types of N-glycan biosynthesis	1	553	9	1669	0.00180832	0.00539245	P15291	NP_001272704.1beta-1,4-galactosyltransferase1[Caprahircus] NP_803478.1beta-1,4-galactosyltransferase1[Bostaurus] XP_010947593.1PREDICTED:beta-hexosaminidasesubunitbeta[Camelusbactrianus] XP_010965672.1PREDICTED:beta-1,4-galactosyltransferase1[Camelusbactrianus] XP_023483236.1beta-1,4-galactosyltransferase1[Equuscaballus] P07686 P15291 P33908 Q16706	under	0.973563	1	0.111111
ko05204	Chemical carcinogenesis	1	553	9	1669	0.00180832	0.00539245	P09210	XP_001916308.1carbonylreductase[NADPH]1[Equuscaballus] XP_010954826.1PREDICTED:carbonylreductase[NADPH]1[Camelusbactrianus] XP_010955041.1PREDICTED:glutathioneS-transferaseP[Camelusbactrianus] XP_010970826.1PREDICTED:sulfotransferase1A1[Camelusbactrianus] XP_017908157.1PREDICTED:carbonylreductase[NADPH]1[Caprahircus] P09210 P09211 P09488 P47895	under	0.973563	1	0.111111
ko04013	MAPK signaling pathway - fly	1	553	9	1669	0.00180832	0.00539245	P00533	XP_014583788.1profilin-1[Equuscaballus] P27348 P04179 P01116 O95373 P31946 P63104 P07737 P00533	under	0.973563	1	0.111111
ko04931	Insulin resistance	1	553	9	1669	0.00180832	0.00539245	Q96BA8	XP_024846204.1plateletglycoprotein4isoformX1[Bostaurus] XP_017902106.1PREDICTED:plateletglycoprotein4isoformX1[Caprahircus] XP_023494587.1plateletglycoprotein4isoformX1[Equuscaballus] XP_010944943.1PREDICTED:plateletglycoprotein4[Camelusbactrianus] XP_010958028.1PREDICTED:receptor-typetyrosine-proteinphosphataseF[Camelusbactrianus] Q96BA8 P11216 P16671 Q06210	under	0.973563	1	0.111111
ko05160	Hepatitis C	1	553	9	1669	0.00180832	0.00539245	P00533	NP_001030271.1CD81antigen[Bostaurus] NP_001272605.1CD81antigen[Caprahircus] XP_010955118.1PREDICTED:CD81antigen[Camelusbactrianus] P01116 P01130 P05198 P01133 P60033 P00533	under	0.973563	1	0.111111
ko00980	Metabolism of xenobiotics by cytochrome P450	1	553	9	1669	0.00180832	0.00539245	P09210	XP_001916308.1carbonylreductase[NADPH]1[Equuscaballus] XP_010954826.1PREDICTED:carbonylreductase[NADPH]1[Camelusbactrianus] XP_010955041.1PREDICTED:glutathioneS-transferaseP[Camelusbactrianus] XP_017908157.1PREDICTED:carbonylreductase[NADPH]1[Caprahircus] P09210 O43488 P09211 P09488 P47895	under	0.973563	1	0.111111
ko00630	Glyoxylate and dicarboxylate metabolism	1	553	9	1669	0.00180832	0.00539245	P21399	XP_005686850.1PREDICTED:malatedehydrogenase,cytoplasmic[Caprahircus] XP_001494315.1malatedehydrogenase,cytoplasmic[Equuscaballus] XP_010965658.1PREDICTED:cytoplasmicaconitatehydrataseisoformX1[Camelusbactrianus] XP_023500514.1acetyl-CoAacetyltransferase,mitochondrial[Equuscaballus] P04040 P21399 P34896 P40925 Q9BWD1	under	0.973563	1	0.111111
ko00230	Purine metabolism	3	553	19	1669	0.00542495	0.0113841	P47989 P36871 P14618	NP_776397.1xanthinedehydrogenase/oxidase[Bostaurus] NP_776554.25'-nucleotidaseprecursor[Bostaurus] XP_001501696.3xanthinedehydrogenase/oxidaseisoformX2[Equuscaballus] XP_013822858.2PREDICTED:xanthinedehydrogenase/oxidaseisoformX2[Caprahircus] XP_010946889.1PREDICTED:xanthinedehydrogenase/oxidase[Camelusbactrianus] XP_010947914.1PREDICTED:nucleosidediphosphatekinaseB[Camelusbactrianus] XP_01094797…	under	0.975583	1	0.157895
ko05340	Primary immunodeficiency	2	553	15	1669	0.00361664	0.00898742	P0DOX5 A0A0B4J1Y9	NP_001192115.1IgMprecursor[Bostaurus] XP_005222400.3immunoglobulinheavyvariable4-59[Bostaurus] XP_010950821.1PREDICTED:CD40ligand[Camelusbactrianus] A0A0A0MS15 A0A0B4J1X5 A0A0B4J1X8 A0A0B4J1Y9 A0A0J9YX35 P0DP03 P01780 P0DP04 P06331 P0DOX2 P0DOX5 P00813	under	0.980263	1	0.133333
ko05100	Bacterial invasion of epithelial cells	2	553	15	1669	0.00361664	0.00898742	P60709 P63261	XP_010968187.1PREDICTED:actin,clone302-likeisoformX1[Camelusbactrianus] XP_017915336.1PREDICTED:fibronectinisoformX11[Caprahircus] XP_023492960.1cadherin-1[Equuscaballus] XP_023498059.1fibronectinisoformX12[Equuscaballus] XP_023510770.1actin,cytoplasmic1isoformX1[Equuscaballus] O15143 P63261 O15144 P60953 P59998 P60709 P61586 P09497 P02751 P12830	under	0.980263	1	0.133333
ko05144	Malaria	3	553	20	1669	0.00542495	0.0119832	P68871 P61812 P34741	NP_001030271.1CD81antigen[Bostaurus] XP_024846204.1plateletglycoprotein4isoformX1[Bostaurus] XP_017902106.1PREDICTED:plateletglycoprotein4isoformX1[Caprahircus] NP_001272605.1CD81antigen[Caprahircus] XP_023494587.1plateletglycoprotein4isoformX1[Equuscaballus] XP_010944292.1PREDICTED:hemoglobinsubunitbeta[Camelusbactrianus] XP_010944943.1PREDICTED:plateletglycoprotein4[Camelusbactrianus] XP_010950…	under	0.982136	1	0.15
ko04152	AMPK signaling pathway	3	553	20	1669	0.00542495	0.0119832	P49327 P13639 Q96BA8	XP_024846204.1plateletglycoprotein4isoformX1[Bostaurus] XP_017902106.1PREDICTED:plateletglycoprotein4isoformX1[Caprahircus] NP_001272558.1fattyacidsynthase[Caprahircus] XP_023494587.1plateletglycoprotein4isoformX1[Equuscaballus] XP_023507491.1fattyacidsynthaseisoformX5[Equuscaballus] XP_005221054.2fattyacidsynthaseisoformX1[Bostaurus] XP_010944943.1PREDICTED:plateletglycoprotein4[Camelusbactrianu…	under	0.982136	1	0.15
ko04072	Phospholipase D signaling pathway	3	553	20	1669	0.00542495	0.0119832	P0DOX5 A0A0B4J1Y9 P00533	NP_001192115.1IgMprecursor[Bostaurus] XP_001502048.11-phosphatidylinositol4,5-bisphosphatephosphodiesterasegamma-2isoformX2[Equuscaballus] XP_005222400.3immunoglobulinheavyvariable4-59[Bostaurus] P01116 P61586 A0A0A0MS15 A0A0B4J1X5 A0A0B4J1X8 A0A0B4J1Y9 A0A0J9YX35 P01133 P0DP03 P01780 P0DP04 P06331 P0DOX2 P0DOX5 Q99943 P00533 P11234	under	0.982136	1	0.15
ko04722	Neurotrophin signaling pathway	1	553	10	1669	0.00180832	0.00599161	P62258	XP_001502048.11-phosphatidylinositol4,5-bisphosphatephosphodiesterasegamma-2isoformX2[Equuscaballus] XP_010948956.1PREDICTED:rhoGDP-dissociationinhibitor1[Camelusbactrianus] P0DP25 P60953 P01116 P61224 P61586 P62834 P62258 P52566	under	0.98237	1	0.1
ko01523	Antifolate resistance	1	553	10	1669	0.00180832	0.00599161	P14207	NP_001265502.1folatereceptoralphaprecursor[Bostaurus] NP_001193461.1folatereceptoralphaprecursor[Bostaurus] XP_017904632.1PREDICTED:ATP-bindingcassettesub-familyGmember2isoformX1[Caprahircus] XP_023493515.1ATP-bindingcassettesub-familyGmember2isoformX2[Equuscaballus] XP_005689946.1PREDICTED:folatereceptoralpha[Caprahircus] P15328 P34896 Q9UNQ0 P14207 P41439	under	0.98237	1	0.1
ko00561	Glycerolipid metabolism	1	553	10	1669	0.00180832	0.00599161	P19835	XP_013821521.2PREDICTED:lipoproteinlipaseisoformX1[Caprahircus] XP_010948893.1PREDICTED:alcoholdehydrogenase[NADP(+)][Camelusbactrianus] XP_010952099.1PREDICTED:4-trimethylaminobutyraldehydedehydrogenase[Camelusbactrianus] XP_010953325.1PREDICTED:lipoproteinlipase[Camelusbactrianus] XP_010968179.1PREDICTED:alpha-galactosidaseA[Camelusbactrianus] P06858 P14550 P19835 P49189 Q99943	under	0.98237	1	0.1
ko04270	Vascular smooth muscle contraction	1	553	10	1669	0.00180832	0.00599161	P01019	XP_005602671.1angiotensinogen[Equuscaballus] XP_010949654.1PREDICTED:group3secretoryphospholipaseA2[Camelusbactrianus] XP_010961139.1PREDICTED:angiotensinogen[Camelusbactrianus] P68133 P0DP25 P50148 P61586 P60660 P01019 Q9NZ20	under	0.98237	1	0.1
ko04080	Neuroactive ligand-receptor interaction	1	553	10	1669	0.00180832	0.00599161	P00734	XP_024842742.1muscarinicacetylcholinereceptorM1isoformX1[Bostaurus] XP_001490892.4prothrombin[Equuscaballus] XP_001500552.3plasminogenisoformX1[Equuscaballus] XP_005685011.1PREDICTED:plasminogen[Caprahircus] XP_010962895.1PREDICTED:LOWQUALITYPROTEIN:prothrombin[Camelusbactrianus] XP_010964083.1PREDICTED:plasminogen[Camelusbactrianus] XP_017914625.1PREDICTED:prothrombin[Caprahircus] P00734 P00747 …	under	0.98237	1	0.1
ko05016	Huntington disease	1	553	10	1669	0.00180832	0.00599161	Q96BA8	NP_001272479.1superoxidedismutase[Cu-Zn][Caprahircus] NP_777040.1superoxidedismutase[Cu-Zn][Bostaurus] XP_010954897.1PREDICTED:superoxidedismutase[Cu-Zn][Camelusbactrianus] P04179 P50148 Q96BA8 Q92750 P09497 P00441 Q9NYC9	under	0.98237	1	0.1
ko04924	Renin secretion	1	553	10	1669	0.00180832	0.00599161	P01019	XP_017907267.1PREDICTED:cathepsinBisoformX1[Caprahircus] XP_023492038.1cathepsinBisoformX1[Equuscaballus] XP_005602671.1angiotensinogen[Equuscaballus] XP_010961139.1PREDICTED:angiotensinogen[Camelusbactrianus] XP_010971493.1PREDICTED:LOWQUALITYPROTEIN:cathepsinB[Camelusbactrianus] P0DP25 P50148 P01019 P07858 P12821	under	0.98237	1	0.1
ko00010	Glycolysis / Gluconeogenesis	5	553	29	1669	0.00904159	0.0173757	P06733 P36871 P00558 P07195 P14618	XP_023482281.1alpha-enolaseisoformX1[Equuscaballus] XP_001490657.3glucose-6-phosphateisomerase[Equuscaballus] XP_010970816.1PREDICTED:fructose-bisphosphatealdolaseA[Camelusbactrianus] XP_005680842.2PREDICTED:L-lactatedehydrogenaseBchain[Caprahircus] XP_010944809.1PREDICTED:L-lactatedehydrogenaseBchain[Camelusbactrianus] XP_010947977.1PREDICTED:phosphoglucomutase-1isoformX2[Camelusbactrianus] XP_0…	under	0.983726	1	0.172414
ko04010	MAPK signaling pathway	4	553	25	1669	0.00723327	0.014979	P61812 P63000 P04792 P00533	XP_023490830.1monocytedifferentiationantigenCD14-like[Equuscaballus] NP_776433.1monocytedifferentiationantigenCD14precursor[Bostaurus] XP_005683099.2PREDICTED:monocytedifferentiationantigenCD14[Caprahircus] XP_010952055.1PREDICTED:heatshock70kDaprotein6[Camelusbactrianus] XP_010952257.1PREDICTED:ephrin-A1[Camelusbactrianus] XP_010957609.1PREDICTED:serine/threonine-proteinkinasePAK2[Camelusbactria…	under	0.984922	1	0.16
ko04014	Ras signaling pathway	3	553	21	1669	0.00542495	0.0125824	P62879 P63000 P00533	XP_001502048.11-phosphatidylinositol4,5-bisphosphatephosphodiesterasegamma-2isoformX2[Equuscaballus] XP_010949654.1PREDICTED:group3secretoryphospholipaseA2[Camelusbactrianus] XP_010952257.1PREDICTED:ephrin-A1[Camelusbactrianus] XP_010957609.1PREDICTED:serine/threonine-proteinkinasePAK2[Camelusbactrianus] P51148 P0DP25 P60953 P62879 Q9HAV0 P01116 P61020 P61224 P61586 P62834 P63000 Q9UBI6 P62873 P0…	under	0.986988	1	0.142857
ko04666	Fc gamma R-mediated phagocytosis	5	553	30	1669	0.00904159	0.0179748	P06396 P0DOX5 P49006 P63000 A0A0B4J1Y9	XP_017898587.1PREDICTED:cofilin-1[Caprahircus] NP_001192115.1IgMprecursor[Bostaurus] XP_001502048.11-phosphatidylinositol4,5-bisphosphatephosphodiesterasegamma-2isoformX2[Equuscaballus] XP_005222400.3immunoglobulinheavyvariable4-59[Bostaurus] XP_005677207.2PREDICTED:lowaffinityimmunoglobulingammaFcregionreceptorIIisoformX1[Caprahircus] XP_010948632.1PREDICTED:gelsolin[Camelusbactrianus] XP_010968…	under	0.987667	1	0.166667
ko04933	AGE-RAGE signaling pathway in diabetic complications	1	553	11	1669	0.00180832	0.00659077	P61812	XP_001502048.11-phosphatidylinositol4,5-bisphosphatephosphodiesterasegamma-2isoformX2[Equuscaballus] XP_010952539.1PREDICTED:intercellularadhesionmolecule1[Camelusbactrianus] XP_017915336.1PREDICTED:fibronectinisoformX11[Caprahircus] XP_023498059.1fibronectinisoformX12[Equuscaballus] P60953 P01116 P61812 P02751 P05362 P02462 P10600	under	0.988247	1	0.0909091
ko04910	Insulin signaling pathway	1	553	11	1669	0.00180832	0.00659077	P49327	NP_001272558.1fattyacidsynthase[Caprahircus] XP_023507491.1fattyacidsynthaseisoformX5[Equuscaballus] XP_005221054.2fattyacidsynthaseisoformX1[Bostaurus] XP_010948933.1PREDICTED:LOWQUALITYPROTEIN:fattyacidsynthase[Camelusbactrianus] XP_010958028.1PREDICTED:receptor-typetyrosine-proteinphosphataseF[Camelusbactrianus] P62753 P0DP25 P01116 P09467 P11216 P49327	under	0.988247	1	0.0909091
ko00500	Starch and sucrose metabolism	1	553	11	1669	0.00180832	0.00659077	P36871	XP_001490657.3glucose-6-phosphateisomerase[Equuscaballus] XP_010947977.1PREDICTED:phosphoglucomutase-1isoformX2[Camelusbactrianus] XP_010948354.1PREDICTED:glucose-6-phosphateisomerase[Camelusbactrianus] XP_010948770.1PREDICTED:pancreaticalpha-amylase[Camelusbactrianus] O14638 P04745 P11216 P36871 P46976 Q16851 Q2M2H8	under	0.988247	1	0.0909091
ko04130	SNARE interactions in vesicular transport	1	553	11	1669	0.00180832	0.00659077	Q9BV40	NP_001030219.1synaptobrevinhomologYKT6[Bostaurus] XP_024853331.1synaptosomal-associatedprotein23isoformX1[Bostaurus] XP_024830978.1syntaxin-3isoformX3[Bostaurus] XP_010963502.1PREDICTED:synaptosomal-associatedprotein23[Camelusbactrianus] XP_010967850.1PREDICTED:synaptobrevinhomologYKT6[Camelusbactrianus] Q9BV40 O00161 O15400 O15498 Q13277 Q15836	under	0.988247	1	0.0909091
ko04668	TNF signaling pathway	1	553	11	1669	0.00180832	0.00659077	Q96BA8	XP_017905067.1PREDICTED:growth-regulatedproteinhomologgammaisoformX2[Caprahircus] NP_001301198.1matrixmetalloproteinase-9precursor[Caprahircus] XP_010952539.1PREDICTED:intercellularadhesionmolecule1[Camelusbactrianus] XP_010967710.1PREDICTED:growth-regulatedalphaprotein-like[Camelusbactrianus] XP_010967712.1PREDICTED:growth-regulatedalphaprotein-like[Camelusbactrianus] XP_010969547.1PREDICTED:tum…	under	0.988247	1	0.0909091
ko05163	Human cytomegalovirus infection	4	553	26	1669	0.00723327	0.0155782	P62879 Q96BA8 P63000 P00533	XP_005602652.1beta-2-microglobulinisoformX1[Equuscaballus] XP_002691165.1beta-2-microglobulin[Bostaurus] NP_776758.2proteindisulfide-isomeraseA3precursor[Bostaurus] XP_005682356.3PREDICTED:calreticulin[Caprahircus] XP_010952483.1PREDICTED:calreticulin[Camelusbactrianus] XP_010963553.1PREDICTED:beta-2-microglobulin[Camelusbactrianus] XP_010969547.1PREDICTED:tumornecrosisfactorreceptorsuperfamilyme…	under	0.988787	1	0.153846
ko04810	Regulation of actin cytoskeleton	8	553	43	1669	0.0144665	0.0257639	P60709 P06396 P00734 P63261 P63000 O43707 P15311 P00533	XP_017898587.1PREDICTED:cofilin-1[Caprahircus] XP_024834056.1alpha-actinin-4isoformX11[Bostaurus] XP_024842742.1muscarinicacetylcholinereceptorM1isoformX1[Bostaurus] XP_001490892.4prothrombin[Equuscaballus] XP_005700910.1PREDICTED:moesin[Caprahircus] XP_010948632.1PREDICTED:gelsolin[Camelusbactrianus] XP_014583788.1profilin-1[Equuscaballus] XP_010957609.1PREDICTED:serine/threonine-proteinkinasePA…	under	0.989682	1	0.186047
ko05205	Proteoglycans in cancer	9	553	47	1669	0.0162749	0.0281606	P60709 P16070 P63261 P35625 P61812 P15311 P00533 P34741 P98160	XP_005684193.1PREDICTED:cathepsinL1[Caprahircus] NP_001301198.1matrixmetalloproteinase-9precursor[Caprahircus] NP_991372.1CD63antigen[Bostaurus] XP_001502048.11-phosphatidylinositol4,5-bisphosphatephosphodiesterasegamma-2isoformX2[Equuscaballus] XP_005700910.1PREDICTED:moesin[Caprahircus] XP_010945369.1PREDICTED:urokinaseplasminogenactivatorsurfacereceptor[Camelusbactrianus] XP_010956585.1PREDICT…	under	0.989767	1	0.191489
ko00983	Drug metabolism - other enzymes	2	553	17	1669	0.00361664	0.0101857	P47989 P09210	NP_776397.1xanthinedehydrogenase/oxidase[Bostaurus] XP_001501696.3xanthinedehydrogenase/oxidaseisoformX2[Equuscaballus] XP_013822858.2PREDICTED:xanthinedehydrogenase/oxidaseisoformX2[Caprahircus] XP_010946889.1PREDICTED:xanthinedehydrogenase/oxidase[Camelusbactrianus] XP_010947914.1PREDICTED:nucleosidediphosphatekinaseB[Camelusbactrianus] XP_010955041.1PREDICTED:glutathioneS-transferaseP[Camelusb…	under	0.990212	1	0.117647
ko04662	B cell receptor signaling pathway	3	553	22	1669	0.00542495	0.0131815	P0DOX5 P63000 A0A0B4J1Y9	NP_001030271.1CD81antigen[Bostaurus] NP_001192115.1IgMprecursor[Bostaurus] NP_001272605.1CD81antigen[Caprahircus] XP_001502048.11-phosphatidylinositol4,5-bisphosphatephosphodiesterasegamma-2isoformX2[Equuscaballus] XP_005222400.3immunoglobulinheavyvariable4-59[Bostaurus] XP_005677207.2PREDICTED:lowaffinityimmunoglobulingammaFcregionreceptorIIisoformX1[Caprahircus] XP_010955118.1PREDICTED:CD81anti…	under	0.990561	1	0.136364
ko04915	Estrogen signaling pathway	3	553	22	1669	0.00542495	0.0131815	P07900 Q96BA8 P00533	XP_017920549.1PREDICTED:keratin,typeIcytoskeletal19[Caprahircus] NP_001301198.1matrixmetalloproteinase-9precursor[Caprahircus] XP_017903673.1PREDICTED:endoplasmin[Caprahircus] XP_010952055.1PREDICTED:heatshock70kDaprotein6[Camelusbactrianus] XP_010955131.1PREDICTED:cathepsinD[Camelusbactrianus] XP_013829481.2PREDICTED:heatshock70kDaprotein1B[Caprahircus] XP_017898833.1PREDICTED:cathepsinD[Caprahi…	under	0.990561	1	0.136364
ko04510	Focal adhesion	5	553	31	1669	0.00904159	0.018574	P60709 P63261 P63000 O43707 P00533	XP_024834056.1alpha-actinin-4isoformX11[Bostaurus] NP_001193746.1lamininsubunitgamma-1precursor[Bostaurus] NP_001272596.1osteopontinprecursor[Caprahircus] XP_001496202.1osteopontin[Equuscaballus] XP_010956585.1PREDICTED:LOWQUALITYPROTEIN:vitronectin[Camelusbactrianus] XP_010957609.1PREDICTED:serine/threonine-proteinkinasePAK2[Camelusbactrianus] XP_010964443.1PREDICTED:osteopontin[Camelusbactrianu…	under	0.990694	1	0.16129
ko00680	Methane metabolism	1	553	12	1669	0.00180832	0.00718993	P06733	XP_023482281.1alpha-enolaseisoformX1[Equuscaballus] XP_010970816.1PREDICTED:fructose-bisphosphatealdolaseA[Camelusbactrianus] P09972 O43175 P04075 P06733 P09467 P17858 P18669 P34896 Q9Y617 P09104	under	0.992167	1	0.0833333
ko05142	Chagas disease (American trypanosomiasis)	2	553	18	1669	0.00361664	0.0107849	P01024 P61812	XP_005682356.3PREDICTED:calreticulin[Caprahircus] XP_010952483.1PREDICTED:calreticulin[Camelusbactrianus] XP_010955695.1PREDICTED:complementC1qsubcomponentsubunitB[Camelusbactrianus] XP_010955696.1PREDICTED:complementC1qsubcomponentsubunitC[Camelusbactrianus] XP_010955698.1PREDICTED:complementC1qsubcomponentsubunitA[Camelusbactrianus] XP_010965083.1PREDICTED:complementC3[Camelusbactrianus] XP_010…	under	0.99314	1	0.111111
ko05143	African trypanosomiasis	3	553	23	1669	0.00542495	0.0137807	P68871 P0DOX5 A0A0B4J1Y9	NP_001192115.1IgMprecursor[Bostaurus] XP_005222400.3immunoglobulinheavyvariable4-59[Bostaurus] XP_005611649.1apolipoproteinA-I[Equuscaballus] XP_010944292.1PREDICTED:hemoglobinsubunitbeta[Camelusbactrianus] XP_010951807.1PREDICTED:LOWQUALITYPROTEIN:apolipoproteinA-I[Camelusbactrianus] XP_010952539.1PREDICTED:intercellularadhesionmolecule1[Camelusbactrianus] XP_010969547.1PREDICTED:tumornecrosisfa…	under	0.993179	1	0.130435
ko04216	Ferroptosis	3	553	23	1669	0.00542495	0.0137807	P00450 P33121 P02787	NP_001075415.2serotransferrinprecursor[Equuscaballus] XP_024848889.1zinctransporterZIP8isoformX1[Bostaurus] XP_005598312.24F2cell-surfaceantigenheavychainisoformX2[Equuscaballus] XP_005675518.2PREDICTED:ceruloplasminisoformX3[Caprahircus] XP_005675608.2PREDICTED:serotransferrin[Caprahircus] XP_005675610.2PREDICTED:inhibitorofcarbonicanhydraseisoformX2[Caprahircus] XP_005699856.1PREDICTED:4F2cell-…	under	0.993179	1	0.130435
ko05200	Pathways in cancer	6	553	37	1669	0.0108499	0.022169	P09210 P07900 P62879 P61812 P63000 P00533	NP_001193746.1lamininsubunitgamma-1precursor[Bostaurus] NP_001301198.1matrixmetalloproteinase-9precursor[Caprahircus] XP_017903673.1PREDICTED:endoplasmin[Caprahircus] XP_001502048.11-phosphatidylinositol4,5-bisphosphatephosphodiesterasegamma-2isoformX2[Equuscaballus] XP_010955041.1PREDICTED:glutathioneS-transferaseP[Camelusbactrianus] XP_010969547.1PREDICTED:tumornecrosisfactorreceptorsuperfamily…	under	0.994251	1	0.162162
ko05416	Viral myocarditis	5	553	33	1669	0.00904159	0.0197723	P60709 P0DOX5 P63261 P63000 A0A0B4J1Y9	NP_001192115.1IgMprecursor[Bostaurus] XP_023476202.1dystroglycan[Equuscaballus] XP_005222400.3immunoglobulinheavyvariable4-59[Bostaurus] XP_010950821.1PREDICTED:CD40ligand[Camelusbactrianus] XP_010952539.1PREDICTED:intercellularadhesionmolecule1[Camelusbactrianus] XP_010961589.1PREDICTED:complementdecay-acceleratingfactor[Camelusbactrianus] XP_010967481.1PREDICTED:dystroglycan[Camelusbactrianus] …	under	0.994765	1	0.151515
ko04217	Necroptosis	1	553	13	1669	0.00180832	0.0077891	P07900	XP_010954715.1PREDICTED:ferritinheavychain[Camelusbactrianus] XP_010967845.1PREDICTED:peptidyl-prolylcis-transisomeraseA[Camelusbactrianus] XP_010969547.1PREDICTED:tumornecrosisfactorreceptorsuperfamilymember6isoformX2[Camelusbactrianus] P07900 Q7LBR1 O75351 P08238 Q9H444 P02794 P11216 P50591 P62937 Q9ULZ3	under	0.994781	1	0.0769231
ko00030	Pentose phosphate pathway	2	553	19	1669	0.00361664	0.0113841	P36871 P37837	NP_001030360.2transaldolase[Bostaurus] XP_010970427.1PREDICTED:6-phosphogluconolactonase[Camelusbactrianus] XP_001490657.3glucose-6-phosphateisomerase[Equuscaballus] XP_010970816.1PREDICTED:fructose-bisphosphatealdolaseA[Camelusbactrianus] XP_010947977.1PREDICTED:phosphoglucomutase-1isoformX2[Camelusbactrianus] XP_010948354.1PREDICTED:glucose-6-phosphateisomerase[Camelusbactrianus] XP_010955862.1…	under	0.995206	1	0.105263
ko05310	Asthma	2	553	19	1669	0.00361664	0.0113841	P0DOX5 A0A0B4J1Y9	NP_001192115.1IgMprecursor[Bostaurus] XP_005222400.3immunoglobulinheavyvariable4-59[Bostaurus] XP_010950821.1PREDICTED:CD40ligand[Camelusbactrianus] A0A0A0MS15 A0A0B4J1X5 A0A0B4J1X8 A0A0B4J1Y9 A0A0J9YX35 P0DP03 P01780 P0DP04 P01903 P04229 P06331 P0DOX2 P0DOX5 P12724 P13761 Q30134	under	0.995206	1	0.105263
ko04650	Natural killer cell mediated cytotoxicity	3	553	25	1669	0.00542495	0.014979	P0DOX5 P63000 A0A0B4J1Y9	NP_001192115.1IgMprecursor[Bostaurus] XP_001502048.11-phosphatidylinositol4,5-bisphosphatephosphodiesterasegamma-2isoformX2[Equuscaballus] XP_005222400.3immunoglobulinheavyvariable4-59[Bostaurus] XP_010952539.1PREDICTED:intercellularadhesionmolecule1[Camelusbactrianus] XP_010969547.1PREDICTED:tumornecrosisfactorreceptorsuperfamilymember6isoformX2[Camelusbactrianus] XP_010972383.1PREDICTED:saoecla…	under	0.996475	1	0.12
ko04514	Cell adhesion molecules (CAMs)	3	553	25	1669	0.00542495	0.014979	P78357 Q92896 P34741	NP_001068678.1nectin-2precursor[Bostaurus] NP_001272555.1glycosylation-dependentcelladhesionmolecule1precursor[Caprahircus] NP_777253.1glycosylation-dependentcelladhesionmolecule1precursor[Bostaurus] XP_010950821.1PREDICTED:CD40ligand[Camelusbactrianus] XP_010952539.1PREDICTED:intercellularadhesionmolecule1[Camelusbactrianus] XP_010958028.1PREDICTED:receptor-typetyrosine-proteinphosphataseF[Camel…	under	0.996475	1	0.12
ko04062	Chemokine signaling pathway	2	553	20	1669	0.00361664	0.0119832	P62879 P63000	XP_017905067.1PREDICTED:growth-regulatedproteinhomologgammaisoformX2[Caprahircus] XP_005693271.1PREDICTED:C-Cmotifchemokine8[Caprahircus] XP_023481453.1C-Cmotifchemokine28[Equuscaballus] XP_010947469.1PREDICTED:C-Cmotifchemokine14[Camelusbactrianus] XP_010967710.1PREDICTED:growth-regulatedalphaprotein-like[Camelusbactrianus] XP_010967712.1PREDICTED:growth-regulatedalphaprotein-like[Camelusbactria…	under	0.996658	1	0.1
ko04672	Intestinal immune network for IgA production	3	553	26	1669	0.00542495	0.0155782	P01833 P0DOX5 A0A0B4J1Y9	NP_001192115.1IgMprecursor[Bostaurus] NP_001271468.1polymericimmunoglobulinreceptorprecursor[Equuscaballus] NP_776568.1polymericimmunoglobulinreceptorprecursor[Bostaurus] XP_005222400.3immunoglobulinheavyvariable4-59[Bostaurus] XP_023481453.1C-Cmotifchemokine28[Equuscaballus] XP_005690475.2PREDICTED:polymericimmunoglobulinreceptor[Caprahircus] XP_010950821.1PREDICTED:CD40ligand[Camelusbactrianus]…	under	0.997478	1	0.115385
ko04371	Apelin signaling pathway	1	553	15	1669	0.00180832	0.00898742	P62879	NP_001272596.1osteopontinprecursor[Caprahircus] XP_001496202.1osteopontin[Equuscaballus] XP_010964443.1PREDICTED:osteopontin[Camelusbactrianus] XP_023492960.1cadherin-1[Equuscaballus] P62753 P68133 P0DP25 P62879 Q9HAV0 P01116 P50148 Q9UBI6 P62873 P10451 P12830	under	0.997685	1	0.0666667
ko00710	Carbon fixation in photosynthetic organisms	1	553	15	1669	0.00180832	0.00898742	P00558	XP_005686850.1PREDICTED:malatedehydrogenase,cytoplasmic[Caprahircus] XP_001494315.1malatedehydrogenase,cytoplasmic[Equuscaballus] XP_010970816.1PREDICTED:fructose-bisphosphatealdolaseA[Camelusbactrianus] XP_010948895.1PREDICTED:phosphoglyceratekinase1[Camelusbactrianus] XP_010956032.1PREDICTED:glyceraldehyde-3-phosphatedehydrogenase[Camelusbactrianus] XP_010956137.1PREDICTED:LOWQUALITYPROTEIN:tri…	under	0.997685	1	0.0666667
ko05145	Toxoplasmosis	1	553	15	1669	0.00180832	0.00898742	P61812	NP_001193746.1lamininsubunitgamma-1precursor[Bostaurus] XP_010950821.1PREDICTED:CD40ligand[Camelusbactrianus] XP_010952055.1PREDICTED:heatshock70kDaprotein6[Camelusbactrianus] XP_017916378.1PREDICTED:toll-likereceptor2isoformX1[Caprahircus] XP_013829481.2PREDICTED:heatshock70kDaprotein1B[Caprahircus] P11142 P61812 P01130 O60603 P01903 P04229 P0DMV9 P13761 Q30134 P10600	under	0.997685	1	0.0666667
ko04140	Autophagy - animal	1	553	15	1669	0.00180832	0.00898742	Q9BV40	XP_005684193.1PREDICTED:cathepsinL1[Caprahircus] XP_017907267.1PREDICTED:cathepsinBisoformX1[Caprahircus] XP_023492038.1cathepsinBisoformX1[Equuscaballus] XP_010955131.1PREDICTED:cathepsinD[Camelusbactrianus] XP_010962243.1PREDICTED:lysosome-associatedmembraneglycoprotein2isoformX2[Camelusbactrianus] XP_010971493.1PREDICTED:LOWQUALITYPROTEIN:cathepsinB[Camelusbactrianus] XP_017898833.1PREDICTED:c…	under	0.997685	1	0.0666667
ko04611	Platelet activation	3	553	27	1669	0.00542495	0.0161774	P60709 P63261 Q9BV40	XP_024853331.1synaptosomal-associatedprotein23isoformX1[Bostaurus] XP_001502048.11-phosphatidylinositol4,5-bisphosphatephosphodiesterasegamma-2isoformX2[Equuscaballus] XP_001914833.2fibrinogengammachain[Equuscaballus] XP_003364583.1fibrinogenbetachain[Equuscaballus] XP_005217490.1fibrinogengamma-BchainisoformX1[Bostaurus] XP_005607860.2fibrinogenalphachain[Equuscaballus] XP_005691213.2PREDICTED:f…	under	0.998201	1	0.111111
ko05330	Allograft rejection	2	553	22	1669	0.00361664	0.0131815	P0DOX5 A0A0B4J1Y9	NP_001192115.1IgMprecursor[Bostaurus] XP_005222400.3immunoglobulinheavyvariable4-59[Bostaurus] XP_010950821.1PREDICTED:CD40ligand[Camelusbactrianus] XP_010969547.1PREDICTED:tumornecrosisfactorreceptorsuperfamilymember6isoformX2[Camelusbactrianus] XP_010972383.1PREDICTED:saoeclassIhistocompatibilityantigen,Aalphachain-like[Camelusbactrianus] A0A0A0MS15 A0A0B4J1X5 A0A0B4J1X8 A0A0B4J1Y9 A0A0J9YX35 P…	under	0.998387	1	0.0909091
ko05320	Autoimmune thyroid disease	2	553	22	1669	0.00361664	0.0131815	P0DOX5 A0A0B4J1Y9	NP_001192115.1IgMprecursor[Bostaurus] XP_005222400.3immunoglobulinheavyvariable4-59[Bostaurus] XP_010950821.1PREDICTED:CD40ligand[Camelusbactrianus] XP_010969547.1PREDICTED:tumornecrosisfactorreceptorsuperfamilymember6isoformX2[Camelusbactrianus] XP_010972383.1PREDICTED:saoeclassIhistocompatibilityantigen,Aalphachain-like[Camelusbactrianus] A0A0A0MS15 A0A0B4J1X5 A0A0B4J1X8 A0A0B4J1Y9 A0A0J9YX35 P…	under	0.998387	1	0.0909091
ko05168	Herpes simplex infection	2	553	22	1669	0.00361664	0.0131815	P01024 P29692	NP_001068678.1nectin-2precursor[Bostaurus] NP_001301154.1elongationfactor1-delta[Caprahircus] XP_010800903.1serine/arginine-richsplicingfactor4isoformX2[Bostaurus] XP_010965083.1PREDICTED:complementC3[Camelusbactrianus] XP_010969547.1PREDICTED:tumornecrosisfactorreceptorsuperfamilymember6isoformX2[Camelusbactrianus] XP_010972383.1PREDICTED:saoeclassIhistocompatibilityantigen,Aalphachain-like[Came…	under	0.998387	1	0.0909091
ko00520	Amino sugar and nucleotide sugar metabolism	1	553	16	1669	0.00180832	0.00958658	P36871	XP_024847495.1NADH-cytochromeb5reductase3isoformX2[Bostaurus] XP_001490657.3glucose-6-phosphateisomerase[Equuscaballus] XP_010947593.1PREDICTED:beta-hexosaminidasesubunitbeta[Camelusbactrianus] XP_010947977.1PREDICTED:phosphoglucomutase-1isoformX2[Camelusbactrianus] XP_010948354.1PREDICTED:glucose-6-phosphateisomerase[Camelusbactrianus] XP_010959457.1PREDICTED:GDP-L-fucosesynthase[Camelusbactrian…	under	0.998459	1	0.0625
ko04146	Peroxisome	2	553	23	1669	0.00361664	0.0137807	P47989 P33121	NP_001272479.1superoxidedismutase[Cu-Zn][Caprahircus] NP_776397.1xanthinedehydrogenase/oxidase[Bostaurus] NP_777040.1superoxidedismutase[Cu-Zn][Bostaurus] XP_005202754.1isocitratedehydrogenase[NADP]cytoplasmicisoformX1[Bostaurus] XP_001501696.3xanthinedehydrogenase/oxidaseisoformX2[Equuscaballus] XP_005681155.2PREDICTED:peroxisomalmembraneproteinPMP34[Caprahircus] XP_013822858.2PREDICTED:xanthine…	under	0.998883	1	0.0869565
ko05167	Kaposi sarcoma-associated herpesvirus infection	2	553	23	1669	0.00361664	0.0137807	P01024 P62879	XP_017905067.1PREDICTED:growth-regulatedproteinhomologgammaisoformX2[Caprahircus] XP_001502048.11-phosphatidylinositol4,5-bisphosphatephosphodiesterasegamma-2isoformX2[Equuscaballus] XP_010952539.1PREDICTED:intercellularadhesionmolecule1[Camelusbactrianus] XP_010965083.1PREDICTED:complementC3[Camelusbactrianus] XP_010967710.1PREDICTED:growth-regulatedalphaprotein-like[Camelusbactrianus] XP_010967…	under	0.998883	1	0.0869565
ko04360	Axon guidance	1	553	17	1669	0.00180832	0.0101857	P63000	XP_017898587.1PREDICTED:cofilin-1[Caprahircus] XP_001502048.11-phosphatidylinositol4,5-bisphosphatephosphodiesterasegamma-2isoformX2[Equuscaballus] XP_001917710.1semaphorin-7A[Equuscaballus] XP_023483332.1semaphorin-4DisoformX1[Equuscaballus] XP_010952257.1PREDICTED:ephrin-A1[Camelusbactrianus] XP_010953565.1PREDICTED:semaphorin-7A[Camelusbactrianus] XP_010957609.1PREDICTED:serine/threonine-prote…	under	0.998975	1	0.0588235
ko04512	ECM-receptor interaction	3	553	29	1669	0.00542495	0.0173757	P16070 O00468 P98160	NP_001193746.1lamininsubunitgamma-1precursor[Bostaurus] XP_024846204.1plateletglycoprotein4isoformX1[Bostaurus] XP_017902106.1PREDICTED:plateletglycoprotein4isoformX1[Caprahircus] NP_001272596.1osteopontinprecursor[Caprahircus] XP_023494587.1plateletglycoprotein4isoformX1[Equuscaballus] XP_001496202.1osteopontin[Equuscaballus] XP_023476202.1dystroglycan[Equuscaballus] XP_010944943.1PREDICTED:plat…	under	0.999091	1	0.103448
ko05162	Measles	3	553	29	1669	0.00542495	0.0173757	P63244 P0DOX5 A0A0B4J1Y9	NP_001192115.1IgMprecursor[Bostaurus] NP_001229491.1membranecofactorproteinisoform3precursor[Bostaurus] XP_001915894.1membranecofactorprotein[Equuscaballus] XP_005222400.3immunoglobulinheavyvariable4-59[Bostaurus] XP_005677207.2PREDICTED:lowaffinityimmunoglobulingammaFcregionreceptorIIisoformX1[Caprahircus] XP_005700910.1PREDICTED:moesin[Caprahircus] XP_010952055.1PREDICTED:heatshock70kDaprotein6…	under	0.999091	1	0.103448
ko04060	Cytokine-cytokine receptor interaction	2	553	24	1669	0.00361664	0.0143799	O14793 P61812	XP_017905067.1PREDICTED:growth-regulatedproteinhomologgammaisoformX2[Caprahircus] XP_017894590.1PREDICTED:tumornecrosisfactorreceptorsuperfamilymember21[Caprahircus] XP_024837040.1oncostatin-M-specificreceptorsubunitbetaisoformX1[Bostaurus] XP_024851662.1ciliaryneurotrophicfactorreceptorsubunitalphaisoformX1[Bostaurus] NP_001272666.1growth/differentiationfactor8precursor[Caprahircus] XP_005693271…	under	0.999228	1	0.0833333
ko04141	Protein processing in endoplasmic reticulum	6	553	44	1669	0.0108499	0.0263631	P11021 P07900 Q15084 P14314 P30040 Q9Y4L1	XP_010805655.1nucleotideexchangefactorSIL1isoformX1[Bostaurus] NP_001069739.1endoplasmicreticulumresidentprotein29precursor[Bostaurus] NP_001161154.1proteinOS-9precursor[Equuscaballus] XP_005694116.3PREDICTED:proteindisulfide-isomerase[Caprahircus] NP_776758.2proteindisulfide-isomeraseA3precursor[Bostaurus] XP_017903673.1PREDICTED:endoplasmin[Caprahircus] NP_777181.1dnaJhomologsubfamilyCmember3pr…	under	0.999237	1	0.136364
ko04975	Fat digestion and absorption	1	553	18	1669	0.00180832	0.0107849	P19835	XP_024846204.1plateletglycoprotein4isoformX1[Bostaurus] XP_017902106.1PREDICTED:plateletglycoprotein4isoformX1[Caprahircus] XP_023494587.1plateletglycoprotein4isoformX1[Equuscaballus] XP_005611649.1apolipoproteinA-I[Equuscaballus] XP_005689539.3PREDICTED:apolipoproteinA-IV[Caprahircus] XP_010944943.1PREDICTED:plateletglycoprotein4[Camelusbactrianus] XP_010945689.1PREDICTED:apolipoproteinB-100[Cam…	under	0.999318	1	0.0555556
ko05323	Rheumatoid arthritis	3	553	30	1669	0.00542495	0.0179748	P0DOX5 P61812 A0A0B4J1Y9	XP_005684193.1PREDICTED:cathepsinL1[Caprahircus] NP_001192115.1IgMprecursor[Bostaurus] XP_005222400.3immunoglobulinheavyvariable4-59[Bostaurus] XP_010952539.1PREDICTED:intercellularadhesionmolecule1[Camelusbactrianus] XP_010965150.1PREDICTED:tartrate-resistantacidphosphatasetype5[Camelusbactrianus] XP_017916378.1PREDICTED:toll-likereceptor2isoformX1[Caprahircus] XP_017900846.1PREDICTED:V-typeprot…	under	0.999357	1	0.1
ko05164	Influenza A	2	553	25	1669	0.00361664	0.014979	P60709 P63261	NP_777181.1dnaJhomologsubfamilyCmember3precursor[Bostaurus] XP_001500552.3plasminogenisoformX1[Equuscaballus] XP_005685011.1PREDICTED:plasminogen[Caprahircus] XP_010952055.1PREDICTED:heatshock70kDaprotein6[Camelusbactrianus] XP_010952242.1PREDICTED:farnesylpyrophosphatesynthaseisoformX2[Camelusbactrianus] XP_010952539.1PREDICTED:intercellularadhesionmolecule1[Camelusbactrianus] XP_010964083.1PRED…	under	0.999467	1	0.08
ko04210	Apoptosis	3	553	31	1669	0.00542495	0.018574	P60709 P63261 Q9BQE3	XP_017913099.1PREDICTED:cathepsinZ[Caprahircus] XP_005684193.1PREDICTED:cathepsinL1[Caprahircus] XP_017907267.1PREDICTED:cathepsinBisoformX1[Caprahircus] XP_001490531.1cathepsinS[Equuscaballus] XP_023492038.1cathepsinBisoformX1[Equuscaballus] XP_010955131.1PREDICTED:cathepsinD[Camelusbactrianus] XP_010956773.1PREDICTED:cathepsinS[Camelusbactrianus] XP_010956861.1PREDICTED:cathepsinZ,partial[Camel…	under	0.999546	1	0.0967742
ko05134	Legionellosis	2	553	26	1669	0.00361664	0.0155782	Q5VTE0 P01024	XP_017905067.1PREDICTED:growth-regulatedproteinhomologgammaisoformX2[Caprahircus] XP_023490830.1monocytedifferentiationantigenCD14-like[Equuscaballus] NP_776433.1monocytedifferentiationantigenCD14precursor[Bostaurus] XP_005683099.2PREDICTED:monocytedifferentiationantigenCD14[Caprahircus] XP_010952055.1PREDICTED:heatshock70kDaprotein6[Camelusbactrianus] XP_010965083.1PREDICTED:complementC3[Camelus…	under	0.999633	1	0.0769231
ko03320	PPAR signaling pathway	4	553	37	1669	0.00723327	0.022169	P05413 P33121 P02656 P07108	XP_013821521.2PREDICTED:lipoproteinlipaseisoformX1[Caprahircus] NP_001106792.1acyl-CoA-bindingprotein[Bostaurus] NP_001157357.1fattyacid-bindingprotein,heart[Equuscaballus] XP_024846204.1plateletglycoprotein4isoformX1[Bostaurus] XP_017902106.1PREDICTED:plateletglycoprotein4isoformX1[Caprahircus] NP_001272525.1perilipin-2[Caprahircus] XP_013827059.1PREDICTED:fattyacid-bindingprotein,heartisoformX1…	under	0.999658	1	0.108108
ko05165	Human papillomavirus infection	3	553	32	1669	0.00542495	0.0191732	Q96BA8 P14618 P00533	NP_001193746.1lamininsubunitgamma-1precursor[Bostaurus] NP_001272596.1osteopontinprecursor[Caprahircus] XP_001496202.1osteopontin[Equuscaballus] XP_010949108.1PREDICTED:Na(+)/H(+)exchangeregulatorycofactorNHE-RF1[Camelusbactrianus] XP_010956585.1PREDICTED:LOWQUALITYPROTEIN:vitronectin[Camelusbactrianus] XP_010964443.1PREDICTED:osteopontin[Camelusbactrianus] XP_010969547.1PREDICTED:tumornecrosisfa…	under	0.99968	1	0.09375
ko00480	Glutathione metabolism	1	553	20	1669	0.00180832	0.0119832	P09210	XP_024833226.1gamma-glutamyltranspeptidase1isoformX1[Bostaurus] XP_005202754.1isocitratedehydrogenase[NADP]cytoplasmicisoformX1[Bostaurus] XP_010953645.1PREDICTED:LOWQUALITYPROTEIN:aminopeptidaseN[Camelusbactrianus] XP_010953743.1PREDICTED:gamma-glutamyltranspeptidase1[Camelusbactrianus] XP_010955041.1PREDICTED:glutathioneS-transferaseP[Camelusbactrianus] XP_010955862.1PREDICTED:6-phosphogluconat…	under	0.999698	1	0.05
ko05166	Human T-cell leukemia virus 1 infection	1	553	20	1669	0.00180832	0.0119832	P61812	XP_005682356.3PREDICTED:calreticulin[Caprahircus] XP_010952242.1PREDICTED:farnesylpyrophosphatesynthaseisoformX2[Camelusbactrianus] XP_010952483.1PREDICTED:calreticulin[Camelusbactrianus] XP_010952539.1PREDICTED:intercellularadhesionmolecule1[Camelusbactrianus] XP_010963913.1PREDICTED:transcriptionalactivatorMybisoformX2[Camelusbactrianus] XP_010972383.1PREDICTED:saoeclassIhistocompatibilityantig…	under	0.999698	1	0.05
ko04064	NF-kappa B signaling pathway	2	553	27	1669	0.00361664	0.0161774	P0DOX5 A0A0B4J1Y9	XP_024856278.1lipopolysaccharide-bindingproteinisoformX1[Bostaurus] XP_023490830.1monocytedifferentiationantigenCD14-like[Equuscaballus] NP_001192115.1IgMprecursor[Bostaurus] NP_776433.1monocytedifferentiationantigenCD14precursor[Bostaurus] XP_001502048.11-phosphatidylinositol4,5-bisphosphatephosphodiesterasegamma-2isoformX2[Equuscaballus] XP_005222400.3immunoglobulinheavyvariable4-59[Bostaurus] …	under	0.999748	1	0.0740741
ko05202	Transcriptional misregulation in cancer	2	553	27	1669	0.00361664	0.0161774	P0DOX5 A0A0B4J1Y9	XP_023490830.1monocytedifferentiationantigenCD14-like[Equuscaballus] NP_001192115.1IgMprecursor[Bostaurus] NP_001301198.1matrixmetalloproteinase-9precursor[Caprahircus] NP_776433.1monocytedifferentiationantigenCD14precursor[Bostaurus] XP_005222400.3immunoglobulinheavyvariable4-59[Bostaurus] XP_005683099.2PREDICTED:monocytedifferentiationantigenCD14[Caprahircus] XP_010970054.1PREDICTED:monocytedif…	under	0.999748	1	0.0740741
ko05132	Salmonella infection	2	553	27	1669	0.00361664	0.0161774	P60709 P63261	XP_024856278.1lipopolysaccharide-bindingproteinisoformX1[Bostaurus] XP_017905067.1PREDICTED:growth-regulatedproteinhomologgammaisoformX2[Caprahircus] XP_023490830.1monocytedifferentiationantigenCD14-like[Equuscaballus] NP_776433.1monocytedifferentiationantigenCD14precursor[Bostaurus] XP_005683099.2PREDICTED:monocytedifferentiationantigenCD14[Caprahircus] XP_014583788.1profilin-1[Equuscaballus] XP…	under	0.999748	1	0.0740741
ko04151	PI3K-Akt signaling pathway	7	553	53	1669	0.0126582	0.0317555	P0DOX5 P07900 P62879 Q96BA8 P62258 A0A0B4J1Y9 P00533	XP_024837040.1oncostatin-M-specificreceptorsubunitbetaisoformX1[Bostaurus] NP_001192115.1IgMprecursor[Bostaurus] NP_001193746.1lamininsubunitgamma-1precursor[Bostaurus] XP_024842742.1muscarinicacetylcholinereceptorM1isoformX1[Bostaurus] NP_001272596.1osteopontinprecursor[Caprahircus] XP_017903673.1PREDICTED:endoplasmin[Caprahircus] XP_001496202.1osteopontin[Equuscaballus] XP_005222400.3immunoglob…	under	0.999798	1	0.132075
ko05170	Human immunodeficiency virus 1 infection	2	553	29	1669	0.00361664	0.0173757	P62879 P63000	XP_017898587.1PREDICTED:cofilin-1[Caprahircus] XP_005602652.1beta-2-microglobulinisoformX1[Equuscaballus] XP_002691165.1beta-2-microglobulin[Bostaurus] NP_776758.2proteindisulfide-isomeraseA3precursor[Bostaurus] XP_001502048.11-phosphatidylinositol4,5-bisphosphatephosphodiesterasegamma-2isoformX2[Equuscaballus] XP_005682356.3PREDICTED:calreticulin[Caprahircus] XP_010952483.1PREDICTED:calreticulin…	under	0.999881	1	0.0689655
ko05169	Epstein-Barr virus infection	4	553	41	1669	0.00723327	0.0245656	P16070 P0DOX5 A0A0B4J1Y9 P08670	XP_005602652.1beta-2-microglobulinisoformX1[Equuscaballus] NP_001192115.1IgMprecursor[Bostaurus] XP_002691165.1beta-2-microglobulin[Bostaurus] NP_776758.2proteindisulfide-isomeraseA3precursor[Bostaurus] XP_001502048.11-phosphatidylinositol4,5-bisphosphatephosphodiesterasegamma-2isoformX2[Equuscaballus] XP_005222400.3immunoglobulinheavyvariable4-59[Bostaurus] XP_005682356.3PREDICTED:calreticulin[C…	under	0.999911	1	0.097561
ko05020	Prion diseases	1	553	23	1669	0.00180832	0.0137807	P11021	NP_001075419.1complementcomponentC9precursor[Equuscaballus] NP_001193746.1lamininsubunitgamma-1precursor[Bostaurus] NP_001272479.1superoxidedismutase[Cu-Zn][Caprahircus] NP_777040.1superoxidedismutase[Cu-Zn][Bostaurus] XP_005694811.1PREDICTED:complementcomponentC7[Caprahircus] XP_005694830.3PREDICTED:LOWQUALITYPROTEIN:complementcomponentC9[Caprahircus] XP_010952782.1PREDICTED:complementcomponentC…	under	0.999912	1	0.0434783
ko04657	IL-17 signaling pathway	1	553	25	1669	0.00180832	0.014979	P07900	XP_017905067.1PREDICTED:growth-regulatedproteinhomologgammaisoformX2[Caprahircus] XP_024845486.1proteinS100-A8isoformX1[Bostaurus] NP_001301198.1matrixmetalloproteinase-9precursor[Caprahircus] XP_017903673.1PREDICTED:endoplasmin[Caprahircus] XP_024845595.1proteinS100-A7-like[Bostaurus] XP_003586723.1neutrophilgelatinase-associatedlipocalin[Bostaurus] XP_017902078.1PREDICTED:proteinS100-A7[Caprahi…	under	0.999961	1	0.04
ko04621	NOD-like receptor signaling pathway	2	553	33	1669	0.00361664	0.0197723	P07900 P49913	XP_017905067.1PREDICTED:growth-regulatedproteinhomologgammaisoformX2[Caprahircus] NP_001075282.1thioredoxin[Equuscaballus] NP_001272474.1Bac7.5proteinprecursor[Caprahircus] NP_001272475.1MAP28proteinprecursor[Caprahircus] NP_001272549.1MAP34-Bproteinprecursor[Caprahircus] XP_017907267.1PREDICTED:cathepsinBisoformX1[Caprahircus] NP_776393.1thioredoxin[Bostaurus] NP_776935.1cathelicidin-5precursor[…	under	0.999974	1	0.0606061
ko05146	Amoebiasis	5	553	51	1669	0.00904159	0.0305572	P0DOX5 P61812 A0A0B4J1Y9 O43707 P04792	XP_023490830.1monocytedifferentiationantigenCD14-like[Equuscaballus] NP_001075419.1complementcomponentC9precursor[Equuscaballus] XP_024834056.1alpha-actinin-4isoformX11[Bostaurus] XP_024840228.1serpinB4[Bostaurus] NP_001192115.1IgMprecursor[Bostaurus] NP_001193746.1lamininsubunitgamma-1precursor[Bostaurus] NP_776433.1monocytedifferentiationantigenCD14precursor[Bostaurus] XP_005222400.3immunoglobu…	under	0.999983	1	0.0980392
ko04144	Endocytosis	3	553	41	1669	0.00542495	0.0245656	P84077 P14207 P00533	NP_001265502.1folatereceptoralphaprecursor[Bostaurus] NP_001193461.1folatereceptoralphaprecursor[Bostaurus] XP_005689946.1PREDICTED:folatereceptoralpha[Caprahircus] XP_010952055.1PREDICTED:heatshock70kDaprotein6[Camelusbactrianus] XP_010957966.1PREDICTED:programmedcelldeath6-interactingprotein[Camelusbactrianus] XP_010964078.1PREDICTED:cation-independentmannose-6-phosphatereceptor[Camelusbactrian…	under	0.999987	1	0.0731707
ko05133	Pertussis	2	553	35	1669	0.00361664	0.0209706	P0C0L5 P01024	XP_017898587.1PREDICTED:cofilin-1[Caprahircus] XP_023490830.1monocytedifferentiationantigenCD14-like[Equuscaballus] NP_776433.1monocytedifferentiationantigenCD14precursor[Bostaurus] XP_001492943.1complementC4-A[Equuscaballus] XP_013819707.1PREDICTED:complementC1ssubcomponent[Caprahircus] XP_005683099.2PREDICTED:monocytedifferentiationantigenCD14[Caprahircus] XP_005696619.2PREDICTED:complementC2is…	under	0.999988	1	0.0571429
ko05322	Systemic lupus erythematosus	5	553	53	1669	0.00904159	0.0317555	P0C0L5 P01024 P0DOX5 A0A0B4J1Y9 O43707	NP_001075419.1complementcomponentC9precursor[Equuscaballus] XP_024834056.1alpha-actinin-4isoformX11[Bostaurus] NP_001192115.1IgMprecursor[Bostaurus] XP_001492943.1complementC4-A[Equuscaballus] XP_005222400.3immunoglobulinheavyvariable4-59[Bostaurus] XP_013819707.1PREDICTED:complementC1ssubcomponent[Caprahircus] XP_005694811.1PREDICTED:complementcomponentC7[Caprahircus] XP_005694830.3PREDICTED:LOW…	under	0.999991	1	0.0943396
ko04970	Salivary secretion	2	553	36	1669	0.00361664	0.0215698	Q01814 P49913	NP_001272474.1Bac7.5proteinprecursor[Caprahircus] NP_001272475.1MAP28proteinprecursor[Caprahircus] NP_001272549.1MAP34-Bproteinprecursor[Caprahircus] XP_024835328.1lactoperoxidaseisoformX10[Bostaurus] NP_776454.1cystatin-Cprecursor[Bostaurus] NP_776935.1cathelicidin-5precursor[Bostaurus] NP_777250.1cathelicidin-1precursor[Bostaurus] NP_777251.1cathelicidin-2precursor[Bostaurus] XP_024839052.1cath…	under	0.999992	1	0.0555556
ko04145	Phagosome	9	553	73	1669	0.0162749	0.0437388	P60709 P01024 P0DOX5 P63261 Q9BQE3 P07437 P31146 A0A0B4J1Y9 P22897	XP_024842355.1collectin-43isoformX2[Bostaurus] XP_023490830.1monocytedifferentiationantigenCD14-like[Equuscaballus] XP_005684193.1PREDICTED:cathepsinL1[Caprahircus] NP_001095313.1collectin-12[Bostaurus] NP_001192115.1IgMprecursor[Bostaurus] XP_024846204.1plateletglycoprotein4isoformX1[Bostaurus] XP_017902106.1PREDICTED:plateletglycoprotein4isoformX1[Caprahircus] NP_776433.1monocytedifferentiation…	under	0.999992	1	0.123288
ko04640	Hematopoietic cell lineage	3	553	43	1669	0.00542495	0.0257639	P16070 P0DOX5 A0A0B4J1Y9	XP_005216431.1CD59glycoproteinisoformX1[Bostaurus] XP_023490830.1monocytedifferentiationantigenCD14-like[Equuscaballus] NP_001192115.1IgMprecursor[Bostaurus] XP_024846204.1plateletglycoprotein4isoformX1[Bostaurus] XP_017902106.1PREDICTED:plateletglycoprotein4isoformX1[Caprahircus] NP_001272600.1CD9antigen[Caprahircus] NP_776325.1CD9antigen[Bostaurus] NP_776433.1monocytedifferentiationantigenCD14p…	under	0.999994	1	0.0697674
ko04979	Cholesterol metabolism	2	553	37	1669	0.00361664	0.022169	P02656 P02649	XP_013821521.2PREDICTED:lipoproteinlipaseisoformX1[Caprahircus] XP_017905286.1PREDICTED:LOWQUALITYPROTEIN:alpha-2-macroglobulinreceptor-associatedprotein[Caprahircus] XP_024846204.1plateletglycoprotein4isoformX1[Bostaurus] XP_017902106.1PREDICTED:plateletglycoprotein4isoformX1[Caprahircus] NP_776343.1NPCintracellularcholesteroltransporter2precursor[Bostaurus] XP_023494587.1plateletglycoprotein4is…	under	0.999994	1	0.0540541
ko05152	Tuberculosis	7	553	70	1669	0.0126582	0.0419413	P01024 P0DOX5 P61812 P31146 A0A0B4J1Y9 P22897 P49913	XP_024856278.1lipopolysaccharide-bindingproteinisoformX1[Bostaurus] XP_023490830.1monocytedifferentiationantigenCD14-like[Equuscaballus] NP_001192115.1IgMprecursor[Bostaurus] NP_001272474.1Bac7.5proteinprecursor[Caprahircus] NP_001272475.1MAP28proteinprecursor[Caprahircus] NP_001272549.1MAP34-Bproteinprecursor[Caprahircus] NP_776433.1monocytedifferentiationantigenCD14precursor[Bostaurus] NP_77693…	under	0.999999	1	0.1
ko04612	Antigen processing and presentation	1	553	40	1669	0.00180832	0.0239664	P07900	XP_005602652.1beta-2-microglobulinisoformX1[Equuscaballus] XP_005684193.1PREDICTED:cathepsinL1[Caprahircus] XP_017907267.1PREDICTED:cathepsinBisoformX1[Caprahircus] XP_002691165.1beta-2-microglobulin[Bostaurus] XP_024837363.1legumainisoformX1[Bostaurus] NP_776758.2proteindisulfide-isomeraseA3precursor[Bostaurus] XP_001490531.1cathepsinS[Equuscaballus] XP_023492038.1cathepsinBisoformX1[Equuscaball…	under	1	1	0.025
ko03010	Ribosome	2	553	48	1669	0.00361664	0.0287597	P39019 P05387	XP_010954273.1PREDICTED:60SacidicribosomalproteinP2[Camelusbactrianus] Q8NHW5 P25398 P36578 P18124 P62753 Q07020 P62857 P62241 P05386 P62277 Q02543 P62249 P61247 P23396 P61353 P62888 P60866 P18621 P42766 P62917 P46783 P62829 P62701 P46779 P62244 P39019 P84098 P62424 P62750 P62913 P62987 P40429 P61313 Q59GN2 P08865 P49207 P05387 P30050 P08708 P26373 P35268 P46777 P47914 P50914 P62263 P63173 Q02878	under	1	1	0.0416667
ko05150	Staphylococcus aureus infection	4	553	62	1669	0.00723327	0.037148	P0C0L5 P01024 P0DOX5 A0A0B4J1Y9	NP_001070436.1mannan-bindinglectinserineprotease1precursor[Bostaurus] NP_001192115.1IgMprecursor[Bostaurus] XP_023488377.1complementfactorHisoformX2[Equuscaballus] XP_001492602.1complementfactorB[Equuscaballus] XP_001492943.1complementC4-A[Equuscaballus] XP_001500552.3plasminogenisoformX1[Equuscaballus] XP_001914833.2fibrinogengammachain[Equuscaballus] XP_005217490.1fibrinogengamma-BchainisoformX…	under	1	1	0.0645161
ko04142	Lysosome	5	553	72	1669	0.00904159	0.0431396	P07602 P17050 P04062 O00462 P22304	NP_001017428.1N-acetylglucosamine-1-phosphotransferasesubunitgamma[Bostaurus] NP_001030403.1lysosomalprotectiveproteinprecursor[Bostaurus] XP_024840659.1lipopolysaccharide-inducedtumornecrosisfactor-alphafactorisoformX1[Bostaurus] XP_017913099.1PREDICTED:cathepsinZ[Caprahircus] XP_005684193.1PREDICTED:cathepsinL1[Caprahircus] XP_017907267.1PREDICTED:cathepsinBisoformX1[Caprahircus] NP_001301269.1…	under	1	1	0.0694444
ko04610	Complement and coagulation cascades	5	553	114	1669	0.00904159	0.0683044	P0C0L5 P01024 P00734 P08697 P01008	XP_005216431.1CD59glycoproteinisoformX1[Bostaurus] NP_001070436.1mannan-bindinglectinserineprotease1precursor[Bostaurus] NP_001075413.1clusterinprecursor[Equuscaballus] NP_001075419.1complementcomponentC9precursor[Equuscaballus] NP_001229491.1membranecofactorproteinisoform3precursor[Bostaurus] NP_001304178.1alpha-1-antiproteinase2-likeprecursor[Equuscaballus] XP_001490892.4prothrombin[Equuscaball…	under	1	1	0.0438596
