# Supplementary material for: Comparative analysis of proteomics and transcriptomics reveals novel mechanism underlying the antibacterial activity and immune-enhancing properties of horse milk
Source: Front Nutr. 2025 Mar 11;12:1512669. doi: 10.3389/fnut.2025.1512669 (PMC11932903; doi:10.3389/fnut.2025.1512669)
Supplement: Supplementary file 1 [file Data_Sheet_1.zip › KEGG enrichment in the comparison of HW vs MW.xlsx]

## Sheet: query2map
Protein_ID	KEGG_id/KO	Name	Definition	Map_ID	Map_Name	URL
NP_001157446.1
NP_001075963.1
XP_001491556.2
NP_001075321.1
XP_001915824.1
NP_001075962.1
Q9HAS3	K11536
XP_010958959.1
P01591
P23284	K03768
XP_017898490.1
XP_010958242.1
XP_010967040.1
NP_001157357.1
P02788	K17283
XP_001489400.1
P06733	K01689	ENO, eno	enolase [EC:4.2.1.11]	ko03018	RNA degradation	http://www.kegg.jp/kegg-bin/show_pathway?ko03018+K01689
P06733	K01689	ENO, eno	enolase [EC:4.2.1.11]	ko00010	Glycolysis / Gluconeogenesis	http://www.kegg.jp/kegg-bin/show_pathway?ko00010+K01689
P06733	K01689	ENO, eno	enolase [EC:4.2.1.11]	ko00680	Methane metabolism	http://www.kegg.jp/kegg-bin/show_pathway?ko00680+K01689
P06733	K01689	ENO, eno	enolase [EC:4.2.1.11]	ko04066	HIF-1 signaling pathway	http://www.kegg.jp/kegg-bin/show_pathway?ko04066+K01689
XP_010967850.1
XP_001505010.1
XP_017904016.1
XP_010967650.1
XP_010946022.1
XP_023482831.1
P30086
XP_017908355.1
P49327	K00665	FASN	fatty acid synthase, animal type [EC:2.3.1.85]	ko04152	AMPK signaling pathway	http://www.kegg.jp/kegg-bin/show_pathway?ko04152+K00665
P49327	K00665	FASN	fatty acid synthase, animal type [EC:2.3.1.85]	ko00061	Fatty acid biosynthesis	http://www.kegg.jp/kegg-bin/show_pathway?ko00061+K00665
P49327	K00665	FASN	fatty acid synthase, animal type [EC:2.3.1.85]	ko04910	Insulin signaling pathway	http://www.kegg.jp/kegg-bin/show_pathway?ko04910+K00665
NP_777031.1
Q99541	K17284	PLIN2, ADRP	perilipin-2	ko03320	PPAR signaling pathway	http://www.kegg.jp/kegg-bin/show_pathway?ko03320+K17284
P84077	K07938	ARF3	ADP-ribosylation factor 3	ko04144	Endocytosis	http://www.kegg.jp/kegg-bin/show_pathway?ko04144+K07938
XP_010948956.1
Q5VTE0	K03231	EEF1A	elongation factor 1-alpha	ko03013	RNA transport	http://www.kegg.jp/kegg-bin/show_pathway?ko03013+K03231
Q5VTE0	K03231	EEF1A	elongation factor 1-alpha	ko05134	Legionellosis	http://www.kegg.jp/kegg-bin/show_pathway?ko05134+K03231
NP_001156643.1
P62820	K07874	RAB1A	Ras-related protein Rab-1A	ko05134	Legionellosis	http://www.kegg.jp/kegg-bin/show_pathway?ko05134+K07874
XP_010967660.1
XP_013829489.1
XP_005675218.1
XP_024849086.1
XP_024833787.1
XP_010949368.1
XP_017921867.1
XP_024832037.1
XP_010962734.1
XP_005207803.1
XP_024833613.1
XP_010944943.1
NP_776343.1
XP_017907364.1
Q01814	K05850	ATP2B	Ca2+ transporting ATPase, plasma membrane [EC:3.6.3.8]	ko04020	Calcium signaling pathway	http://www.kegg.jp/kegg-bin/show_pathway?ko04020+K05850
Q01814	K05850	ATP2B	Ca2+ transporting ATPase, plasma membrane [EC:3.6.3.8]	ko04261	Adrenergic signaling in cardiomyocytes	http://www.kegg.jp/kegg-bin/show_pathway?ko04261+K05850
Q01814	K05850	ATP2B	Ca2+ transporting ATPase, plasma membrane [EC:3.6.3.8]	ko04024	cAMP signaling pathway	http://www.kegg.jp/kegg-bin/show_pathway?ko04024+K05850
Q01814	K05850	ATP2B	Ca2+ transporting ATPase, plasma membrane [EC:3.6.3.8]	ko04970	Salivary secretion	http://www.kegg.jp/kegg-bin/show_pathway?ko04970+K05850
Q01814	K05850	ATP2B	Ca2+ transporting ATPase, plasma membrane [EC:3.6.3.8]	ko04022	cGMP-PKG signaling pathway	http://www.kegg.jp/kegg-bin/show_pathway?ko04022+K05850
Q01814	K05850	ATP2B	Ca2+ transporting ATPase, plasma membrane [EC:3.6.3.8]	ko04972	Pancreatic secretion	http://www.kegg.jp/kegg-bin/show_pathway?ko04972+K05850
Q01814	K05850	ATP2B	Ca2+ transporting ATPase, plasma membrane [EC:3.6.3.8]	ko04925	Aldosterone synthesis and secretion	http://www.kegg.jp/kegg-bin/show_pathway?ko04925+K05850
P17931	K06831
P02794	K00522	FTH1	ferritin heavy chain [EC:1.16.3.2]	ko04216	Ferroptosis	http://www.kegg.jp/kegg-bin/show_pathway?ko04216+K00522
P02794	K00522	FTH1	ferritin heavy chain [EC:1.16.3.2]	ko04978	Mineral absorption	http://www.kegg.jp/kegg-bin/show_pathway?ko04978+K00522
P02794	K00522	FTH1	ferritin heavy chain [EC:1.16.3.2]	ko04217	Necroptosis	http://www.kegg.jp/kegg-bin/show_pathway?ko04217+K00522
P68871	K13823	HBB	hemoglobin subunit beta	ko05143	African trypanosomiasis	http://www.kegg.jp/kegg-bin/show_pathway?ko05143+K13823
P68871	K13823	HBB	hemoglobin subunit beta	ko05144	Malaria	http://www.kegg.jp/kegg-bin/show_pathway?ko05144+K13823
XP_010947977.1
XP_010967014.1
P04156	K05634	PRNP, PrP, CD230	prion protein	ko04216	Ferroptosis	http://www.kegg.jp/kegg-bin/show_pathway?ko04216+K05634
P04156	K05634	PRNP, PrP, CD230	prion protein	ko05020	Prion diseases	http://www.kegg.jp/kegg-bin/show_pathway?ko05020+K05634
XP_023482464.1
XP_010970816.1
P17050	K01204	NAGA	alpha-N-acetylgalactosaminidase [EC:3.2.1.49]	ko04142	Lysosome	http://www.kegg.jp/kegg-bin/show_pathway?ko04142+K01204
P17050	K01204	NAGA	alpha-N-acetylgalactosaminidase [EC:3.2.1.49]	ko00603	Glycosphingolipid biosynthesis - globo and isoglobo series	http://www.kegg.jp/kegg-bin/show_pathway?ko00603+K01204
XP_010963364.1
XP_017903673.1
XP_023498059.1
P00734	K01313	F2	coagulation factor II (thrombin) [EC:3.4.21.5]	ko04810	Regulation of actin cytoskeleton	http://www.kegg.jp/kegg-bin/show_pathway?ko04810+K01313
P00734	K01313	F2	coagulation factor II (thrombin) [EC:3.4.21.5]	ko04080	Neuroactive ligand-receptor interaction	http://www.kegg.jp/kegg-bin/show_pathway?ko04080+K01313
P00734	K01313	F2	coagulation factor II (thrombin) [EC:3.4.21.5]	ko04610	Complement and coagulation cascades	http://www.kegg.jp/kegg-bin/show_pathway?ko04610+K01313
P33121	K01897	ACSL, fadD	long-chain acyl-CoA synthetase [EC:6.2.1.3]	ko04920	Adipocytokine signaling pathway	http://www.kegg.jp/kegg-bin/show_pathway?ko04920+K01897
P33121	K01897	ACSL, fadD	long-chain acyl-CoA synthetase [EC:6.2.1.3]	ko00071	Fatty acid degradation	http://www.kegg.jp/kegg-bin/show_pathway?ko00071+K01897
P33121	K01897	ACSL, fadD	long-chain acyl-CoA synthetase [EC:6.2.1.3]	ko04714	Thermogenesis	http://www.kegg.jp/kegg-bin/show_pathway?ko04714+K01897
P33121	K01897	ACSL, fadD	long-chain acyl-CoA synthetase [EC:6.2.1.3]	ko04216	Ferroptosis	http://www.kegg.jp/kegg-bin/show_pathway?ko04216+K01897
P33121	K01897	ACSL, fadD	long-chain acyl-CoA synthetase [EC:6.2.1.3]	ko00061	Fatty acid biosynthesis	http://www.kegg.jp/kegg-bin/show_pathway?ko00061+K01897
P33121	K01897	ACSL, fadD	long-chain acyl-CoA synthetase [EC:6.2.1.3]	ko02024	Quorum sensing	http://www.kegg.jp/kegg-bin/show_pathway?ko02024+K01897
P33121	K01897	ACSL, fadD	long-chain acyl-CoA synthetase [EC:6.2.1.3]	ko04146	Peroxisome	http://www.kegg.jp/kegg-bin/show_pathway?ko04146+K01897
P33121	K01897	ACSL, fadD	long-chain acyl-CoA synthetase [EC:6.2.1.3]	ko03320	PPAR signaling pathway	http://www.kegg.jp/kegg-bin/show_pathway?ko03320+K01897
P18428	K05399	LBP	lipopolysaccharide-binding protein	ko04620	Toll-like receptor signaling pathway	http://www.kegg.jp/kegg-bin/show_pathway?ko04620+K05399
P18428	K05399	LBP	lipopolysaccharide-binding protein	ko05132	Salmonella infection	http://www.kegg.jp/kegg-bin/show_pathway?ko05132+K05399
P18428	K05399	LBP	lipopolysaccharide-binding protein	ko04064	NF-kappa B signaling pathway	http://www.kegg.jp/kegg-bin/show_pathway?ko04064+K05399
P18428	K05399	LBP	lipopolysaccharide-binding protein	ko05152	Tuberculosis	http://www.kegg.jp/kegg-bin/show_pathway?ko05152+K05399
XP_005611009.1
NP_001161154.1
XP_001490739.1
XP_023481087.1
P15531	K00940	ndk, NME	nucleoside-diphosphate kinase [EC:2.7.4.6]	ko04016	MAPK signaling pathway - plant	http://www.kegg.jp/kegg-bin/show_pathway?ko04016+K00940
P15531	K00940	ndk, NME	nucleoside-diphosphate kinase [EC:2.7.4.6]	ko00230	Purine metabolism	http://www.kegg.jp/kegg-bin/show_pathway?ko00230+K00940
P15531	K00940	ndk, NME	nucleoside-diphosphate kinase [EC:2.7.4.6]	ko00983	Drug metabolism - other enzymes	http://www.kegg.jp/kegg-bin/show_pathway?ko00983+K00940
P15531	K00940	ndk, NME	nucleoside-diphosphate kinase [EC:2.7.4.6]	ko00240	Pyrimidine metabolism	http://www.kegg.jp/kegg-bin/show_pathway?ko00240+K00940
XP_023488377.1
XP_001491217.1
XP_001916911.4
P18669	K01834	PGAM, gpmA	2,3-bisphosphoglycerate-dependent phosphoglycerate mutase [EC:5.4.2.11]	ko00260	Glycine, serine and threonine metabolism	http://www.kegg.jp/kegg-bin/show_pathway?ko00260+K01834
P18669	K01834	PGAM, gpmA	2,3-bisphosphoglycerate-dependent phosphoglycerate mutase [EC:5.4.2.11]	ko05230	Central carbon metabolism in cancer	http://www.kegg.jp/kegg-bin/show_pathway?ko05230+K01834
P18669	K01834	PGAM, gpmA	2,3-bisphosphoglycerate-dependent phosphoglycerate mutase [EC:5.4.2.11]	ko04922	Glucagon signaling pathway	http://www.kegg.jp/kegg-bin/show_pathway?ko04922+K01834
P18669	K01834	PGAM, gpmA	2,3-bisphosphoglycerate-dependent phosphoglycerate mutase [EC:5.4.2.11]	ko00680	Methane metabolism	http://www.kegg.jp/kegg-bin/show_pathway?ko00680+K01834
P18669	K01834	PGAM, gpmA	2,3-bisphosphoglycerate-dependent phosphoglycerate mutase [EC:5.4.2.11]	ko00010	Glycolysis / Gluconeogenesis	http://www.kegg.jp/kegg-bin/show_pathway?ko00010+K01834
O75891	K00289	ALDH1L	formyltetrahydrofolate dehydrogenase [EC:1.5.1.6]	ko00670	One carbon pool by folate	http://www.kegg.jp/kegg-bin/show_pathway?ko00670+K00289
P63244	K14753	RACK1	guanine nucleotide-binding protein subunit beta-2-like 1 protein	ko05162	Measles	http://www.kegg.jp/kegg-bin/show_pathway?ko05162+K14753
XP_005689946.1
NP_001075419.1
P01040	K13907
P09210	K00799	GST, gst	glutathione S-transferase [EC:2.5.1.18]	ko05204	Chemical carcinogenesis	http://www.kegg.jp/kegg-bin/show_pathway?ko05204+K00799
P09210	K00799	GST, gst	glutathione S-transferase [EC:2.5.1.18]	ko00982	Drug metabolism - cytochrome P450	http://www.kegg.jp/kegg-bin/show_pathway?ko00982+K00799
P09210	K00799	GST, gst	glutathione S-transferase [EC:2.5.1.18]	ko05200	Pathways in cancer	http://www.kegg.jp/kegg-bin/show_pathway?ko05200+K00799
P09210	K00799	GST, gst	glutathione S-transferase [EC:2.5.1.18]	ko01524	Platinum drug resistance	http://www.kegg.jp/kegg-bin/show_pathway?ko01524+K00799
P09210	K00799	GST, gst	glutathione S-transferase [EC:2.5.1.18]	ko00480	Glutathione metabolism	http://www.kegg.jp/kegg-bin/show_pathway?ko00480+K00799
P09210	K00799	GST, gst	glutathione S-transferase [EC:2.5.1.18]	ko05418	Fluid shear stress and atherosclerosis	http://www.kegg.jp/kegg-bin/show_pathway?ko05418+K00799
P09210	K00799	GST, gst	glutathione S-transferase [EC:2.5.1.18]	ko05225	Hepatocellular carcinoma	http://www.kegg.jp/kegg-bin/show_pathway?ko05225+K00799
P09210	K00799	GST, gst	glutathione S-transferase [EC:2.5.1.18]	ko00980	Metabolism of xenobiotics by cytochrome P450	http://www.kegg.jp/kegg-bin/show_pathway?ko00980+K00799
P09210	K00799	GST, gst	glutathione S-transferase [EC:2.5.1.18]	ko00983	Drug metabolism - other enzymes	http://www.kegg.jp/kegg-bin/show_pathway?ko00983+K00799
XP_023490302.1
XP_024846675.1
NP_001075413.1
P81605
P08582	K06569
XP_001503846.1
P36955	K19614	SERPINF1, PEDF	pigment epithelium-derived factor	ko04310	Wnt signaling pathway	http://www.kegg.jp/kegg-bin/show_pathway?ko04310+K19614
P21399	K01681	ACO, acnA	aconitate hydratase [EC:4.2.1.3]	ko00020	Citrate cycle (TCA cycle)	http://www.kegg.jp/kegg-bin/show_pathway?ko00020+K01681
P21399	K01681	ACO, acnA	aconitate hydratase [EC:4.2.1.3]	ko00720	Carbon fixation pathways in prokaryotes	http://www.kegg.jp/kegg-bin/show_pathway?ko00720+K01681
P21399	K01681	ACO, acnA	aconitate hydratase [EC:4.2.1.3]	ko00630	Glyoxylate and dicarboxylate metabolism	http://www.kegg.jp/kegg-bin/show_pathway?ko00630+K01681
XP_001915894.1
XP_001500810.1
XP_001499728.2
Q9NRV9
XP_023474579.1
XP_005690302.1
Q9HAT2	K05970
XP_014596904.2
XP_010967359.1
P08697	K03983	SERPINF2, AAP	alpha-2-antiplasmin	ko04610	Complement and coagulation cascades	http://www.kegg.jp/kegg-bin/show_pathway?ko04610+K03983
XP_023493515.1
P04062	K01201	GBA, srfJ	glucosylceramidase [EC:3.2.1.45]	ko00511	Other glycan degradation	http://www.kegg.jp/kegg-bin/show_pathway?ko00511+K01201
P04062	K01201	GBA, srfJ	glucosylceramidase [EC:3.2.1.45]	ko04142	Lysosome	http://www.kegg.jp/kegg-bin/show_pathway?ko04142+K01201
P04062	K01201	GBA, srfJ	glucosylceramidase [EC:3.2.1.45]	ko00600	Sphingolipid metabolism	http://www.kegg.jp/kegg-bin/show_pathway?ko00600+K01201
XP_023484372.1
P02774	K12258
P01717
XP_017915336.1
XP_010971493.1
XP_001501696.3
XP_023500229.1
NP_001075966.1
XP_023476059.1
XP_023481453.1
XP_001490299.3
XP_023510672.1
XP_023492960.1
XP_023492515.1
P36871	K01835	pgm	phosphoglucomutase [EC:5.4.2.2]	ko00500	Starch and sucrose metabolism	http://www.kegg.jp/kegg-bin/show_pathway?ko00500+K01835
P36871	K01835	pgm	phosphoglucomutase [EC:5.4.2.2]	ko00052	Galactose metabolism	http://www.kegg.jp/kegg-bin/show_pathway?ko00052+K01835
P36871	K01835	pgm	phosphoglucomutase [EC:5.4.2.2]	ko00010	Glycolysis / Gluconeogenesis	http://www.kegg.jp/kegg-bin/show_pathway?ko00010+K01835
P36871	K01835	pgm	phosphoglucomutase [EC:5.4.2.2]	ko00521	Streptomycin biosynthesis	http://www.kegg.jp/kegg-bin/show_pathway?ko00521+K01835
P36871	K01835	pgm	phosphoglucomutase [EC:5.4.2.2]	ko00520	Amino sugar and nucleotide sugar metabolism	http://www.kegg.jp/kegg-bin/show_pathway?ko00520+K01835
P36871	K01835	pgm	phosphoglucomutase [EC:5.4.2.2]	ko00030	Pentose phosphate pathway	http://www.kegg.jp/kegg-bin/show_pathway?ko00030+K01835
P36871	K01835	pgm	phosphoglucomutase [EC:5.4.2.2]	ko00230	Purine metabolism	http://www.kegg.jp/kegg-bin/show_pathway?ko00230+K01835
XP_023476848.1
Q96JI7	K19026
XP_010968709.1
P14207	K13649	FOLR	folate receptor	ko01523	Antifolate resistance	http://www.kegg.jp/kegg-bin/show_pathway?ko01523+K13649
P14207	K13649	FOLR	folate receptor	ko04144	Endocytosis	http://www.kegg.jp/kegg-bin/show_pathway?ko04144+K13649
XP_001492576.1
XP_005602671.1
XP_005597710.1
XP_023485182.1
XP_001488209.1
XP_023479252.1
XP_005690953.1
P02766	K20731	TTR	transthyretin	ko04918	Thyroid hormone synthesis	http://www.kegg.jp/kegg-bin/show_pathway?ko04918+K20731
XP_010800903.1
Q14055	K08131	COL9A	collagen, type IX, alpha	ko04512	ECM-receptor interaction	http://www.kegg.jp/kegg-bin/show_pathway?ko04512+K08131
Q14055	K08131	COL9A	collagen, type IX, alpha	ko04151	PI3K-Akt signaling pathway	http://www.kegg.jp/kegg-bin/show_pathway?ko04151+K08131
Q14055	K08131	COL9A	collagen, type IX, alpha	ko04974	Protein digestion and absorption	http://www.kegg.jp/kegg-bin/show_pathway?ko04974+K08131
Q14055	K08131	COL9A	collagen, type IX, alpha	ko04510	Focal adhesion	http://www.kegg.jp/kegg-bin/show_pathway?ko04510+K08131
Q14055	K08131	COL9A	collagen, type IX, alpha	ko05165	Human papillomavirus infection	http://www.kegg.jp/kegg-bin/show_pathway?ko05165+K08131
P09543	K01121
XP_001499389.1
XP_010966832.1
XP_017905048.1
XP_001490531.1
XP_005605384.2
XP_014594267.2
XP_001499173.3
XP_023481760.1
XP_001492602.1
XP_023477757.1
XP_023494587.1
XP_023492038.1
XP_001500552.3
XP_001488181.1
XP_005610044.1
XP_023484751.1
XP_023490830.1
XP_003364583.1
XP_001497860.1
XP_001489791.1
XP_023483236.1
XP_023479342.1
XP_023500356.1
P29377	K14734	S100G	S100 calcium binding protein G	ko04978	Mineral absorption	http://www.kegg.jp/kegg-bin/show_pathway?ko04978+K14734
NP_001157364.1
Q5W0Z9	K20028
NP_001296220.1
XP_023483487.1
XP_023496566.1
XP_005607860.2
P01860
XP_014590977.1
XP_001495232.1
XP_023479343.1
XP_001917710.1
XP_005598248.1
P00738	K16142
NP_001304178.1
XP_005602652.1
XP_023496818.1
XP_005608933.1
XP_023484443.1
XP_001505006.1
XP_014588282.1
XP_023492613.1
XP_023480339.1
XP_010967100.1
XP_023506000.1
NP_001271468.1
P01009	K03984	SERPINA1, AAT	alpha-1-antitrypsin	ko04610	Complement and coagulation cascades	http://www.kegg.jp/kegg-bin/show_pathway?ko04610+K03984
XP_005601929.1
NP_001075353.1
XP_023487776.1
XP_023503816.1
NP_001075352.1
XP_014594001.1
XP_017906433.1
XP_023507572.1
Q99470
XP_010946277.1
O95395	K09662	GCNT3	N-acetylglucosaminyltransferase 3, mucin type [EC:2.4.1.-]	ko00512	Mucin type O-glycan biosynthesis	http://www.kegg.jp/kegg-bin/show_pathway?ko00512+K09662
XP_010948354.1
XP_014583266.1
P30041	K11188	PRDX6	peroxiredoxin 6, 1-Cys peroxiredoxin [EC:1.11.1.7 1.11.1.15 3.1.1.-]	ko00940	Phenylpropanoid biosynthesis	http://www.kegg.jp/kegg-bin/show_pathway?ko00940+K11188
XP_001490892.4
XP_024842355.1
P07900	K04079	HSP90A, htpG	molecular chaperone HtpG	ko04217	Necroptosis	http://www.kegg.jp/kegg-bin/show_pathway?ko04217+K04079
P07900	K04079	HSP90A, htpG	molecular chaperone HtpG	ko04141	Protein processing in endoplasmic reticulum	http://www.kegg.jp/kegg-bin/show_pathway?ko04141+K04079
P07900	K04079	HSP90A, htpG	molecular chaperone HtpG	ko04612	Antigen processing and presentation	http://www.kegg.jp/kegg-bin/show_pathway?ko04612+K04079
P07900	K04079	HSP90A, htpG	molecular chaperone HtpG	ko04626	Plant-pathogen interaction	http://www.kegg.jp/kegg-bin/show_pathway?ko04626+K04079
P07900	K04079	HSP90A, htpG	molecular chaperone HtpG	ko04621	NOD-like receptor signaling pathway	http://www.kegg.jp/kegg-bin/show_pathway?ko04621+K04079
P07900	K04079	HSP90A, htpG	molecular chaperone HtpG	ko04657	IL-17 signaling pathway	http://www.kegg.jp/kegg-bin/show_pathway?ko04657+K04079
P07900	K04079	HSP90A, htpG	molecular chaperone HtpG	ko04915	Estrogen signaling pathway	http://www.kegg.jp/kegg-bin/show_pathway?ko04915+K04079
P07900	K04079	HSP90A, htpG	molecular chaperone HtpG	ko04151	PI3K-Akt signaling pathway	http://www.kegg.jp/kegg-bin/show_pathway?ko04151+K04079
P07900	K04079	HSP90A, htpG	molecular chaperone HtpG	ko05200	Pathways in cancer	http://www.kegg.jp/kegg-bin/show_pathway?ko05200+K04079
P07900	K04079	HSP90A, htpG	molecular chaperone HtpG	ko05215	Prostate cancer	http://www.kegg.jp/kegg-bin/show_pathway?ko05215+K04079
P07900	K04079	HSP90A, htpG	molecular chaperone HtpG	ko04914	Progesterone-mediated oocyte maturation	http://www.kegg.jp/kegg-bin/show_pathway?ko04914+K04079
P07900	K04079	HSP90A, htpG	molecular chaperone HtpG	ko05418	Fluid shear stress and atherosclerosis	http://www.kegg.jp/kegg-bin/show_pathway?ko05418+K04079
P07900	K04079	HSP90A, htpG	molecular chaperone HtpG	ko04659	Th17 cell differentiation	http://www.kegg.jp/kegg-bin/show_pathway?ko04659+K04079
NP_001012782.1
XP_005211519.1
NP_001017428.1
XP_017899058.1
XP_017917225.1
NP_001029503.1
NP_001029570.2
XP_024838480.1
P04271
Q9H299
NP_001030219.1
P05937	K14757	CALB1, CALB	calbindin D28	ko04961	Endocrine and other factor-regulated calcium reabsorption	http://www.kegg.jp/kegg-bin/show_pathway?ko04961+K14757
P62942	K09568
XP_005216431.1
NP_001032538.1
XP_005674826.1
XP_024856278.1
NP_001035567.3
NP_001035680.1
NP_001039545.1
XP_005221293.1
XP_017905067.1
NP_001068678.1
O60888	K03926
XP_005215987.1
Q9NZH0	K04619
XP_010820578.1
XP_010805655.1
XP_024853331.1
P55259	K19899
P49006	K13536	MARCKSL1, MRP	MARCKS-related protein	ko04666	Fc gamma R-mediated phagocytosis	http://www.kegg.jp/kegg-bin/show_pathway?ko04666+K13536
P49006	K13536	MARCKSL1, MRP	MARCKS-related protein	ko05140	Leishmaniasis	http://www.kegg.jp/kegg-bin/show_pathway?ko05140+K13536
NP_001069958.1
XP_017894590.1
NP_001071275.1
NP_001071612.1
NP_001073103.1
NP_001073688.1
XP_024837040.1
Q6P4E1
O95274
P62879	K04537	GNB2	guanine nucleotide-binding protein G(I)/G(S)/G(T) subunit beta-2	ko05163	Human cytomegalovirus infection	http://www.kegg.jp/kegg-bin/show_pathway?ko05163+K04537
P62879	K04537	GNB2	guanine nucleotide-binding protein G(I)/G(S)/G(T) subunit beta-2	ko04014	Ras signaling pathway	http://www.kegg.jp/kegg-bin/show_pathway?ko04014+K04537
P62879	K04537	GNB2	guanine nucleotide-binding protein G(I)/G(S)/G(T) subunit beta-2	ko04726	Serotonergic synapse	http://www.kegg.jp/kegg-bin/show_pathway?ko04726+K04537
P62879	K04537	GNB2	guanine nucleotide-binding protein G(I)/G(S)/G(T) subunit beta-2	ko04724	Glutamatergic synapse	http://www.kegg.jp/kegg-bin/show_pathway?ko04724+K04537
P62879	K04537	GNB2	guanine nucleotide-binding protein G(I)/G(S)/G(T) subunit beta-2	ko05170	Human immunodeficiency virus 1 infection	http://www.kegg.jp/kegg-bin/show_pathway?ko05170+K04537
P62879	K04537	GNB2	guanine nucleotide-binding protein G(I)/G(S)/G(T) subunit beta-2	ko04728	Dopaminergic synapse	http://www.kegg.jp/kegg-bin/show_pathway?ko04728+K04537
P62879	K04537	GNB2	guanine nucleotide-binding protein G(I)/G(S)/G(T) subunit beta-2	ko05034	Alcoholism	http://www.kegg.jp/kegg-bin/show_pathway?ko05034+K04537
P62879	K04537	GNB2	guanine nucleotide-binding protein G(I)/G(S)/G(T) subunit beta-2	ko04723	Retrograde endocannabinoid signaling	http://www.kegg.jp/kegg-bin/show_pathway?ko04723+K04537
P62879	K04537	GNB2	guanine nucleotide-binding protein G(I)/G(S)/G(T) subunit beta-2	ko04725	Cholinergic synapse	http://www.kegg.jp/kegg-bin/show_pathway?ko04725+K04537
P62879	K04537	GNB2	guanine nucleotide-binding protein G(I)/G(S)/G(T) subunit beta-2	ko05032	Morphine addiction	http://www.kegg.jp/kegg-bin/show_pathway?ko05032+K04537
P62879	K04537	GNB2	guanine nucleotide-binding protein G(I)/G(S)/G(T) subunit beta-2	ko04926	Relaxin signaling pathway	http://www.kegg.jp/kegg-bin/show_pathway?ko04926+K04537
P62879	K04537	GNB2	guanine nucleotide-binding protein G(I)/G(S)/G(T) subunit beta-2	ko04727	GABAergic synapse	http://www.kegg.jp/kegg-bin/show_pathway?ko04727+K04537
P62879	K04537	GNB2	guanine nucleotide-binding protein G(I)/G(S)/G(T) subunit beta-2	ko05167	Kaposi sarcoma-associated herpesvirus infection	http://www.kegg.jp/kegg-bin/show_pathway?ko05167+K04537
P62879	K04537	GNB2	guanine nucleotide-binding protein G(I)/G(S)/G(T) subunit beta-2	ko04371	Apelin signaling pathway	http://www.kegg.jp/kegg-bin/show_pathway?ko04371+K04537
P62879	K04537	GNB2	guanine nucleotide-binding protein G(I)/G(S)/G(T) subunit beta-2	ko05200	Pathways in cancer	http://www.kegg.jp/kegg-bin/show_pathway?ko05200+K04537
P62879	K04537	GNB2	guanine nucleotide-binding protein G(I)/G(S)/G(T) subunit beta-2	ko04151	PI3K-Akt signaling pathway	http://www.kegg.jp/kegg-bin/show_pathway?ko04151+K04537
P62879	K04537	GNB2	guanine nucleotide-binding protein G(I)/G(S)/G(T) subunit beta-2	ko04713	Circadian entrainment	http://www.kegg.jp/kegg-bin/show_pathway?ko04713+K04537
P62879	K04537	GNB2	guanine nucleotide-binding protein G(I)/G(S)/G(T) subunit beta-2	ko04062	Chemokine signaling pathway	http://www.kegg.jp/kegg-bin/show_pathway?ko04062+K04537
Q15286	K07876	RAB35, RAB1C	Ras-related protein Rab-35	ko04144	Endocytosis	http://www.kegg.jp/kegg-bin/show_pathway?ko04144+K07876
NP_001092866.1
P61026	K07903	RAB10	Ras-related protein Rab-10	ko04152	AMPK signaling pathway	http://www.kegg.jp/kegg-bin/show_pathway?ko04152+K07903
P61026	K07903	RAB10	Ras-related protein Rab-10	ko04144	Endocytosis	http://www.kegg.jp/kegg-bin/show_pathway?ko04144+K07903
NP_001094767.1
NP_001095313.1
NP_001095544.1
NP_001095589.1
Q9UM22
XP_017904988.1
XP_024847495.1
P61006	K07901	RAB8A, MEL	Ras-related protein Rab-8A	ko04530	Tight junction	http://www.kegg.jp/kegg-bin/show_pathway?ko04530+K07901
P61006	K07901	RAB8A, MEL	Ras-related protein Rab-8A	ko04972	Pancreatic secretion	http://www.kegg.jp/kegg-bin/show_pathway?ko04972+K07901
P61006	K07901	RAB8A, MEL	Ras-related protein Rab-8A	ko04144	Endocytosis	http://www.kegg.jp/kegg-bin/show_pathway?ko04144+K07901
P61006	K07901	RAB8A, MEL	Ras-related protein Rab-8A	ko04152	AMPK signaling pathway	http://www.kegg.jp/kegg-bin/show_pathway?ko04152+K07901
XP_024854012.1
NP_001106792.1
XP_024845486.1
XP_010805828.1
Q14332	K02235	FZD2	frizzled 2	ko04550	Signaling pathways regulating pluripotency of stem cells	http://www.kegg.jp/kegg-bin/show_pathway?ko04550+K02235
Q14332	K02235	FZD2	frizzled 2	ko04390	Hippo signaling pathway	http://www.kegg.jp/kegg-bin/show_pathway?ko04390+K02235
Q14332	K02235	FZD2	frizzled 2	ko04150	mTOR signaling pathway	http://www.kegg.jp/kegg-bin/show_pathway?ko04150+K02235
Q14332	K02235	FZD2	frizzled 2	ko05224	Breast cancer	http://www.kegg.jp/kegg-bin/show_pathway?ko05224+K02235
Q14332	K02235	FZD2	frizzled 2	ko05165	Human papillomavirus infection	http://www.kegg.jp/kegg-bin/show_pathway?ko05165+K02235
Q14332	K02235	FZD2	frizzled 2	ko05200	Pathways in cancer	http://www.kegg.jp/kegg-bin/show_pathway?ko05200+K02235
Q14332	K02235	FZD2	frizzled 2	ko04310	Wnt signaling pathway	http://www.kegg.jp/kegg-bin/show_pathway?ko04310+K02235
Q14332	K02235	FZD2	frizzled 2	ko05166	Human T-cell leukemia virus 1 infection	http://www.kegg.jp/kegg-bin/show_pathway?ko05166+K02235
Q14332	K02235	FZD2	frizzled 2	ko04916	Melanogenesis	http://www.kegg.jp/kegg-bin/show_pathway?ko04916+K02235
Q14332	K02235	FZD2	frizzled 2	ko05226	Gastric cancer	http://www.kegg.jp/kegg-bin/show_pathway?ko05226+K02235
Q14332	K02235	FZD2	frizzled 2	ko05217	Basal cell carcinoma	http://www.kegg.jp/kegg-bin/show_pathway?ko05217+K02235
Q14332	K02235	FZD2	frizzled 2	ko05205	Proteoglycans in cancer	http://www.kegg.jp/kegg-bin/show_pathway?ko05205+K02235
Q14332	K02235	FZD2	frizzled 2	ko04934	Cushing syndrome	http://www.kegg.jp/kegg-bin/show_pathway?ko04934+K02235
Q14332	K02235	FZD2	frizzled 2	ko05225	Hepatocellular carcinoma	http://www.kegg.jp/kegg-bin/show_pathway?ko05225+K02235
P12272	K22608	PTHLH, PTHRP	parathyroid hormone-related hormone	ko04928	Parathyroid hormone synthesis, secretion and action	http://www.kegg.jp/kegg-bin/show_pathway?ko04928+K22608
Q9NQ79
XP_015331090.1
Q96BA8	K09048	CREB3	cyclic AMP-responsive element-binding protein 3	ko04928	Parathyroid hormone synthesis, secretion and action	http://www.kegg.jp/kegg-bin/show_pathway?ko04928+K09048
Q96BA8	K09048	CREB3	cyclic AMP-responsive element-binding protein 3	ko04934	Cushing syndrome	http://www.kegg.jp/kegg-bin/show_pathway?ko04934+K09048
Q96BA8	K09048	CREB3	cyclic AMP-responsive element-binding protein 3	ko04911	Insulin secretion	http://www.kegg.jp/kegg-bin/show_pathway?ko04911+K09048
Q96BA8	K09048	CREB3	cyclic AMP-responsive element-binding protein 3	ko04922	Glucagon signaling pathway	http://www.kegg.jp/kegg-bin/show_pathway?ko04922+K09048
Q96BA8	K09048	CREB3	cyclic AMP-responsive element-binding protein 3	ko04714	Thermogenesis	http://www.kegg.jp/kegg-bin/show_pathway?ko04714+K09048
Q96BA8	K09048	CREB3	cyclic AMP-responsive element-binding protein 3	ko05161	Hepatitis B	http://www.kegg.jp/kegg-bin/show_pathway?ko05161+K09048
Q96BA8	K09048	CREB3	cyclic AMP-responsive element-binding protein 3	ko05030	Cocaine addiction	http://www.kegg.jp/kegg-bin/show_pathway?ko05030+K09048
Q96BA8	K09048	CREB3	cyclic AMP-responsive element-binding protein 3	ko04916	Melanogenesis	http://www.kegg.jp/kegg-bin/show_pathway?ko04916+K09048
Q96BA8	K09048	CREB3	cyclic AMP-responsive element-binding protein 3	ko04728	Dopaminergic synapse	http://www.kegg.jp/kegg-bin/show_pathway?ko04728+K09048
Q96BA8	K09048	CREB3	cyclic AMP-responsive element-binding protein 3	ko05203	Viral carcinogenesis	http://www.kegg.jp/kegg-bin/show_pathway?ko05203+K09048
Q96BA8	K09048	CREB3	cyclic AMP-responsive element-binding protein 3	ko05163	Human cytomegalovirus infection	http://www.kegg.jp/kegg-bin/show_pathway?ko05163+K09048
Q96BA8	K09048	CREB3	cyclic AMP-responsive element-binding protein 3	ko05016	Huntington disease	http://www.kegg.jp/kegg-bin/show_pathway?ko05016+K09048
Q96BA8	K09048	CREB3	cyclic AMP-responsive element-binding protein 3	ko05165	Human papillomavirus infection	http://www.kegg.jp/kegg-bin/show_pathway?ko05165+K09048
Q96BA8	K09048	CREB3	cyclic AMP-responsive element-binding protein 3	ko04211	Longevity regulating pathway	http://www.kegg.jp/kegg-bin/show_pathway?ko04211+K09048
Q96BA8	K09048	CREB3	cyclic AMP-responsive element-binding protein 3	ko04668	TNF signaling pathway	http://www.kegg.jp/kegg-bin/show_pathway?ko04668+K09048
Q96BA8	K09048	CREB3	cyclic AMP-responsive element-binding protein 3	ko04915	Estrogen signaling pathway	http://www.kegg.jp/kegg-bin/show_pathway?ko04915+K09048
Q96BA8	K09048	CREB3	cyclic AMP-responsive element-binding protein 3	ko04022	cGMP-PKG signaling pathway	http://www.kegg.jp/kegg-bin/show_pathway?ko04022+K09048
Q96BA8	K09048	CREB3	cyclic AMP-responsive element-binding protein 3	ko04261	Adrenergic signaling in cardiomyocytes	http://www.kegg.jp/kegg-bin/show_pathway?ko04261+K09048
Q96BA8	K09048	CREB3	cyclic AMP-responsive element-binding protein 3	ko04925	Aldosterone synthesis and secretion	http://www.kegg.jp/kegg-bin/show_pathway?ko04925+K09048
Q96BA8	K09048	CREB3	cyclic AMP-responsive element-binding protein 3	ko04152	AMPK signaling pathway	http://www.kegg.jp/kegg-bin/show_pathway?ko04152+K09048
Q96BA8	K09048	CREB3	cyclic AMP-responsive element-binding protein 3	ko04962	Vasopressin-regulated water reabsorption	http://www.kegg.jp/kegg-bin/show_pathway?ko04962+K09048
Q96BA8	K09048	CREB3	cyclic AMP-responsive element-binding protein 3	ko04151	PI3K-Akt signaling pathway	http://www.kegg.jp/kegg-bin/show_pathway?ko04151+K09048
Q96BA8	K09048	CREB3	cyclic AMP-responsive element-binding protein 3	ko05215	Prostate cancer	http://www.kegg.jp/kegg-bin/show_pathway?ko05215+K09048
Q96BA8	K09048	CREB3	cyclic AMP-responsive element-binding protein 3	ko04918	Thyroid hormone synthesis	http://www.kegg.jp/kegg-bin/show_pathway?ko04918+K09048
Q96BA8	K09048	CREB3	cyclic AMP-responsive element-binding protein 3	ko05031	Amphetamine addiction	http://www.kegg.jp/kegg-bin/show_pathway?ko05031+K09048
Q96BA8	K09048	CREB3	cyclic AMP-responsive element-binding protein 3	ko05034	Alcoholism	http://www.kegg.jp/kegg-bin/show_pathway?ko05034+K09048
Q96BA8	K09048	CREB3	cyclic AMP-responsive element-binding protein 3	ko04931	Insulin resistance	http://www.kegg.jp/kegg-bin/show_pathway?ko04931+K09048
Q96BA8	K09048	CREB3	cyclic AMP-responsive element-binding protein 3	ko04725	Cholinergic synapse	http://www.kegg.jp/kegg-bin/show_pathway?ko04725+K09048
Q96BA8	K09048	CREB3	cyclic AMP-responsive element-binding protein 3	ko04927	Cortisol synthesis and secretion	http://www.kegg.jp/kegg-bin/show_pathway?ko04927+K09048
Q96BA8	K09048	CREB3	cyclic AMP-responsive element-binding protein 3	ko04024	cAMP signaling pathway	http://www.kegg.jp/kegg-bin/show_pathway?ko04024+K09048
Q96BA8	K09048	CREB3	cyclic AMP-responsive element-binding protein 3	ko04926	Relaxin signaling pathway	http://www.kegg.jp/kegg-bin/show_pathway?ko04926+K09048
XP_010806445.1
Q13443	K06834
Q9UBS3	K09515
P20340	K07893
XP_024848889.1
Q92750	K03129	TAF4	transcription initiation factor TFIID subunit 4	ko05168	Herpes simplex infection	http://www.kegg.jp/kegg-bin/show_pathway?ko05168+K03129
Q92750	K03129	TAF4	transcription initiation factor TFIID subunit 4	ko05016	Huntington disease	http://www.kegg.jp/kegg-bin/show_pathway?ko05016+K03129
Q92750	K03129	TAF4	transcription initiation factor TFIID subunit 4	ko03022	Basal transcription factors	http://www.kegg.jp/kegg-bin/show_pathway?ko03022+K03129
XP_024833226.1
NP_001193461.1
P02549	K06114	SPTA	spectrin alpha	ko04210	Apoptosis	http://www.kegg.jp/kegg-bin/show_pathway?ko04210+K06114
NP_001229491.1
Q92896	K06816	GLG1, ESL1	golgi apparatus protein 1	ko04514	Cell adhesion molecules (CAMs)	http://www.kegg.jp/kegg-bin/show_pathway?ko04514+K06816
XP_024851662.1
XP_024846204.1
XP_017910178.1
NP_001272474.1
NP_001272475.1
XP_017902106.1
NP_001272514.1
NP_001272555.1
NP_001272564.1
NP_001272566.1
NP_001272618.1
NP_001272624.1
NP_001272666.1
NP_001272674.1
XP_024852994.1
XP_002691165.1
NP_776325.1
NP_776392.1
NP_776393.1
NP_776405.1
O60911	K01375	CTSL2, CTSV	cathepsin V [EC:3.4.22.43]	ko04142	Lysosome	http://www.kegg.jp/kegg-bin/show_pathway?ko04142+K01375
O60911	K01375	CTSL2, CTSV	cathepsin V [EC:3.4.22.43]	ko04210	Apoptosis	http://www.kegg.jp/kegg-bin/show_pathway?ko04210+K01375
NP_776540.1
NP_776568.1
NP_776586.1
P63000	K07860	RAC2	Ras-related C3 botulinum toxin substrate 2	ko04370	VEGF signaling pathway	http://www.kegg.jp/kegg-bin/show_pathway?ko04370+K07860
P63000	K07860	RAC2	Ras-related C3 botulinum toxin substrate 2	ko04670	Leukocyte transendothelial migration	http://www.kegg.jp/kegg-bin/show_pathway?ko04670+K07860
P63000	K07860	RAC2	Ras-related C3 botulinum toxin substrate 2	ko04024	cAMP signaling pathway	http://www.kegg.jp/kegg-bin/show_pathway?ko04024+K07860
P63000	K07860	RAC2	Ras-related C3 botulinum toxin substrate 2	ko05210	Colorectal cancer	http://www.kegg.jp/kegg-bin/show_pathway?ko05210+K07860
P63000	K07860	RAC2	Ras-related C3 botulinum toxin substrate 2	ko04510	Focal adhesion	http://www.kegg.jp/kegg-bin/show_pathway?ko04510+K07860
P63000	K07860	RAC2	Ras-related C3 botulinum toxin substrate 2	ko04062	Chemokine signaling pathway	http://www.kegg.jp/kegg-bin/show_pathway?ko04062+K07860
P63000	K07860	RAC2	Ras-related C3 botulinum toxin substrate 2	ko04071	Sphingolipid signaling pathway	http://www.kegg.jp/kegg-bin/show_pathway?ko04071+K07860
P63000	K07860	RAC2	Ras-related C3 botulinum toxin substrate 2	ko05416	Viral myocarditis	http://www.kegg.jp/kegg-bin/show_pathway?ko05416+K07860
P63000	K07860	RAC2	Ras-related C3 botulinum toxin substrate 2	ko05200	Pathways in cancer	http://www.kegg.jp/kegg-bin/show_pathway?ko05200+K07860
P63000	K07860	RAC2	Ras-related C3 botulinum toxin substrate 2	ko04310	Wnt signaling pathway	http://www.kegg.jp/kegg-bin/show_pathway?ko04310+K07860
P63000	K07860	RAC2	Ras-related C3 botulinum toxin substrate 2	ko04010	MAPK signaling pathway	http://www.kegg.jp/kegg-bin/show_pathway?ko04010+K07860
P63000	K07860	RAC2	Ras-related C3 botulinum toxin substrate 2	ko04014	Ras signaling pathway	http://www.kegg.jp/kegg-bin/show_pathway?ko04014+K07860
P63000	K07860	RAC2	Ras-related C3 botulinum toxin substrate 2	ko05212	Pancreatic cancer	http://www.kegg.jp/kegg-bin/show_pathway?ko05212+K07860
P63000	K07860	RAC2	Ras-related C3 botulinum toxin substrate 2	ko04015	Rap1 signaling pathway	http://www.kegg.jp/kegg-bin/show_pathway?ko04015+K07860
P63000	K07860	RAC2	Ras-related C3 botulinum toxin substrate 2	ko04360	Axon guidance	http://www.kegg.jp/kegg-bin/show_pathway?ko04360+K07860
P63000	K07860	RAC2	Ras-related C3 botulinum toxin substrate 2	ko05231	Choline metabolism in cancer	http://www.kegg.jp/kegg-bin/show_pathway?ko05231+K07860
P63000	K07860	RAC2	Ras-related C3 botulinum toxin substrate 2	ko04520	Adherens junction	http://www.kegg.jp/kegg-bin/show_pathway?ko04520+K07860
P63000	K07860	RAC2	Ras-related C3 botulinum toxin substrate 2	ko05163	Human cytomegalovirus infection	http://www.kegg.jp/kegg-bin/show_pathway?ko05163+K07860
P63000	K07860	RAC2	Ras-related C3 botulinum toxin substrate 2	ko04662	B cell receptor signaling pathway	http://www.kegg.jp/kegg-bin/show_pathway?ko04662+K07860
P63000	K07860	RAC2	Ras-related C3 botulinum toxin substrate 2	ko04666	Fc gamma R-mediated phagocytosis	http://www.kegg.jp/kegg-bin/show_pathway?ko04666+K07860
P63000	K07860	RAC2	Ras-related C3 botulinum toxin substrate 2	ko05170	Human immunodeficiency virus 1 infection	http://www.kegg.jp/kegg-bin/show_pathway?ko05170+K07860
P63000	K07860	RAC2	Ras-related C3 botulinum toxin substrate 2	ko04664	Fc epsilon RI signaling pathway	http://www.kegg.jp/kegg-bin/show_pathway?ko04664+K07860
P63000	K07860	RAC2	Ras-related C3 botulinum toxin substrate 2	ko04810	Regulation of actin cytoskeleton	http://www.kegg.jp/kegg-bin/show_pathway?ko04810+K07860
P63000	K07860	RAC2	Ras-related C3 botulinum toxin substrate 2	ko04650	Natural killer cell mediated cytotoxicity	http://www.kegg.jp/kegg-bin/show_pathway?ko04650+K07860
P63000	K07860	RAC2	Ras-related C3 botulinum toxin substrate 2	ko05418	Fluid shear stress and atherosclerosis	http://www.kegg.jp/kegg-bin/show_pathway?ko05418+K07860
NP_776738.1
P02689
NP_776762.1
P61604	K04078
P62258	K06630	YWHAE	14-3-3 protein epsilon	ko04114	Oocyte meiosis	http://www.kegg.jp/kegg-bin/show_pathway?ko04114+K06630
P62258	K06630	YWHAE	14-3-3 protein epsilon	ko04722	Neurotrophin signaling pathway	http://www.kegg.jp/kegg-bin/show_pathway?ko04722+K06630
P62258	K06630	YWHAE	14-3-3 protein epsilon	ko05203	Viral carcinogenesis	http://www.kegg.jp/kegg-bin/show_pathway?ko05203+K06630
P62258	K06630	YWHAE	14-3-3 protein epsilon	ko04011	MAPK signaling pathway - yeast	http://www.kegg.jp/kegg-bin/show_pathway?ko04011+K06630
P62258	K06630	YWHAE	14-3-3 protein epsilon	ko04390	Hippo signaling pathway	http://www.kegg.jp/kegg-bin/show_pathway?ko04390+K06630
P62258	K06630	YWHAE	14-3-3 protein epsilon	ko04110	Cell cycle	http://www.kegg.jp/kegg-bin/show_pathway?ko04110+K06630
P62258	K06630	YWHAE	14-3-3 protein epsilon	ko04151	PI3K-Akt signaling pathway	http://www.kegg.jp/kegg-bin/show_pathway?ko04151+K06630
P62258	K06630	YWHAE	14-3-3 protein epsilon	ko04391	Hippo signaling pathway - fly	http://www.kegg.jp/kegg-bin/show_pathway?ko04391+K06630
XP_024839156.1
NP_776935.1
NP_776998.1
NP_777040.1
XP_024840740.1
XP_024843543.1
P05387	K02943	RP-LP2, RPLP2	large subunit ribosomal protein LP2	ko03010	Ribosome	http://www.kegg.jp/kegg-bin/show_pathway?ko03010+K02943
NP_777216.1
P31946	K16197	YWHAB_Q_Z	14-3-3 protein beta/theta/zeta	ko04390	Hippo signaling pathway	http://www.kegg.jp/kegg-bin/show_pathway?ko04390+K16197
P31946	K16197	YWHAB_Q_Z	14-3-3 protein beta/theta/zeta	ko05203	Viral carcinogenesis	http://www.kegg.jp/kegg-bin/show_pathway?ko05203+K16197
P31946	K16197	YWHAB_Q_Z	14-3-3 protein beta/theta/zeta	ko04013	MAPK signaling pathway - fly	http://www.kegg.jp/kegg-bin/show_pathway?ko04013+K16197
P31946	K16197	YWHAB_Q_Z	14-3-3 protein beta/theta/zeta	ko04114	Oocyte meiosis	http://www.kegg.jp/kegg-bin/show_pathway?ko04114+K16197
P31946	K16197	YWHAB_Q_Z	14-3-3 protein beta/theta/zeta	ko04391	Hippo signaling pathway - fly	http://www.kegg.jp/kegg-bin/show_pathway?ko04391+K16197
P31946	K16197	YWHAB_Q_Z	14-3-3 protein beta/theta/zeta	ko04110	Cell cycle	http://www.kegg.jp/kegg-bin/show_pathway?ko04110+K16197
P31946	K16197	YWHAB_Q_Z	14-3-3 protein beta/theta/zeta	ko04151	PI3K-Akt signaling pathway	http://www.kegg.jp/kegg-bin/show_pathway?ko04151+K16197
P31946	K16197	YWHAB_Q_Z	14-3-3 protein beta/theta/zeta	ko04212	Longevity regulating pathway - worm	http://www.kegg.jp/kegg-bin/show_pathway?ko04212+K16197
P31946	K16197	YWHAB_Q_Z	14-3-3 protein beta/theta/zeta	ko05161	Hepatitis B	http://www.kegg.jp/kegg-bin/show_pathway?ko05161+K16197
NP_777250.1
NP_777251.1
XP_024839052.1
NP_777253.1
NP_777256.1
NP_777257.1
XP_024843545.1
XP_015315493.1
NP_803478.1
XP_024855147.1
NP_991372.1
P01033	K16451	TIMP1	metallopeptidase inhibitor 1	ko04066	HIF-1 signaling pathway	http://www.kegg.jp/kegg-bin/show_pathway?ko04066+K16451
P02649	K04524	APOE	apolipoprotein E	ko04979	Cholesterol metabolism	http://www.kegg.jp/kegg-bin/show_pathway?ko04979+K04524
P02649	K04524	APOE	apolipoprotein E	ko05010	Alzheimer disease	http://www.kegg.jp/kegg-bin/show_pathway?ko05010+K04524
P04004	K06251	VTN	vitronectin	ko05205	Proteoglycans in cancer	http://www.kegg.jp/kegg-bin/show_pathway?ko05205+K06251
P04004	K06251	VTN	vitronectin	ko04510	Focal adhesion	http://www.kegg.jp/kegg-bin/show_pathway?ko04510+K06251
P04004	K06251	VTN	vitronectin	ko05165	Human papillomavirus infection	http://www.kegg.jp/kegg-bin/show_pathway?ko05165+K06251
P04004	K06251	VTN	vitronectin	ko04151	PI3K-Akt signaling pathway	http://www.kegg.jp/kegg-bin/show_pathway?ko04151+K06251
P04004	K06251	VTN	vitronectin	ko04512	ECM-receptor interaction	http://www.kegg.jp/kegg-bin/show_pathway?ko04512+K06251
P04004	K06251	VTN	vitronectin	ko04610	Complement and coagulation cascades	http://www.kegg.jp/kegg-bin/show_pathway?ko04610+K06251
P06454
P07108	K08762	DBI, ACBP	diazepam-binding inhibitor (GABA receptor modulator, acyl-CoA-binding protein)	ko03320	PPAR signaling pathway	http://www.kegg.jp/kegg-bin/show_pathway?ko03320+K08762
P0DOX8
P10909	K17252	CLU	clusterin	ko04610	Complement and coagulation cascades	http://www.kegg.jp/kegg-bin/show_pathway?ko04610+K17252
P14618	K00873	PK, pyk	pyruvate kinase [EC:2.7.1.40]	ko00010	Glycolysis / Gluconeogenesis	http://www.kegg.jp/kegg-bin/show_pathway?ko00010+K00873
P14618	K00873	PK, pyk	pyruvate kinase [EC:2.7.1.40]	ko00620	Pyruvate metabolism	http://www.kegg.jp/kegg-bin/show_pathway?ko00620+K00873
P14618	K00873	PK, pyk	pyruvate kinase [EC:2.7.1.40]	ko04922	Glucagon signaling pathway	http://www.kegg.jp/kegg-bin/show_pathway?ko04922+K00873
P14618	K00873	PK, pyk	pyruvate kinase [EC:2.7.1.40]	ko04930	Type II diabetes mellitus	http://www.kegg.jp/kegg-bin/show_pathway?ko04930+K00873
P14618	K00873	PK, pyk	pyruvate kinase [EC:2.7.1.40]	ko05203	Viral carcinogenesis	http://www.kegg.jp/kegg-bin/show_pathway?ko05203+K00873
P14618	K00873	PK, pyk	pyruvate kinase [EC:2.7.1.40]	ko05165	Human papillomavirus infection	http://www.kegg.jp/kegg-bin/show_pathway?ko05165+K00873
P14618	K00873	PK, pyk	pyruvate kinase [EC:2.7.1.40]	ko05230	Central carbon metabolism in cancer	http://www.kegg.jp/kegg-bin/show_pathway?ko05230+K00873
P14618	K00873	PK, pyk	pyruvate kinase [EC:2.7.1.40]	ko00230	Purine metabolism	http://www.kegg.jp/kegg-bin/show_pathway?ko00230+K00873
P15311	K08007	VIL2	villin 2 (ezrin)	ko04810	Regulation of actin cytoskeleton	http://www.kegg.jp/kegg-bin/show_pathway?ko04810+K08007
P15311	K08007	VIL2	villin 2 (ezrin)	ko04530	Tight junction	http://www.kegg.jp/kegg-bin/show_pathway?ko04530+K08007
P15311	K08007	VIL2	villin 2 (ezrin)	ko05205	Proteoglycans in cancer	http://www.kegg.jp/kegg-bin/show_pathway?ko05205+K08007
P15311	K08007	VIL2	villin 2 (ezrin)	ko05130	Pathogenic Escherichia coli infection	http://www.kegg.jp/kegg-bin/show_pathway?ko05130+K08007
P15311	K08007	VIL2	villin 2 (ezrin)	ko05206	MicroRNAs in cancer	http://www.kegg.jp/kegg-bin/show_pathway?ko05206+K08007
P15311	K08007	VIL2	villin 2 (ezrin)	ko04670	Leukocyte transendothelial migration	http://www.kegg.jp/kegg-bin/show_pathway?ko04670+K08007
P15311	K08007	VIL2	villin 2 (ezrin)	ko04971	Gastric acid secretion	http://www.kegg.jp/kegg-bin/show_pathway?ko04971+K08007
P19652	K17308
P19875	K05505	CXCL1_2_3, GRO	C-X-C motif chemokine 1/2/3	ko04062	Chemokine signaling pathway	http://www.kegg.jp/kegg-bin/show_pathway?ko04062+K05505
P19875	K05505	CXCL1_2_3, GRO	C-X-C motif chemokine 1/2/3	ko05132	Salmonella infection	http://www.kegg.jp/kegg-bin/show_pathway?ko05132+K05505
P19875	K05505	CXCL1_2_3, GRO	C-X-C motif chemokine 1/2/3	ko04060	Cytokine-cytokine receptor interaction	http://www.kegg.jp/kegg-bin/show_pathway?ko04060+K05505
P19875	K05505	CXCL1_2_3, GRO	C-X-C motif chemokine 1/2/3	ko04657	IL-17 signaling pathway	http://www.kegg.jp/kegg-bin/show_pathway?ko04657+K05505
P19875	K05505	CXCL1_2_3, GRO	C-X-C motif chemokine 1/2/3	ko04668	TNF signaling pathway	http://www.kegg.jp/kegg-bin/show_pathway?ko04668+K05505
P19875	K05505	CXCL1_2_3, GRO	C-X-C motif chemokine 1/2/3	ko04621	NOD-like receptor signaling pathway	http://www.kegg.jp/kegg-bin/show_pathway?ko04621+K05505
P19875	K05505	CXCL1_2_3, GRO	C-X-C motif chemokine 1/2/3	ko05134	Legionellosis	http://www.kegg.jp/kegg-bin/show_pathway?ko05134+K05505
P19875	K05505	CXCL1_2_3, GRO	C-X-C motif chemokine 1/2/3	ko05167	Kaposi sarcoma-associated herpesvirus infection	http://www.kegg.jp/kegg-bin/show_pathway?ko05167+K05505
P51993	K07634	FUT6	galactoside alpha-1,3-fucosyltransferase 6 [EC:2.4.1.65]	ko00601	Glycosphingolipid biosynthesis - lacto and neolacto series	http://www.kegg.jp/kegg-bin/show_pathway?ko00601+K07634
P22897	K06560	MRC, CD206, CD280	mannose receptor, C type	ko05152	Tuberculosis	http://www.kegg.jp/kegg-bin/show_pathway?ko05152+K06560
P22897	K06560	MRC, CD206, CD280	mannose receptor, C type	ko04145	Phagosome	http://www.kegg.jp/kegg-bin/show_pathway?ko04145+K06560
P37837	K00616	E2.2.1.2, talA, talB	transaldolase [EC:2.2.1.2]	ko00030	Pentose phosphate pathway	http://www.kegg.jp/kegg-bin/show_pathway?ko00030+K00616
Q2VIR3	K03242	EIF2S3	translation initiation factor 2 subunit 3	ko03013	RNA transport	http://www.kegg.jp/kegg-bin/show_pathway?ko03013+K03242
P53990	K19476	IST1	vacuolar protein sorting-associated protein IST1	ko04144	Endocytosis	http://www.kegg.jp/kegg-bin/show_pathway?ko04144+K19476
P55072	K13525	VCP, CDC48	transitional endoplasmic reticulum ATPase	ko04141	Protein processing in endoplasmic reticulum	http://www.kegg.jp/kegg-bin/show_pathway?ko04141+K13525
P55072	K13525	VCP, CDC48	transitional endoplasmic reticulum ATPase	ko05134	Legionellosis	http://www.kegg.jp/kegg-bin/show_pathway?ko05134+K13525
Q13277	K08486	STX1B_2_3	syntaxin 1B/2/3	ko04721	Synaptic vesicle cycle	http://www.kegg.jp/kegg-bin/show_pathway?ko04721+K08486
Q13277	K08486	STX1B_2_3	syntaxin 1B/2/3	ko04130	SNARE interactions in vesicular transport	http://www.kegg.jp/kegg-bin/show_pathway?ko04130+K08486
Q8IWU5	K14607
Q8TB96	K17257
Q8WUM4	K12200	PDCD6IP, ALIX, RIM20	programmed cell death 6-interacting protein	ko04144	Endocytosis	http://www.kegg.jp/kegg-bin/show_pathway?ko04144+K12200
Q9P1F3
XP_024850621.1
XP_024845595.1
XP_002686458.1
XP_024847092.1
XP_003586723.1
XP_010820584.1
XP_003587429.1
XP_017901263.1
XP_005221054.2
XP_024836763.1
XP_024837894.1
XP_005222400.3
XP_005228600.1
XP_005675518.2
XP_005676309.1
XP_005681786.1
XP_005682356.3
XP_005682584.1
XP_005689823.1
XP_005690475.2
XP_005691213.2
XP_005693374.1
XP_005694811.1
XP_005694830.3
XP_005695415.1
XP_013829034.2
XP_005697920.2
XP_005699856.1
XP_005701517.2
XP_010806585.2
XP_010814707.2
XP_010948632.1
XP_010949545.1
XP_010950695.1
XP_010952539.1
XP_010953226.1
XP_010953381.1
XP_010955507.1
Q15836	K13505	VAMP3	vesicle-associated membrane protein 3	ko04130	SNARE interactions in vesicular transport	http://www.kegg.jp/kegg-bin/show_pathway?ko04130+K13505
Q15836	K13505	VAMP3	vesicle-associated membrane protein 3	ko04145	Phagosome	http://www.kegg.jp/kegg-bin/show_pathway?ko04145+K13505
XP_010956861.1
XP_010970374.1
XP_010957434.1
XP_010957512.1
XP_010957666.1
XP_010961255.1
XP_010962895.1
XP_010963553.1
XP_010963913.1
XP_010964065.1
XP_010965740.1
Q8NI22	K20364
XP_010966833.1
XP_010967047.1
XP_010968042.1
XP_010968393.1
Q92597	K18266
XP_010971957.1
XP_013820153.1
XP_013824066.2
XP_017921698.1
XP_014585352.2
XP_015327135.1
XP_015327157.2
XP_017894190.1
XP_017894688.1
XP_017899536.1
XP_017902309.1
XP_017903497.1
XP_017904617.1
XP_017905458.1
XP_017906773.1
XP_017908536.1
XP_017909308.1
XP_017910321.1
XP_017912947.1
XP_017913971.1
XP_017914546.1
XP_017915238.1
Q99536	K23167
XP_017920728.1
XP_017922191.1
XP_023498459.1
XP_023500514.1
XP_024831686.1
XP_024833615.1
XP_024833616.1
XP_024837896.1
XP_024844202.1
XP_024844915.1
XP_024847209.1
XP_024848779.1
Q6YHK3	K06530
XP_024854027.1

## Sheet: map2query
Map_ID	Map_Name	Seqs	Seqs_Num	URL
ko04151	PI3K-Akt signaling pathway	Q14055 P07900 P62879 Q96BA8 P62258 P31946 P04004	7	http://www.kegg.jp/kegg-bin/show_pathway?ko04151+K08131+K04079+K04537+K09048+K06630+K16197+K06251
ko04144	Endocytosis	P84077 P14207 Q15286 P61026 P61006 P53990 Q8WUM4	7	http://www.kegg.jp/kegg-bin/show_pathway?ko04144+K07938+K13649+K07876+K07903+K07901+K19476+K12200
ko04610	Complement and coagulation cascades	P00734 P08697 P01009 P04004 P10909	5	http://www.kegg.jp/kegg-bin/show_pathway?ko04610+K01313+K03983+K03984+K06251+K17252
ko05165	Human papillomavirus infection	Q14055 Q14332 Q96BA8 P04004 P14618	5	http://www.kegg.jp/kegg-bin/show_pathway?ko05165+K08131+K02235+K09048+K06251+K00873
ko05200	Pathways in cancer	P09210 P07900 P62879 Q14332 P63000	5	http://www.kegg.jp/kegg-bin/show_pathway?ko05200+K00799+K04079+K04537+K02235+K07860
ko05134	Legionellosis	Q5VTE0 P62820 P19875 P55072	4	http://www.kegg.jp/kegg-bin/show_pathway?ko05134+K03231+K07874+K05505+K13525
ko05203	Viral carcinogenesis	Q96BA8 P62258 P31946 P14618	4	http://www.kegg.jp/kegg-bin/show_pathway?ko05203+K09048+K06630+K16197+K00873
ko04152	AMPK signaling pathway	P49327 P61026 P61006 Q96BA8	4	http://www.kegg.jp/kegg-bin/show_pathway?ko04152+K00665+K07903+K07901+K09048
ko00010	Glycolysis / Gluconeogenesis	P06733 P18669 P36871 P14618	4	http://www.kegg.jp/kegg-bin/show_pathway?ko00010+K01689+K01834+K01835+K00873
ko04922	Glucagon signaling pathway	P18669 Q96BA8 P14618	3	http://www.kegg.jp/kegg-bin/show_pathway?ko04922+K01834+K09048+K00873
ko04390	Hippo signaling pathway	Q14332 P62258 P31946	3	http://www.kegg.jp/kegg-bin/show_pathway?ko04390+K02235+K06630+K16197
ko05418	Fluid shear stress and atherosclerosis	P09210 P07900 P63000	3	http://www.kegg.jp/kegg-bin/show_pathway?ko05418+K00799+K04079+K07860
ko04510	Focal adhesion	Q14055 P63000 P04004	3	http://www.kegg.jp/kegg-bin/show_pathway?ko04510+K08131+K07860+K06251
ko04024	cAMP signaling pathway	Q01814 Q96BA8 P63000	3	http://www.kegg.jp/kegg-bin/show_pathway?ko04024+K05850+K09048+K07860
ko04810	Regulation of actin cytoskeleton	P00734 P63000 P15311	3	http://www.kegg.jp/kegg-bin/show_pathway?ko04810+K01313+K07860+K08007
ko03320	PPAR signaling pathway	Q99541 P33121 P07108	3	http://www.kegg.jp/kegg-bin/show_pathway?ko03320+K17284+K01897+K08762
ko04142	Lysosome	P17050 P04062 O60911	3	http://www.kegg.jp/kegg-bin/show_pathway?ko04142+K01204+K01201+K01375
ko05163	Human cytomegalovirus infection	P62879 Q96BA8 P63000	3	http://www.kegg.jp/kegg-bin/show_pathway?ko05163+K04537+K09048+K07860
ko04062	Chemokine signaling pathway	P62879 P63000 P19875	3	http://www.kegg.jp/kegg-bin/show_pathway?ko04062+K04537+K07860+K05505
ko05205	Proteoglycans in cancer	Q14332 P04004 P15311	3	http://www.kegg.jp/kegg-bin/show_pathway?ko05205+K02235+K06251+K08007
ko04310	Wnt signaling pathway	P36955 Q14332 P63000	3	http://www.kegg.jp/kegg-bin/show_pathway?ko04310+K19614+K02235+K07860
ko04216	Ferroptosis	P02794 P04156 P33121	3	http://www.kegg.jp/kegg-bin/show_pathway?ko04216+K00522+K05634+K01897
ko00230	Purine metabolism	P15531 P36871 P14618	3	http://www.kegg.jp/kegg-bin/show_pathway?ko00230+K00940+K01835+K00873
ko04728	Dopaminergic synapse	P62879 Q96BA8	2	http://www.kegg.jp/kegg-bin/show_pathway?ko04728+K04537+K09048
ko03013	RNA transport	Q5VTE0 Q2VIR3	2	http://www.kegg.jp/kegg-bin/show_pathway?ko03013+K03231+K03242
ko04925	Aldosterone synthesis and secretion	Q01814 Q96BA8	2	http://www.kegg.jp/kegg-bin/show_pathway?ko04925+K05850+K09048
ko04217	Necroptosis	P02794 P07900	2	http://www.kegg.jp/kegg-bin/show_pathway?ko04217+K00522+K04079
ko04657	IL-17 signaling pathway	P07900 P19875	2	http://www.kegg.jp/kegg-bin/show_pathway?ko04657+K04079+K05505
ko04141	Protein processing in endoplasmic reticulum	P07900 P55072	2	http://www.kegg.jp/kegg-bin/show_pathway?ko04141+K04079+K13525
ko04725	Cholinergic synapse	P62879 Q96BA8	2	http://www.kegg.jp/kegg-bin/show_pathway?ko04725+K04537+K09048
ko05132	Salmonella infection	P18428 P19875	2	http://www.kegg.jp/kegg-bin/show_pathway?ko05132+K05399+K05505
ko04978	Mineral absorption	P02794 P29377	2	http://www.kegg.jp/kegg-bin/show_pathway?ko04978+K00522+K14734
ko04915	Estrogen signaling pathway	P07900 Q96BA8	2	http://www.kegg.jp/kegg-bin/show_pathway?ko04915+K04079+K09048
ko04261	Adrenergic signaling in cardiomyocytes	Q01814 Q96BA8	2	http://www.kegg.jp/kegg-bin/show_pathway?ko04261+K05850+K09048
ko05167	Kaposi sarcoma-associated herpesvirus infection	P62879 P19875	2	http://www.kegg.jp/kegg-bin/show_pathway?ko05167+K04537+K05505
ko05016	Huntington disease	Q96BA8 Q92750	2	http://www.kegg.jp/kegg-bin/show_pathway?ko05016+K09048+K03129
ko04934	Cushing syndrome	Q14332 Q96BA8	2	http://www.kegg.jp/kegg-bin/show_pathway?ko04934+K02235+K09048
ko04145	Phagosome	P22897 Q15836	2	http://www.kegg.jp/kegg-bin/show_pathway?ko04145+K06560+K13505
ko04926	Relaxin signaling pathway	P62879 Q96BA8	2	http://www.kegg.jp/kegg-bin/show_pathway?ko04926+K04537+K09048
ko04928	Parathyroid hormone synthesis, secretion and action	P12272 Q96BA8	2	http://www.kegg.jp/kegg-bin/show_pathway?ko04928+K22608+K09048
ko04670	Leukocyte transendothelial migration	P63000 P15311	2	http://www.kegg.jp/kegg-bin/show_pathway?ko04670+K07860+K08007
ko00030	Pentose phosphate pathway	P36871 P37837	2	http://www.kegg.jp/kegg-bin/show_pathway?ko00030+K01835+K00616
ko04130	SNARE interactions in vesicular transport	Q13277 Q15836	2	http://www.kegg.jp/kegg-bin/show_pathway?ko04130+K08486+K13505
ko04022	cGMP-PKG signaling pathway	Q01814 Q96BA8	2	http://www.kegg.jp/kegg-bin/show_pathway?ko04022+K05850+K09048
ko04621	NOD-like receptor signaling pathway	P07900 P19875	2	http://www.kegg.jp/kegg-bin/show_pathway?ko04621+K04079+K05505
ko04114	Oocyte meiosis	P62258 P31946	2	http://www.kegg.jp/kegg-bin/show_pathway?ko04114+K06630+K16197
ko05170	Human immunodeficiency virus 1 infection	P62879 P63000	2	http://www.kegg.jp/kegg-bin/show_pathway?ko05170+K04537+K07860
ko00983	Drug metabolism - other enzymes	P15531 P09210	2	http://www.kegg.jp/kegg-bin/show_pathway?ko00983+K00940+K00799
ko04666	Fc gamma R-mediated phagocytosis	P49006 P63000	2	http://www.kegg.jp/kegg-bin/show_pathway?ko04666+K13536+K07860
ko05161	Hepatitis B	Q96BA8 P31946	2	http://www.kegg.jp/kegg-bin/show_pathway?ko05161+K09048+K16197
ko04714	Thermogenesis	P33121 Q96BA8	2	http://www.kegg.jp/kegg-bin/show_pathway?ko04714+K01897+K09048
ko04210	Apoptosis	P02549 O60911	2	http://www.kegg.jp/kegg-bin/show_pathway?ko04210+K06114+K01375
ko04110	Cell cycle	P62258 P31946	2	http://www.kegg.jp/kegg-bin/show_pathway?ko04110+K06630+K16197
ko04916	Melanogenesis	Q14332 Q96BA8	2	http://www.kegg.jp/kegg-bin/show_pathway?ko04916+K02235+K09048
ko04512	ECM-receptor interaction	Q14055 P04004	2	http://www.kegg.jp/kegg-bin/show_pathway?ko04512+K08131+K06251
ko04972	Pancreatic secretion	Q01814 P61006	2	http://www.kegg.jp/kegg-bin/show_pathway?ko04972+K05850+K07901
ko05230	Central carbon metabolism in cancer	P18669 P14618	2	http://www.kegg.jp/kegg-bin/show_pathway?ko05230+K01834+K00873
ko05225	Hepatocellular carcinoma	P09210 Q14332	2	http://www.kegg.jp/kegg-bin/show_pathway?ko05225+K00799+K02235
ko04530	Tight junction	P61006 P15311	2	http://www.kegg.jp/kegg-bin/show_pathway?ko04530+K07901+K08007
ko00680	Methane metabolism	P06733 P18669	2	http://www.kegg.jp/kegg-bin/show_pathway?ko00680+K01689+K01834
ko04014	Ras signaling pathway	P62879 P63000	2	http://www.kegg.jp/kegg-bin/show_pathway?ko04014+K04537+K07860
ko00061	Fatty acid biosynthesis	P49327 P33121	2	http://www.kegg.jp/kegg-bin/show_pathway?ko00061+K00665+K01897
ko05152	Tuberculosis	P18428 P22897	2	http://www.kegg.jp/kegg-bin/show_pathway?ko05152+K05399+K06560
ko05215	Prostate cancer	P07900 Q96BA8	2	http://www.kegg.jp/kegg-bin/show_pathway?ko05215+K04079+K09048
ko04918	Thyroid hormone synthesis	P02766 Q96BA8	2	http://www.kegg.jp/kegg-bin/show_pathway?ko04918+K20731+K09048
ko04066	HIF-1 signaling pathway	P06733 P01033	2	http://www.kegg.jp/kegg-bin/show_pathway?ko04066+K01689+K16451
ko05034	Alcoholism	P62879 Q96BA8	2	http://www.kegg.jp/kegg-bin/show_pathway?ko05034+K04537+K09048
ko04668	TNF signaling pathway	Q96BA8 P19875	2	http://www.kegg.jp/kegg-bin/show_pathway?ko04668+K09048+K05505
ko04391	Hippo signaling pathway - fly	P62258 P31946	2	http://www.kegg.jp/kegg-bin/show_pathway?ko04391+K06630+K16197
ko05143	African trypanosomiasis	P68871	1	http://www.kegg.jp/kegg-bin/show_pathway?ko05143+K13823
ko04979	Cholesterol metabolism	P02649	1	http://www.kegg.jp/kegg-bin/show_pathway?ko04979+K04524
ko04970	Salivary secretion	Q01814	1	http://www.kegg.jp/kegg-bin/show_pathway?ko04970+K05850
ko00500	Starch and sucrose metabolism	P36871	1	http://www.kegg.jp/kegg-bin/show_pathway?ko00500+K01835
ko00630	Glyoxylate and dicarboxylate metabolism	P21399	1	http://www.kegg.jp/kegg-bin/show_pathway?ko00630+K01681
ko04016	MAPK signaling pathway - plant	P15531	1	http://www.kegg.jp/kegg-bin/show_pathway?ko04016+K00940
ko04071	Sphingolipid signaling pathway	P63000	1	http://www.kegg.jp/kegg-bin/show_pathway?ko04071+K07860
ko04713	Circadian entrainment	P62879	1	http://www.kegg.jp/kegg-bin/show_pathway?ko04713+K04537
ko00670	One carbon pool by folate	O75891	1	http://www.kegg.jp/kegg-bin/show_pathway?ko00670+K00289
ko05231	Choline metabolism in cancer	P63000	1	http://www.kegg.jp/kegg-bin/show_pathway?ko05231+K07860
ko04550	Signaling pathways regulating pluripotency of stem cells	Q14332	1	http://www.kegg.jp/kegg-bin/show_pathway?ko04550+K02235
ko05210	Colorectal cancer	P63000	1	http://www.kegg.jp/kegg-bin/show_pathway?ko05210+K07860
ko04650	Natural killer cell mediated cytotoxicity	P63000	1	http://www.kegg.jp/kegg-bin/show_pathway?ko04650+K07860
ko04927	Cortisol synthesis and secretion	Q96BA8	1	http://www.kegg.jp/kegg-bin/show_pathway?ko04927+K09048
ko04520	Adherens junction	P63000	1	http://www.kegg.jp/kegg-bin/show_pathway?ko04520+K07860
ko04011	MAPK signaling pathway - yeast	P62258	1	http://www.kegg.jp/kegg-bin/show_pathway?ko04011+K06630
ko05140	Leishmaniasis	P49006	1	http://www.kegg.jp/kegg-bin/show_pathway?ko05140+K13536
ko00071	Fatty acid degradation	P33121	1	http://www.kegg.jp/kegg-bin/show_pathway?ko00071+K01897
ko04015	Rap1 signaling pathway	P63000	1	http://www.kegg.jp/kegg-bin/show_pathway?ko04015+K07860
ko04150	mTOR signaling pathway	Q14332	1	http://www.kegg.jp/kegg-bin/show_pathway?ko04150+K02235
ko01523	Antifolate resistance	P14207	1	http://www.kegg.jp/kegg-bin/show_pathway?ko01523+K13649
ko04612	Antigen processing and presentation	P07900	1	http://www.kegg.jp/kegg-bin/show_pathway?ko04612+K04079
ko00940	Phenylpropanoid biosynthesis	P30041	1	http://www.kegg.jp/kegg-bin/show_pathway?ko00940+K11188
ko04974	Protein digestion and absorption	Q14055	1	http://www.kegg.jp/kegg-bin/show_pathway?ko04974+K08131
ko05212	Pancreatic cancer	P63000	1	http://www.kegg.jp/kegg-bin/show_pathway?ko05212+K07860
ko04211	Longevity regulating pathway	Q96BA8	1	http://www.kegg.jp/kegg-bin/show_pathway?ko04211+K09048
ko03022	Basal transcription factors	Q92750	1	http://www.kegg.jp/kegg-bin/show_pathway?ko03022+K03129
ko04920	Adipocytokine signaling pathway	P33121	1	http://www.kegg.jp/kegg-bin/show_pathway?ko04920+K01897
ko04931	Insulin resistance	Q96BA8	1	http://www.kegg.jp/kegg-bin/show_pathway?ko04931+K09048
ko04659	Th17 cell differentiation	P07900	1	http://www.kegg.jp/kegg-bin/show_pathway?ko04659+K04079
ko05416	Viral myocarditis	P63000	1	http://www.kegg.jp/kegg-bin/show_pathway?ko05416+K07860
ko03018	RNA degradation	P06733	1	http://www.kegg.jp/kegg-bin/show_pathway?ko03018+K01689
ko03010	Ribosome	P05387	1	http://www.kegg.jp/kegg-bin/show_pathway?ko03010+K02943
ko04723	Retrograde endocannabinoid signaling	P62879	1	http://www.kegg.jp/kegg-bin/show_pathway?ko04723+K04537
ko05224	Breast cancer	Q14332	1	http://www.kegg.jp/kegg-bin/show_pathway?ko05224+K02235
ko00601	Glycosphingolipid biosynthesis - lacto and neolacto series	P51993	1	http://www.kegg.jp/kegg-bin/show_pathway?ko00601+K07634
ko05144	Malaria	P68871	1	http://www.kegg.jp/kegg-bin/show_pathway?ko05144+K13823
ko00980	Metabolism of xenobiotics by cytochrome P450	P09210	1	http://www.kegg.jp/kegg-bin/show_pathway?ko00980+K00799
ko00603	Glycosphingolipid biosynthesis - globo and isoglobo series	P17050	1	http://www.kegg.jp/kegg-bin/show_pathway?ko00603+K01204
ko00512	Mucin type O-glycan biosynthesis	O95395	1	http://www.kegg.jp/kegg-bin/show_pathway?ko00512+K09662
ko05204	Chemical carcinogenesis	P09210	1	http://www.kegg.jp/kegg-bin/show_pathway?ko05204+K00799
ko05162	Measles	P63244	1	http://www.kegg.jp/kegg-bin/show_pathway?ko05162+K14753
ko00020	Citrate cycle (TCA cycle)	P21399	1	http://www.kegg.jp/kegg-bin/show_pathway?ko00020+K01681
ko05030	Cocaine addiction	Q96BA8	1	http://www.kegg.jp/kegg-bin/show_pathway?ko05030+K09048
ko05166	Human T-cell leukemia virus 1 infection	Q14332	1	http://www.kegg.jp/kegg-bin/show_pathway?ko05166+K02235
ko04013	MAPK signaling pathway - fly	P31946	1	http://www.kegg.jp/kegg-bin/show_pathway?ko04013+K16197
ko04212	Longevity regulating pathway - worm	P31946	1	http://www.kegg.jp/kegg-bin/show_pathway?ko04212+K16197
ko02024	Quorum sensing	P33121	1	http://www.kegg.jp/kegg-bin/show_pathway?ko02024+K01897
ko05020	Prion diseases	P04156	1	http://www.kegg.jp/kegg-bin/show_pathway?ko05020+K05634
ko04664	Fc epsilon RI signaling pathway	P63000	1	http://www.kegg.jp/kegg-bin/show_pathway?ko04664+K07860
ko04721	Synaptic vesicle cycle	Q13277	1	http://www.kegg.jp/kegg-bin/show_pathway?ko04721+K08486
ko04971	Gastric acid secretion	P15311	1	http://www.kegg.jp/kegg-bin/show_pathway?ko04971+K08007
ko05010	Alzheimer disease	P02649	1	http://www.kegg.jp/kegg-bin/show_pathway?ko05010+K04524
ko04371	Apelin signaling pathway	P62879	1	http://www.kegg.jp/kegg-bin/show_pathway?ko04371+K04537
ko04911	Insulin secretion	Q96BA8	1	http://www.kegg.jp/kegg-bin/show_pathway?ko04911+K09048
ko04370	VEGF signaling pathway	P63000	1	http://www.kegg.jp/kegg-bin/show_pathway?ko04370+K07860
ko00720	Carbon fixation pathways in prokaryotes	P21399	1	http://www.kegg.jp/kegg-bin/show_pathway?ko00720+K01681
ko00520	Amino sugar and nucleotide sugar metabolism	P36871	1	http://www.kegg.jp/kegg-bin/show_pathway?ko00520+K01835
ko00260	Glycine, serine and threonine metabolism	P18669	1	http://www.kegg.jp/kegg-bin/show_pathway?ko00260+K01834
ko00600	Sphingolipid metabolism	P04062	1	http://www.kegg.jp/kegg-bin/show_pathway?ko00600+K01201
ko05206	MicroRNAs in cancer	P15311	1	http://www.kegg.jp/kegg-bin/show_pathway?ko05206+K08007
ko04914	Progesterone-mediated oocyte maturation	P07900	1	http://www.kegg.jp/kegg-bin/show_pathway?ko04914+K04079
ko04910	Insulin signaling pathway	P49327	1	http://www.kegg.jp/kegg-bin/show_pathway?ko04910+K00665
ko00240	Pyrimidine metabolism	P15531	1	http://www.kegg.jp/kegg-bin/show_pathway?ko00240+K00940
ko04514	Cell adhesion molecules (CAMs)	Q92896	1	http://www.kegg.jp/kegg-bin/show_pathway?ko04514+K06816
ko04060	Cytokine-cytokine receptor interaction	P19875	1	http://www.kegg.jp/kegg-bin/show_pathway?ko04060+K05505
ko00521	Streptomycin biosynthesis	P36871	1	http://www.kegg.jp/kegg-bin/show_pathway?ko00521+K01835
ko04726	Serotonergic synapse	P62879	1	http://www.kegg.jp/kegg-bin/show_pathway?ko04726+K04537
ko04961	Endocrine and other factor-regulated calcium reabsorption	P05937	1	http://www.kegg.jp/kegg-bin/show_pathway?ko04961+K14757
ko05217	Basal cell carcinoma	Q14332	1	http://www.kegg.jp/kegg-bin/show_pathway?ko05217+K02235
ko04727	GABAergic synapse	P62879	1	http://www.kegg.jp/kegg-bin/show_pathway?ko04727+K04537
ko04146	Peroxisome	P33121	1	http://www.kegg.jp/kegg-bin/show_pathway?ko04146+K01897
ko00982	Drug metabolism - cytochrome P450	P09210	1	http://www.kegg.jp/kegg-bin/show_pathway?ko00982+K00799
ko05168	Herpes simplex infection	Q92750	1	http://www.kegg.jp/kegg-bin/show_pathway?ko05168+K03129
ko00511	Other glycan degradation	P04062	1	http://www.kegg.jp/kegg-bin/show_pathway?ko00511+K01201
ko00620	Pyruvate metabolism	P14618	1	http://www.kegg.jp/kegg-bin/show_pathway?ko00620+K00873
ko04930	Type II diabetes mellitus	P14618	1	http://www.kegg.jp/kegg-bin/show_pathway?ko04930+K00873
ko04662	B cell receptor signaling pathway	P63000	1	http://www.kegg.jp/kegg-bin/show_pathway?ko04662+K07860
ko05031	Amphetamine addiction	Q96BA8	1	http://www.kegg.jp/kegg-bin/show_pathway?ko05031+K09048
ko05032	Morphine addiction	P62879	1	http://www.kegg.jp/kegg-bin/show_pathway?ko05032+K04537
ko05130	Pathogenic Escherichia coli infection	P15311	1	http://www.kegg.jp/kegg-bin/show_pathway?ko05130+K08007
ko04020	Calcium signaling pathway	Q01814	1	http://www.kegg.jp/kegg-bin/show_pathway?ko04020+K05850
ko04010	MAPK signaling pathway	P63000	1	http://www.kegg.jp/kegg-bin/show_pathway?ko04010+K07860
ko00052	Galactose metabolism	P36871	1	http://www.kegg.jp/kegg-bin/show_pathway?ko00052+K01835
ko04064	NF-kappa B signaling pathway	P18428	1	http://www.kegg.jp/kegg-bin/show_pathway?ko04064+K05399
ko04722	Neurotrophin signaling pathway	P62258	1	http://www.kegg.jp/kegg-bin/show_pathway?ko04722+K06630
ko01524	Platinum drug resistance	P09210	1	http://www.kegg.jp/kegg-bin/show_pathway?ko01524+K00799
ko05226	Gastric cancer	Q14332	1	http://www.kegg.jp/kegg-bin/show_pathway?ko05226+K02235
ko04626	Plant-pathogen interaction	P07900	1	http://www.kegg.jp/kegg-bin/show_pathway?ko04626+K04079
ko00480	Glutathione metabolism	P09210	1	http://www.kegg.jp/kegg-bin/show_pathway?ko00480+K00799
ko04080	Neuroactive ligand-receptor interaction	P00734	1	http://www.kegg.jp/kegg-bin/show_pathway?ko04080+K01313
ko04724	Glutamatergic synapse	P62879	1	http://www.kegg.jp/kegg-bin/show_pathway?ko04724+K04537
ko04360	Axon guidance	P63000	1	http://www.kegg.jp/kegg-bin/show_pathway?ko04360+K07860
ko04620	Toll-like receptor signaling pathway	P18428	1	http://www.kegg.jp/kegg-bin/show_pathway?ko04620+K05399
ko04962	Vasopressin-regulated water reabsorption	Q96BA8	1	http://www.kegg.jp/kegg-bin/show_pathway?ko04962+K09048

## Sheet: Enrichment
Map_ID	Map_Name	Test	TestAll	Ref	RefAll	Test_per	Ref_per	Test_Seq	Ref_Seq	Over_Under	P value	FDR	richFactor
ko05030	Cocaine addiction	1	432	1	1669	0.00231481	0.000599161	Q96BA8	Q96BA8	over	0.258838	1	1
ko03022	Basal transcription factors	1	432	1	1669	0.00231481	0.000599161	Q92750	Q92750	over	0.258838	1	1
ko04930	Type II diabetes mellitus	1	432	1	1669	0.00231481	0.000599161	P14618	P14618	over	0.258838	1	1
ko05217	Basal cell carcinoma	1	432	1	1669	0.00231481	0.000599161	Q14332	Q14332	over	0.258838	1	1
ko00940	Phenylpropanoid biosynthesis	1	432	1	1669	0.00231481	0.000599161	P30041	P30041	over	0.258838	1	1
ko04310	Wnt signaling pathway	3	432	7	1669	0.00694444	0.00419413	P36955 Q14332 P63000	XP_005693374.1PREDICTED:pigmentepithelium-derivedfactor[Caprahircus] XP_010956500.1PREDICTED:pigmentepithelium-derivedfactor[Camelusbactrianus] Q14332 P61586 P63000 Q8N474 P36955	over	0.261865	1	0.428571
ko04024	cAMP signaling pathway	3	432	8	1669	0.00694444	0.00479329	Q01814 Q96BA8 P63000	XP_024842742.1muscarinicacetylcholinereceptorM1isoformX1[Bostaurus] P0DP25 Q01814 Q96BA8 P61224 P61586 P62834 P63000	over	0.343454	1	0.375
ko04022	cGMP-PKG signaling pathway	2	432	5	1669	0.00462963	0.00299581	Q01814 Q96BA8	P0DP25 P50148 Q01814 Q96BA8 P61586	over	0.385847	1	0.4
ko04916	Melanogenesis	2	432	5	1669	0.00462963	0.00299581	Q14332 Q96BA8	P0DP25 P01116 P50148 Q14332 Q96BA8	over	0.385847	1	0.4
ko04925	Aldosterone synthesis and secretion	2	432	5	1669	0.00462963	0.00299581	Q01814 Q96BA8	P0DP25 P50148 Q01814 P01130 Q96BA8	over	0.385847	1	0.4
ko00670	One carbon pool by folate	1	432	2	1669	0.00231481	0.00119832	O75891	O75891 P34896	over	0.450793	1	0.5
ko02024	Quorum sensing	1	432	2	1669	0.00231481	0.00119832	P33121	O60488 P33121	over	0.450793	1	0.5
ko00521	Streptomycin biosynthesis	1	432	2	1669	0.00231481	0.00119832	P36871	XP_010947977.1PREDICTED:phosphoglucomutase-1isoformX2[Camelusbactrianus] P36871	over	0.450793	1	0.5
ko05031	Amphetamine addiction	1	432	2	1669	0.00231481	0.00119832	Q96BA8	P0DP25 Q96BA8	over	0.450793	1	0.5
ko04911	Insulin secretion	1	432	2	1669	0.00231481	0.00119832	Q96BA8	P50148 Q96BA8	over	0.450793	1	0.5
ko04261	Adrenergic signaling in cardiomyocytes	2	432	6	1669	0.00462963	0.00359497	Q01814 Q96BA8	P0DP25 P50148 Q01814 Q96BA8 P06753 P09493	over	0.487114	1	0.333333
ko05230	Central carbon metabolism in cancer	2	432	6	1669	0.00462963	0.00359497	P18669 P14618	P01116 P14618 P17858 P18669 P11413 P00533	over	0.487114	1	0.333333
ko04922	Glucagon signaling pathway	3	432	10	1669	0.00694444	0.00599161	P18669 Q96BA8 P14618	XP_005680842.2PREDICTED:L-lactatedehydrogenaseBchain[Caprahircus] XP_010944809.1PREDICTED:L-lactatedehydrogenaseBchain[Camelusbactrianus] P0DP25 P50148 Q96BA8 P00338 P07195 P11216 P14618 P18669	over	0.501073	1	0.3
ko04934	Cushing syndrome	2	432	7	1669	0.00462963	0.00419413	Q14332 Q96BA8	P50148 Q14332 P01130 Q96BA8 P61224 P62834 P00533	over	0.577214	1	0.285714
ko04550	Signaling pathways regulating pluripotency of stem cells	1	432	3	1669	0.00231481	0.00179748	Q14332	XP_010955398.1PREDICTED:leukemiainhibitoryfactorreceptor[Camelusbactrianus] P01116 Q14332	over	0.593119	1	0.333333
ko04927	Cortisol synthesis and secretion	1	432	3	1669	0.00231481	0.00179748	Q96BA8	P50148 P01130 Q96BA8	over	0.593119	1	0.333333
ko04721	Synaptic vesicle cycle	1	432	3	1669	0.00231481	0.00179748	Q13277	XP_024830978.1syntaxin-3isoformX3[Bostaurus] P09497 Q13277	over	0.593119	1	0.333333
ko04961	Endocrine and other factor-regulated calcium reabsorption	1	432	3	1669	0.00231481	0.00179748	P05937	P05937 P50148 P09497	over	0.593119	1	0.333333
ko04914	Progesterone-mediated oocyte maturation	1	432	3	1669	0.00231481	0.00179748	P07900	P07900 P08238 P01116	over	0.593119	1	0.333333
ko04114	Oocyte meiosis	2	432	8	1669	0.00462963	0.00479329	P62258 P31946	XP_005225641.1STE20-likeserine/threonine-proteinkinaseisoformX1[Bostaurus] XP_023502588.114-3-3proteineta[Equuscaballus] P0DP25 P27348 P62258 P61981 P31946 P63104	under	0.655134	1	0.25
ko04728	Dopaminergic synapse	2	432	8	1669	0.00462963	0.00479329	P62879 Q96BA8	P0DP25 P62879 Q9HAV0 P38405 P50148 Q96BA8 Q9UBI6 P62873	under	0.655134	1	0.25
ko04391	Hippo signaling pathway - fly	2	432	8	1669	0.00462963	0.00479329	P62258 P31946	XP_010968187.1PREDICTED:actin,clone302-likeisoformX1[Camelusbactrianus] XP_023510770.1actin,cytoplasmic1isoformX1[Equuscaballus] P63261 P27348 P60709 P62258 P31946 P63104	under	0.655134	1	0.25
ko04725	Cholinergic synapse	2	432	8	1669	0.00462963	0.00479329	P62879 Q96BA8	XP_024842742.1muscarinicacetylcholinereceptorM1isoformX1[Bostaurus] P62879 Q9HAV0 P01116 P50148 Q96BA8 Q9UBI6 P62873	under	0.655134	1	0.25
ko00061	Fatty acid biosynthesis	2	432	8	1669	0.00462963	0.00479329	P49327 P33121	NP_001272558.1fattyacidsynthase[Caprahircus] XP_023507491.1fattyacidsynthaseisoformX5[Equuscaballus] XP_005221054.2fattyacidsynthaseisoformX1[Bostaurus] XP_010948933.1PREDICTED:LOWQUALITYPROTEIN:fattyacidsynthase[Camelusbactrianus] O60488 P33121 P49327 Q9NV23	under	0.655134	1	0.25
ko05034	Alcoholism	2	432	8	1669	0.00462963	0.00479329	P62879 Q96BA8	P0DP25 P62879 Q9HAV0 P01116 Q96BA8 Q9UBI6 P62873 P62805	under	0.655134	1	0.25
ko03013	RNA transport	2	432	8	1669	0.00462963	0.00479329	Q5VTE0 Q2VIR3	XP_017913992.1PREDICTED:trimethylguanosinesynthaseisoformX2[Caprahircus] Q13347 P60842 Q5VTE0 P11940 P61956 P05198 Q2VIR3	under	0.655134	1	0.25
ko04727	GABAergic synapse	1	432	4	1669	0.00231481	0.00239664	P62879	P62879 Q9HAV0 Q9UBI6 P62873	under	0.698625	1	0.25
ko00603	Glycosphingolipid biosynthesis - globo and isoglobo series	1	432	4	1669	0.00231481	0.00239664	P17050	XP_010947593.1PREDICTED:beta-hexosaminidasesubunitbeta[Camelusbactrianus] XP_010968179.1PREDICTED:alpha-galactosidaseA[Camelusbactrianus] P07686 P17050	under	0.698625	1	0.25
ko04211	Longevity regulating pathway	1	432	4	1669	0.00231481	0.00239664	Q96BA8	P04179 P01116 Q96BA8 P04040	under	0.698625	1	0.25
ko05224	Breast cancer	1	432	4	1669	0.00231481	0.00239664	Q14332	P01116 Q14332 P01133 P00533	under	0.698625	1	0.25
ko05032	Morphine addiction	1	432	4	1669	0.00231481	0.00239664	P62879	P62879 Q9HAV0 Q9UBI6 P62873	under	0.698625	1	0.25
ko04016	MAPK signaling pathway - plant	1	432	4	1669	0.00231481	0.00239664	P15531	XP_010947914.1PREDICTED:nucleosidediphosphatekinaseB[Camelusbactrianus] P0DP25 P04040 P15531	under	0.698625	1	0.25
ko04110	Cell cycle	2	432	9	1669	0.00462963	0.00539245	P62258 P31946	XP_023502588.114-3-3proteineta[Equuscaballus] P31947 P27348 P61812 P62258 P61981 P31946 P63104 P10600	under	0.721132	1	0.222222
ko05016	Huntington disease	2	432	10	1669	0.00462963	0.00599161	Q96BA8 Q92750	NP_001272479.1superoxidedismutase[Cu-Zn][Caprahircus] NP_777040.1superoxidedismutase[Cu-Zn][Bostaurus] XP_010954897.1PREDICTED:superoxidedismutase[Cu-Zn][Camelusbactrianus] P04179 P50148 Q96BA8 Q92750 P09497 P00441 Q9NYC9	under	0.776146	1	0.2
ko04714	Thermogenesis	2	432	10	1669	0.00462963	0.00599161	P33121 Q96BA8	XP_010950080.1PREDICTED:carnitineO-palmitoyltransferase2,mitochondrialisoformX2[Camelusbactrianus] XP_010968187.1PREDICTED:actin,clone302-likeisoformX1[Camelusbactrianus] XP_023510770.1actin,cytoplasmic1isoformX1[Equuscaballus] P62753 P63261 P60709 P01116 Q96BA8 O60488 P33121	under	0.776146	1	0.2
ko00512	Mucin type O-glycan biosynthesis	1	432	5	1669	0.00231481	0.00299581	O95395	Q96EU7 Q10471 Q10472 O43286 O95395	under	0.77682	1	0.2
ko04723	Retrograde endocannabinoid signaling	1	432	5	1669	0.00231481	0.00299581	P62879	P62879 Q9HAV0 P50148 Q9UBI6 P62873	under	0.77682	1	0.2
ko04626	Plant-pathogen interaction	1	432	5	1669	0.00231481	0.00299581	P07900	XP_017903673.1PREDICTED:endoplasmin[Caprahircus] P07900 P0DP25 P08238 P14625	under	0.77682	1	0.2
ko04212	Longevity regulating pathway - worm	1	432	5	1669	0.00231481	0.00299581	P31946	P27348 P04179 P31946 P63104 P04040	under	0.77682	1	0.2
ko03018	RNA degradation	1	432	5	1669	0.00231481	0.00299581	P06733	XP_023482281.1alpha-enolaseisoformX1[Equuscaballus] P11940 P06733 P17858 P09104	under	0.77682	1	0.2
ko00600	Sphingolipid metabolism	1	432	5	1669	0.00231481	0.00299581	P04062	XP_010958003.1PREDICTED:beta-galactosidase[Camelusbactrianus] XP_010968179.1PREDICTED:alpha-galactosidaseA[Camelusbactrianus] P04062 P15289 Q99519	under	0.77682	1	0.2
ko04390	Hippo signaling pathway	3	432	15	1669	0.00694444	0.00898742	Q14332 P62258 P31946	XP_023502588.114-3-3proteineta[Equuscaballus] XP_010968187.1PREDICTED:actin,clone302-likeisoformX1[Camelusbactrianus] XP_023492960.1cadherin-1[Equuscaballus] XP_023510770.1actin,cytoplasmic1isoformX1[Equuscaballus] P63261 P27348 P60709 P61812 Q14332 P62258 P61981 P31946 P63104 P12830 P10600	under	0.788182	1	0.2
ko04152	AMPK signaling pathway	4	432	20	1669	0.00925926	0.0119832	P49327 P61026 P61006 Q96BA8	XP_024846204.1plateletglycoprotein4isoformX1[Bostaurus] XP_017902106.1PREDICTED:plateletglycoprotein4isoformX1[Caprahircus] NP_001272558.1fattyacidsynthase[Caprahircus] XP_023494587.1plateletglycoprotein4isoformX1[Equuscaballus] XP_023507491.1fattyacidsynthaseisoformX5[Equuscaballus] XP_005221054.2fattyacidsynthaseisoformX1[Bostaurus] XP_010944943.1PREDICTED:plateletglycoprotein4[Camelusbactrianu…	under	0.802174	1	0.2
ko04668	TNF signaling pathway	2	432	11	1669	0.00462963	0.00659077	Q96BA8 P19875	XP_017905067.1PREDICTED:growth-regulatedproteinhomologgammaisoformX2[Caprahircus] NP_001301198.1matrixmetalloproteinase-9precursor[Caprahircus] XP_010952539.1PREDICTED:intercellularadhesionmolecule1[Camelusbactrianus] XP_010967710.1PREDICTED:growth-regulatedalphaprotein-like[Camelusbactrianus] XP_010967712.1PREDICTED:growth-regulatedalphaprotein-like[Camelusbactrianus] XP_010969547.1PREDICTED:tum…	under	0.82143	1	0.181818
ko04130	SNARE interactions in vesicular transport	2	432	11	1669	0.00462963	0.00659077	Q13277 Q15836	NP_001030219.1synaptobrevinhomologYKT6[Bostaurus] XP_024853331.1synaptosomal-associatedprotein23isoformX1[Bostaurus] XP_024830978.1syntaxin-3isoformX3[Bostaurus] XP_010963502.1PREDICTED:synaptosomal-associatedprotein23[Camelusbactrianus] XP_010967850.1PREDICTED:synaptobrevinhomologYKT6[Camelusbactrianus] Q9BV40 O00161 O15400 O15498 Q13277 Q15836	under	0.82143	1	0.181818
ko04926	Relaxin signaling pathway	2	432	11	1669	0.00462963	0.00659077	P62879 Q96BA8	NP_001301198.1matrixmetalloproteinase-9precursor[Caprahircus] P68133 P62879 Q9HAV0 P01116 Q96BA8 Q9UBI6 P62873 P14780 P02462 P00533	under	0.82143	1	0.181818
ko04659	Th17 cell differentiation	1	432	6	1669	0.00231481	0.00359497	P07900	P07900 P08238 P01903 P04229 P13761 Q30134	under	0.834761	1	0.166667
ko00982	Drug metabolism - cytochrome P450	1	432	6	1669	0.00231481	0.00359497	P09210	XP_023477757.1aldehydeoxidase-likeisoformX4[Equuscaballus] XP_010955041.1PREDICTED:glutathioneS-transferaseP[Camelusbactrianus] P09210 P09211 P09488 P47895	under	0.834761	1	0.166667
ko04724	Glutamatergic synapse	1	432	6	1669	0.00231481	0.00359497	P62879	P62879 Q9HAV0 P50148 Q9UBI6 P62873 P43005	under	0.834761	1	0.166667
ko04971	Gastric acid secretion	1	432	6	1669	0.00231481	0.00359497	P15311	XP_010964065.1PREDICTED:ezrinisoformX2[Camelusbactrianus] XP_023488665.1ezrin[Equuscaballus] P0DP25 P50148 P00918 P15311	under	0.834761	1	0.166667
ko04370	VEGF signaling pathway	1	432	6	1669	0.00231481	0.00359497	P63000	XP_001502048.11-phosphatidylinositol4,5-bisphosphatephosphodiesterasegamma-2isoformX2[Equuscaballus] XP_010970627.1PREDICTED:heatshockproteinbeta-1[Camelusbactrianus] P60953 P01116 P63000 P04792	under	0.834761	1	0.166667
ko01524	Platinum drug resistance	1	432	6	1669	0.00231481	0.00359497	P09210	XP_010955041.1PREDICTED:glutathioneS-transferaseP[Camelusbactrianus] XP_010969547.1PREDICTED:tumornecrosisfactorreceptorsuperfamilymember6isoformX2[Camelusbactrianus] P09210 O15431 P09211 P09488	under	0.834761	1	0.166667
ko04011	MAPK signaling pathway - yeast	1	432	6	1669	0.00231481	0.00359497	P62258	P21695 P60953 P61586 P62258 P62873 P04040	under	0.834761	1	0.166667
ko05231	Choline metabolism in cancer	1	432	6	1669	0.00231481	0.00359497	P63000	XP_010952558.1PREDICTED:cholinetransporter-likeprotein2isoformX3[Camelusbactrianus] XP_010959780.1PREDICTED:cholinetransporter-likeprotein4[Camelusbactrianus] P01116 P63000 P01133 P00533	under	0.834761	1	0.166667
ko04713	Circadian entrainment	1	432	6	1669	0.00231481	0.00359497	P62879	P0DP25 P62879 Q9HAV0 P50148 Q9UBI6 P62873	under	0.834761	1	0.166667
ko00680	Methane metabolism	2	432	12	1669	0.00462963	0.00718993	P06733 P18669	XP_023482281.1alpha-enolaseisoformX1[Equuscaballus] XP_010970816.1PREDICTED:fructose-bisphosphatealdolaseA[Camelusbactrianus] P09972 O43175 P04075 P06733 P09467 P17858 P18669 P34896 Q9Y617 P09104	under	0.858324	1	0.166667
ko05215	Prostate cancer	2	432	12	1669	0.00462963	0.00718993	P07900 Q96BA8	NP_001301198.1matrixmetalloproteinase-9precursor[Caprahircus] XP_017903673.1PREDICTED:endoplasmin[Caprahircus] XP_024842289.1urokinase-typeplasminogenactivatorisoformX3[Bostaurus] P07900 P08238 P01116 Q96BA8 O43278 P01133 P14625 P14780 P00533	under	0.858324	1	0.166667
ko04972	Pancreatic secretion	2	432	12	1669	0.00462963	0.00718993	Q01814 P61006	XP_010949654.1PREDICTED:group3secretoryphospholipaseA2[Camelusbactrianus] XP_010949694.1PREDICTED:carboxypeptidaseB2isoformX2[Camelusbactrianus] XP_010971306.1PREDICTED:ADP-ribosylcyclase/cyclicADP-ribosehydrolase2isoformX2[Camelusbactrianus] P61006 P50148 Q01814 P61224 P61586 P62834 P00918 P19835 Q9NZ20	under	0.858324	1	0.166667
ko00071	Fatty acid degradation	1	432	7	1669	0.00231481	0.00419413	P33121	XP_010950080.1PREDICTED:carnitineO-palmitoyltransferase2,mitochondrialisoformX2[Camelusbactrianus] XP_010952099.1PREDICTED:4-trimethylaminobutyraldehydedehydrogenase[Camelusbactrianus] XP_023500514.1acetyl-CoAacetyltransferase,mitochondrial[Equuscaballus] O60488 P33121 P49189 Q9BWD1	under	0.877685	1	0.142857
ko04726	Serotonergic synapse	1	432	7	1669	0.00231481	0.00419413	P62879	P62879 Q9HAV0 P01116 P50148 Q9UBI6 P62873 P05067	under	0.877685	1	0.142857
ko04920	Adipocytokine signaling pathway	1	432	7	1669	0.00231481	0.00419413	P33121	XP_024846204.1plateletglycoprotein4isoformX1[Bostaurus] XP_017902106.1PREDICTED:plateletglycoprotein4isoformX1[Caprahircus] XP_023494587.1plateletglycoprotein4isoformX1[Equuscaballus] XP_010944943.1PREDICTED:plateletglycoprotein4[Camelusbactrianus] O60488 P16671 P33121	under	0.877685	1	0.142857
ko04217	Necroptosis	2	432	13	1669	0.00462963	0.0077891	P02794 P07900	XP_010954715.1PREDICTED:ferritinheavychain[Camelusbactrianus] XP_010967845.1PREDICTED:peptidyl-prolylcis-transisomeraseA[Camelusbactrianus] XP_010969547.1PREDICTED:tumornecrosisfactorreceptorsuperfamilymember6isoformX2[Camelusbactrianus] P07900 Q7LBR1 O75351 P08238 Q9H444 P02794 P11216 P50591 P62937 Q9ULZ3	under	0.888127	1	0.153846
ko00230	Purine metabolism	3	432	19	1669	0.00694444	0.0113841	P15531 P36871 P14618	NP_776397.1xanthinedehydrogenase/oxidase[Bostaurus] NP_776554.25'-nucleotidaseprecursor[Bostaurus] XP_001501696.3xanthinedehydrogenase/oxidaseisoformX2[Equuscaballus] XP_013822858.2PREDICTED:xanthinedehydrogenase/oxidaseisoformX2[Caprahircus] XP_010946889.1PREDICTED:xanthinedehydrogenase/oxidase[Camelusbactrianus] XP_010947914.1PREDICTED:nucleosidediphosphatekinaseB[Camelusbactrianus] XP_01094797…	under	0.905114	1	0.157895
ko05226	Gastric cancer	1	432	8	1669	0.00231481	0.00479329	Q14332	XP_023492960.1cadherin-1[Equuscaballus] P01116 P61812 Q14332 P01133 P12830 P00533 P10600	under	0.909478	1	0.125
ko04962	Vasopressin-regulated water reabsorption	1	432	8	1669	0.00231481	0.00479329	Q96BA8	XP_010948956.1PREDICTED:rhoGDP-dissociationinhibitor1[Camelusbactrianus] P51148 Q15907 Q96FJ2 Q96BA8 Q14204 P61020 P52566	under	0.909478	1	0.125
ko00720	Carbon fixation pathways in prokaryotes	1	432	8	1669	0.00231481	0.00479329	P21399	XP_005202754.1isocitratedehydrogenase[NADP]cytoplasmicisoformX1[Bostaurus] XP_010958389.1PREDICTED:LOWQUALITYPROTEIN:isocitratedehydrogenase[NADP]cytoplasmic[Camelusbactrianus] XP_010965658.1PREDICTED:cytoplasmicaconitatehydrataseisoformX1[Camelusbactrianus] XP_023500514.1acetyl-CoAacetyltransferase,mitochondrial[Equuscaballus] O75874 P21399 P53396 Q9BWD1	under	0.909478	1	0.125
ko04071	Sphingolipid signaling pathway	1	432	8	1669	0.00231481	0.00479329	P63000	XP_010955131.1PREDICTED:cathepsinD[Camelusbactrianus] XP_017898833.1PREDICTED:cathepsinD[Caprahircus] XP_023510672.1cathepsinD[Equuscaballus] P01116 P50148 P61586 P63000 P07339	under	0.909478	1	0.125
ko05212	Pancreatic cancer	1	432	8	1669	0.00231481	0.00479329	P63000	P60953 P01116 P61812 P63000 P01133 P00533 P11234 P10600	under	0.909478	1	0.125
ko05210	Colorectal cancer	1	432	8	1669	0.00231481	0.00479329	P63000	P01116 P61812 P61586 P63000 P01133 P00533 P11234 P10600	under	0.909478	1	0.125
ko00260	Glycine, serine and threonine metabolism	1	432	8	1669	0.00231481	0.00479329	P18669	XP_005691530.1PREDICTED:L-serinedehydratase/L-threoninedeaminase[Caprahircus] XP_017920641.1PREDICTED:primaryamineoxidase,liverisozymeisoformX2[Caprahircus] O43175 P18669 P34896 Q9Y617 P32929 Q16853	under	0.909478	1	0.125
ko00601	Glycosphingolipid biosynthesis - lacto and neolacto series	1	432	8	1669	0.00231481	0.00479329	P51993	NP_001272704.1beta-1,4-galactosyltransferase1[Caprahircus] NP_803478.1beta-1,4-galactosyltransferase1[Bostaurus] XP_010954246.1PREDICTED:histo-bloodgroupABOsystemtransferase2-like[Camelusbactrianus] XP_010965672.1PREDICTED:beta-1,4-galactosyltransferase1[Camelusbactrianus] XP_023483236.1beta-1,4-galactosyltransferase1[Equuscaballus] XP_023500310.1galactoside3(4)-L-fucosyltransferase-likeisoformX1…	under	0.909478	1	0.125
ko05225	Hepatocellular carcinoma	2	432	14	1669	0.00462963	0.00838826	P09210 Q14332	XP_001502048.11-phosphatidylinositol4,5-bisphosphatephosphodiesterasegamma-2isoformX2[Equuscaballus] XP_010955041.1PREDICTED:glutathioneS-transferaseP[Camelusbactrianus] XP_010968187.1PREDICTED:actin,clone302-likeisoformX1[Camelusbactrianus] XP_023510770.1actin,cytoplasmic1isoformX1[Equuscaballus] P63261 P09210 P60709 P01116 P61812 Q14332 P09211 P09488 P00533 P10600	under	0.912029	1	0.142857
ko04062	Chemokine signaling pathway	3	432	20	1669	0.00694444	0.0119832	P62879 P63000 P19875	XP_017905067.1PREDICTED:growth-regulatedproteinhomologgammaisoformX2[Caprahircus] XP_005693271.1PREDICTED:C-Cmotifchemokine8[Caprahircus] XP_023481453.1C-Cmotifchemokine28[Equuscaballus] XP_010947469.1PREDICTED:C-Cmotifchemokine14[Camelusbactrianus] XP_010967710.1PREDICTED:growth-regulatedalphaprotein-like[Camelusbactrianus] XP_010967712.1PREDICTED:growth-regulatedalphaprotein-like[Camelusbactria…	under	0.92328	1	0.15
ko04978	Mineral absorption	2	432	15	1669	0.00462963	0.00898742	P02794 P29377	NP_001075415.2serotransferrinprecursor[Equuscaballus] XP_010805828.1coppertransportproteinATOX1isoformX1[Bostaurus] NP_777031.1sodium/glucosecotransporter1[Bostaurus] XP_005675608.2PREDICTED:serotransferrin[Caprahircus] XP_005675610.2PREDICTED:inhibitorofcarbonicanhydraseisoformX2[Caprahircus] XP_010946022.1PREDICTED:serotransferrin[Camelusbactrianus] XP_010946023.1PREDICTED:inhibitorofcarbonican…	under	0.931083	1	0.133333
ko04918	Thyroid hormone synthesis	2	432	15	1669	0.00462963	0.00898742	P02766 Q96BA8	NP_001075972.1serumalbuminprecursor[Equuscaballus] NP_776392.1transthyretinprecursor[Bostaurus] XP_017903673.1PREDICTED:endoplasmin[Caprahircus] XP_001495232.1transthyretin[Equuscaballus] XP_005681801.1PREDICTED:serumalbumin[Caprahircus] XP_005697069.1PREDICTED:transthyretin[Caprahircus] XP_010945083.1PREDICTED:transthyretin[Camelusbactrianus] XP_010967650.1PREDICTED:serumalbumin[Camelusbactrianu…	under	0.931083	1	0.133333
ko05161	Hepatitis B	2	432	15	1669	0.00462963	0.00898742	Q96BA8 P31946	NP_001301198.1matrixmetalloproteinase-9precursor[Caprahircus] XP_010969547.1PREDICTED:tumornecrosisfactorreceptorsuperfamilymember6isoformX2[Camelusbactrianus] XP_017916378.1PREDICTED:toll-likereceptor2isoformX1[Caprahircus] XP_017900846.1PREDICTED:V-typeprotonATPasesubunitS1[Caprahircus] P27348 P01116 P61812 Q96BA8 P31946 P63104 O60603 P14780 Q15904 P10600 P98160	under	0.931083	1	0.133333
ko04928	Parathyroid hormone synthesis, secretion and action	2	432	15	1669	0.00462963	0.00898742	P12272 Q96BA8	XP_014594267.2sodium-dependentphosphatetransportprotein2BisoformX2[Equuscaballus] XP_005207803.1sodium-dependentphosphatetransportprotein2BisoformX1[Bostaurus] XP_013820023.2PREDICTED:sodium-dependentphosphatetransportprotein2B[Caprahircus] XP_010949108.1PREDICTED:Na(+)/H(+)exchangeregulatorycofactorNHE-RF1[Camelusbactrianus] XP_010961340.1PREDICTED:LOWQUALITYPROTEIN:sodium-dependentphosphatetran…	under	0.931083	1	0.133333
ko04931	Insulin resistance	1	432	9	1669	0.00231481	0.00539245	Q96BA8	XP_024846204.1plateletglycoprotein4isoformX1[Bostaurus] XP_017902106.1PREDICTED:plateletglycoprotein4isoformX1[Caprahircus] XP_023494587.1plateletglycoprotein4isoformX1[Equuscaballus] XP_010944943.1PREDICTED:plateletglycoprotein4[Camelusbactrianus] XP_010958028.1PREDICTED:receptor-typetyrosine-proteinphosphataseF[Camelusbactrianus] Q96BA8 P11216 P16671 Q06210	under	0.933021	1	0.111111
ko04974	Protein digestion and absorption	1	432	9	1669	0.00231481	0.00539245	Q14055	XP_024854006.1dipeptidylpeptidase4isoformX1[Bostaurus] XP_005598312.24F2cell-surfaceantigenheavychainisoformX2[Equuscaballus] XP_005699856.1PREDICTED:4F2cell-surfaceantigenheavychain[Caprahircus] XP_010949694.1PREDICTED:carboxypeptidaseB2isoformX2[Camelusbactrianus] XP_010954766.1PREDICTED:LOWQUALITYPROTEIN:4F2cell-surfaceantigenheavychain[Camelusbactrianus] P08195 P43005 P02462 Q14055	under	0.933021	1	0.111111
ko04150	mTOR signaling pathway	1	432	9	1669	0.00231481	0.00539245	Q14332	XP_005598312.24F2cell-surfaceantigenheavychainisoformX2[Equuscaballus] XP_005699856.1PREDICTED:4F2cell-surfaceantigenheavychain[Caprahircus] XP_010954766.1PREDICTED:LOWQUALITYPROTEIN:4F2cell-surfaceantigenheavychain[Camelusbactrianus] P62753 Q9Y376 P01116 Q14332 P61586 P08195	under	0.933021	1	0.111111
ko05204	Chemical carcinogenesis	1	432	9	1669	0.00231481	0.00539245	P09210	XP_001916308.1carbonylreductase[NADPH]1[Equuscaballus] XP_010954826.1PREDICTED:carbonylreductase[NADPH]1[Camelusbactrianus] XP_010955041.1PREDICTED:glutathioneS-transferaseP[Camelusbactrianus] XP_010970826.1PREDICTED:sulfotransferase1A1[Camelusbactrianus] XP_017908157.1PREDICTED:carbonylreductase[NADPH]1[Caprahircus] P09210 P09211 P09488 P47895	under	0.933021	1	0.111111
ko00020	Citrate cycle (TCA cycle)	1	432	9	1669	0.00231481	0.00539245	P21399	XP_005686850.1PREDICTED:malatedehydrogenase,cytoplasmic[Caprahircus] XP_005202754.1isocitratedehydrogenase[NADP]cytoplasmicisoformX1[Bostaurus] XP_001494315.1malatedehydrogenase,cytoplasmic[Equuscaballus] XP_010958389.1PREDICTED:LOWQUALITYPROTEIN:isocitratedehydrogenase[NADP]cytoplasmic[Camelusbactrianus] XP_010965658.1PREDICTED:cytoplasmicaconitatehydrataseisoformX1[Camelusbactrianus] O75874 P21…	under	0.933021	1	0.111111
ko04013	MAPK signaling pathway - fly	1	432	9	1669	0.00231481	0.00539245	P31946	XP_014583788.1profilin-1[Equuscaballus] P27348 P04179 P01116 O95373 P31946 P63104 P07737 P00533	under	0.933021	1	0.111111
ko00980	Metabolism of xenobiotics by cytochrome P450	1	432	9	1669	0.00231481	0.00539245	P09210	XP_001916308.1carbonylreductase[NADPH]1[Equuscaballus] XP_010954826.1PREDICTED:carbonylreductase[NADPH]1[Camelusbactrianus] XP_010955041.1PREDICTED:glutathioneS-transferaseP[Camelusbactrianus] XP_017908157.1PREDICTED:carbonylreductase[NADPH]1[Caprahircus] P09210 O43488 P09211 P09488 P47895	under	0.933021	1	0.111111
ko00630	Glyoxylate and dicarboxylate metabolism	1	432	9	1669	0.00231481	0.00539245	P21399	XP_005686850.1PREDICTED:malatedehydrogenase,cytoplasmic[Caprahircus] XP_001494315.1malatedehydrogenase,cytoplasmic[Equuscaballus] XP_010965658.1PREDICTED:cytoplasmicaconitatehydrataseisoformX1[Camelusbactrianus] XP_023500514.1acetyl-CoAacetyltransferase,mitochondrial[Equuscaballus] P04040 P21399 P34896 P40925 Q9BWD1	under	0.933021	1	0.111111
ko00240	Pyrimidine metabolism	1	432	9	1669	0.00231481	0.00539245	P15531	NP_776554.25'-nucleotidaseprecursor[Bostaurus] XP_010947914.1PREDICTED:nucleosidediphosphatekinaseB[Camelusbactrianus] XP_010948996.1PREDICTED:solublecalcium-activatednucleotidase1[Camelusbactrianus] P30085 O14638 O75355 P00491 P15531 P19971	under	0.933021	1	0.111111
ko05134	Legionellosis	4	432	26	1669	0.00925926	0.0155782	Q5VTE0 P62820 P19875 P55072	XP_017905067.1PREDICTED:growth-regulatedproteinhomologgammaisoformX2[Caprahircus] XP_023490830.1monocytedifferentiationantigenCD14-like[Equuscaballus] NP_776433.1monocytedifferentiationantigenCD14precursor[Bostaurus] XP_005683099.2PREDICTED:monocytedifferentiationantigenCD14[Caprahircus] XP_010952055.1PREDICTED:heatshock70kDaprotein6[Camelusbactrianus] XP_010965083.1PREDICTED:complementC3[Camelus…	under	0.934939	1	0.153846
ko04144	Endocytosis	7	432	41	1669	0.0162037	0.0245656	P84077 P14207 Q15286 P61026 P61006 P53990 Q8WUM4	NP_001265502.1folatereceptoralphaprecursor[Bostaurus] NP_001193461.1folatereceptoralphaprecursor[Bostaurus] XP_005689946.1PREDICTED:folatereceptoralpha[Caprahircus] XP_010952055.1PREDICTED:heatshock70kDaprotein6[Camelusbactrianus] XP_010957966.1PREDICTED:programmedcelldeath6-interactingprotein[Camelusbactrianus] XP_010964078.1PREDICTED:cation-independentmannose-6-phosphatereceptor[Camelusbactrian…	under	0.936802	1	0.170732
ko05165	Human papillomavirus infection	5	432	32	1669	0.0115741	0.0191732	Q14055 Q14332 Q96BA8 P04004 P14618	NP_001193746.1lamininsubunitgamma-1precursor[Bostaurus] NP_001272596.1osteopontinprecursor[Caprahircus] XP_001496202.1osteopontin[Equuscaballus] XP_010949108.1PREDICTED:Na(+)/H(+)exchangeregulatorycofactorNHE-RF1[Camelusbactrianus] XP_010956585.1PREDICTED:LOWQUALITYPROTEIN:vitronectin[Camelusbactrianus] XP_010964443.1PREDICTED:osteopontin[Camelusbactrianus] XP_010969547.1PREDICTED:tumornecrosisfa…	under	0.945387	1	0.15625
ko04066	HIF-1 signaling pathway	2	432	16	1669	0.00462963	0.00958658	P06733 P01033	NP_001075415.2serotransferrinprecursor[Equuscaballus] XP_023482281.1alpha-enolaseisoformX1[Equuscaballus] XP_001502048.11-phosphatidylinositol4,5-bisphosphatephosphodiesterasegamma-2isoformX2[Equuscaballus] XP_005675608.2PREDICTED:serotransferrin[Caprahircus] XP_005675610.2PREDICTED:inhibitorofcarbonicanhydraseisoformX2[Caprahircus] XP_010946022.1PREDICTED:serotransferrin[Camelusbactrianus] XP_01…	under	0.94619	1	0.125
ko01523	Antifolate resistance	1	432	10	1669	0.00231481	0.00599161	P14207	NP_001265502.1folatereceptoralphaprecursor[Bostaurus] NP_001193461.1folatereceptoralphaprecursor[Bostaurus] XP_017904632.1PREDICTED:ATP-bindingcassettesub-familyGmember2isoformX1[Caprahircus] XP_023493515.1ATP-bindingcassettesub-familyGmember2isoformX2[Equuscaballus] XP_005689946.1PREDICTED:folatereceptoralpha[Caprahircus] P15328 P34896 Q9UNQ0 P14207 P41439	under	0.950452	1	0.1
ko04722	Neurotrophin signaling pathway	1	432	10	1669	0.00231481	0.00599161	P62258	XP_001502048.11-phosphatidylinositol4,5-bisphosphatephosphodiesterasegamma-2isoformX2[Equuscaballus] XP_010948956.1PREDICTED:rhoGDP-dissociationinhibitor1[Camelusbactrianus] P0DP25 P60953 P01116 P61224 P61586 P62834 P62258 P52566	under	0.950452	1	0.1
ko04080	Neuroactive ligand-receptor interaction	1	432	10	1669	0.00231481	0.00599161	P00734	XP_024842742.1muscarinicacetylcholinereceptorM1isoformX1[Bostaurus] XP_001490892.4prothrombin[Equuscaballus] XP_001500552.3plasminogenisoformX1[Equuscaballus] XP_005685011.1PREDICTED:plasminogen[Caprahircus] XP_010962895.1PREDICTED:LOWQUALITYPROTEIN:prothrombin[Camelusbactrianus] XP_010964083.1PREDICTED:plasminogen[Camelusbactrianus] XP_017914625.1PREDICTED:prothrombin[Caprahircus] P00734 P00747 …	under	0.950452	1	0.1
ko05203	Viral carcinogenesis	4	432	28	1669	0.00925926	0.0167765	Q96BA8 P62258 P31946 P14618	XP_024834056.1alpha-actinin-4isoformX11[Bostaurus] XP_023502588.114-3-3proteineta[Equuscaballus] XP_010948632.1PREDICTED:gelsolin[Camelusbactrianus] XP_010965083.1PREDICTED:complementC3[Camelusbactrianus] XP_010968990.1PREDICTED:tyrosine-proteinkinaseLyn[Camelusbactrianus] XP_010972383.1PREDICTED:saoeclassIhistocompatibilityantigen,Aalphachain-like[Camelusbactrianus] XP_017906433.1PREDICTED:LOWQU…	under	0.956534	1	0.142857
ko00983	Drug metabolism - other enzymes	2	432	17	1669	0.00462963	0.0101857	P15531 P09210	NP_776397.1xanthinedehydrogenase/oxidase[Bostaurus] XP_001501696.3xanthinedehydrogenase/oxidaseisoformX2[Equuscaballus] XP_013822858.2PREDICTED:xanthinedehydrogenase/oxidaseisoformX2[Caprahircus] XP_010946889.1PREDICTED:xanthinedehydrogenase/oxidase[Camelusbactrianus] XP_010947914.1PREDICTED:nucleosidediphosphatekinaseB[Camelusbactrianus] XP_010955041.1PREDICTED:glutathioneS-transferaseP[Camelusb…	under	0.958113	1	0.117647
ko04216	Ferroptosis	3	432	23	1669	0.00694444	0.0137807	P02794 P04156 P33121	NP_001075415.2serotransferrinprecursor[Equuscaballus] XP_024848889.1zinctransporterZIP8isoformX1[Bostaurus] XP_005598312.24F2cell-surfaceantigenheavychainisoformX2[Equuscaballus] XP_005675518.2PREDICTED:ceruloplasminisoformX3[Caprahircus] XP_005675608.2PREDICTED:serotransferrin[Caprahircus] XP_005675610.2PREDICTED:inhibitorofcarbonicanhydraseisoformX2[Caprahircus] XP_005699856.1PREDICTED:4F2cell-…	under	0.960353	1	0.130435
ko00511	Other glycan degradation	1	432	11	1669	0.00231481	0.00659077	P04062	NP_001301269.1lysosomalalpha-mannosidase[Caprahircus] XP_010947593.1PREDICTED:beta-hexosaminidasesubunitbeta[Camelusbactrianus] XP_010956054.1PREDICTED:tissuealpha-L-fucosidase[Camelusbactrianus] XP_010958003.1PREDICTED:beta-galactosidase[Camelusbactrianus] P04062 O00462 O00754 P04066 P07686 P20933 Q99519	under	0.963354	1	0.0909091
ko00500	Starch and sucrose metabolism	1	432	11	1669	0.00231481	0.00659077	P36871	XP_001490657.3glucose-6-phosphateisomerase[Equuscaballus] XP_010947977.1PREDICTED:phosphoglucomutase-1isoformX2[Camelusbactrianus] XP_010948354.1PREDICTED:glucose-6-phosphateisomerase[Camelusbactrianus] XP_010948770.1PREDICTED:pancreaticalpha-amylase[Camelusbactrianus] O14638 P04745 P11216 P36871 P46976 Q16851 Q2M2H8	under	0.963354	1	0.0909091
ko04910	Insulin signaling pathway	1	432	11	1669	0.00231481	0.00659077	P49327	NP_001272558.1fattyacidsynthase[Caprahircus] XP_023507491.1fattyacidsynthaseisoformX5[Equuscaballus] XP_005221054.2fattyacidsynthaseisoformX1[Bostaurus] XP_010948933.1PREDICTED:LOWQUALITYPROTEIN:fattyacidsynthase[Camelusbactrianus] XP_010958028.1PREDICTED:receptor-typetyrosine-proteinphosphataseF[Camelusbactrianus] P62753 P0DP25 P01116 P09467 P11216 P49327	under	0.963354	1	0.0909091
ko00010	Glycolysis / Gluconeogenesis	4	432	29	1669	0.00925926	0.0173757	P06733 P18669 P36871 P14618	XP_023482281.1alpha-enolaseisoformX1[Equuscaballus] XP_001490657.3glucose-6-phosphateisomerase[Equuscaballus] XP_010970816.1PREDICTED:fructose-bisphosphatealdolaseA[Camelusbactrianus] XP_005680842.2PREDICTED:L-lactatedehydrogenaseBchain[Caprahircus] XP_010944809.1PREDICTED:L-lactatedehydrogenaseBchain[Camelusbactrianus] XP_010947977.1PREDICTED:phosphoglucomutase-1isoformX2[Camelusbactrianus] XP_0…	under	0.964653	1	0.137931
ko00620	Pyruvate metabolism	1	432	12	1669	0.00231481	0.00718993	P14618	XP_005686850.1PREDICTED:malatedehydrogenase,cytoplasmic[Caprahircus] XP_001494315.1malatedehydrogenase,cytoplasmic[Equuscaballus] XP_005680842.2PREDICTED:L-lactatedehydrogenaseBchain[Caprahircus] XP_010944809.1PREDICTED:L-lactatedehydrogenaseBchain[Camelusbactrianus] XP_010952099.1PREDICTED:4-trimethylaminobutyraldehydedehydrogenase[Camelusbactrianus] XP_023500514.1acetyl-CoAacetyltransferase,mit…	under	0.972902	1	0.0833333
ko00030	Pentose phosphate pathway	2	432	19	1669	0.00462963	0.0113841	P36871 P37837	NP_001030360.2transaldolase[Bostaurus] XP_010970427.1PREDICTED:6-phosphogluconolactonase[Camelusbactrianus] XP_001490657.3glucose-6-phosphateisomerase[Equuscaballus] XP_010970816.1PREDICTED:fructose-bisphosphatealdolaseA[Camelusbactrianus] XP_010947977.1PREDICTED:phosphoglucomutase-1isoformX2[Camelusbactrianus] XP_010948354.1PREDICTED:glucose-6-phosphateisomerase[Camelusbactrianus] XP_010955862.1…	under	0.97482	1	0.105263
ko05200	Pathways in cancer	5	432	37	1669	0.0115741	0.022169	P09210 P07900 P62879 Q14332 P63000	NP_001193746.1lamininsubunitgamma-1precursor[Bostaurus] NP_001301198.1matrixmetalloproteinase-9precursor[Caprahircus] XP_017903673.1PREDICTED:endoplasmin[Caprahircus] XP_001502048.11-phosphatidylinositol4,5-bisphosphatephosphodiesterasegamma-2isoformX2[Equuscaballus] XP_010955041.1PREDICTED:glutathioneS-transferaseP[Camelusbactrianus] XP_010969547.1PREDICTED:tumornecrosisfactorreceptorsuperfamily…	under	0.979409	1	0.135135
ko05163	Human cytomegalovirus infection	3	432	26	1669	0.00694444	0.0155782	P62879 Q96BA8 P63000	XP_005602652.1beta-2-microglobulinisoformX1[Equuscaballus] XP_002691165.1beta-2-microglobulin[Bostaurus] NP_776758.2proteindisulfide-isomeraseA3precursor[Bostaurus] XP_005682356.3PREDICTED:calreticulin[Caprahircus] XP_010952483.1PREDICTED:calreticulin[Camelusbactrianus] XP_010963553.1PREDICTED:beta-2-microglobulin[Camelusbactrianus] XP_010969547.1PREDICTED:tumornecrosisfactorreceptorsuperfamilyme…	under	0.980091	1	0.115385
ko04014	Ras signaling pathway	2	432	21	1669	0.00462963	0.0125824	P62879 P63000	XP_001502048.11-phosphatidylinositol4,5-bisphosphatephosphodiesterasegamma-2isoformX2[Equuscaballus] XP_010949654.1PREDICTED:group3secretoryphospholipaseA2[Camelusbactrianus] XP_010952257.1PREDICTED:ephrin-A1[Camelusbactrianus] XP_010957609.1PREDICTED:serine/threonine-proteinkinasePAK2[Camelusbactrianus] P51148 P0DP25 P60953 P62879 Q9HAV0 P01116 P61020 P61224 P61586 P62834 P63000 Q9UBI6 P62873 P0…	under	0.985003	1	0.0952381
ko04620	Toll-like receptor signaling pathway	1	432	14	1669	0.00231481	0.00838826	P18428	XP_024856278.1lipopolysaccharide-bindingproteinisoformX1[Bostaurus] XP_023490830.1monocytedifferentiationantigenCD14-like[Equuscaballus] NP_001272596.1osteopontinprecursor[Caprahircus] NP_776433.1monocytedifferentiationantigenCD14precursor[Bostaurus] XP_001496202.1osteopontin[Equuscaballus] XP_005683099.2PREDICTED:monocytedifferentiationantigenCD14[Caprahircus] XP_010959039.1PREDICTED:lipopolysac…	under	0.985193	1	0.0714286
ko04915	Estrogen signaling pathway	2	432	22	1669	0.00462963	0.0131815	P07900 Q96BA8	XP_017920549.1PREDICTED:keratin,typeIcytoskeletal19[Caprahircus] NP_001301198.1matrixmetalloproteinase-9precursor[Caprahircus] XP_017903673.1PREDICTED:endoplasmin[Caprahircus] XP_010952055.1PREDICTED:heatshock70kDaprotein6[Camelusbactrianus] XP_010955131.1PREDICTED:cathepsinD[Camelusbactrianus] XP_013829481.2PREDICTED:heatshock70kDaprotein1B[Caprahircus] XP_017898833.1PREDICTED:cathepsinD[Caprahi…	under	0.988462	1	0.0909091
ko04371	Apelin signaling pathway	1	432	15	1669	0.00231481	0.00898742	P62879	NP_001272596.1osteopontinprecursor[Caprahircus] XP_001496202.1osteopontin[Equuscaballus] XP_010964443.1PREDICTED:osteopontin[Camelusbactrianus] XP_023492960.1cadherin-1[Equuscaballus] P62753 P68133 P0DP25 P62879 Q9HAV0 P01116 P50148 Q9UBI6 P62873 P10451 P12830	under	0.989058	1	0.0666667
ko05418	Fluid shear stress and atherosclerosis	3	432	29	1669	0.00694444	0.0173757	P09210 P07900 P63000	NP_001075282.1thioredoxin[Equuscaballus] XP_005684193.1PREDICTED:cathepsinL1[Caprahircus] NP_001301198.1matrixmetalloproteinase-9precursor[Caprahircus] NP_776393.1thioredoxin[Bostaurus] XP_017903673.1PREDICTED:endoplasmin[Caprahircus] XP_010952539.1PREDICTED:intercellularadhesionmolecule1[Camelusbactrianus] XP_010955041.1PREDICTED:glutathioneS-transferaseP[Camelusbactrianus] XP_010968187.1PREDICT…	under	0.990235	1	0.103448
ko04670	Leukocyte transendothelial migration	2	432	23	1669	0.00462963	0.0137807	P63000 P15311	XP_024834056.1alpha-actinin-4isoformX11[Bostaurus] NP_001301198.1matrixmetalloproteinase-9precursor[Caprahircus] XP_001502048.11-phosphatidylinositol4,5-bisphosphatephosphodiesterasegamma-2isoformX2[Equuscaballus] XP_005700910.1PREDICTED:moesin[Caprahircus] XP_010952539.1PREDICTED:intercellularadhesionmolecule1[Camelusbactrianus] XP_010964065.1PREDICTED:ezrinisoformX2[Camelusbactrianus] XP_010968…	under	0.991138	1	0.0869565
ko05167	Kaposi sarcoma-associated herpesvirus infection	2	432	23	1669	0.00462963	0.0137807	P62879 P19875	XP_017905067.1PREDICTED:growth-regulatedproteinhomologgammaisoformX2[Caprahircus] XP_001502048.11-phosphatidylinositol4,5-bisphosphatephosphodiesterasegamma-2isoformX2[Equuscaballus] XP_010952539.1PREDICTED:intercellularadhesionmolecule1[Camelusbactrianus] XP_010965083.1PREDICTED:complementC3[Camelusbactrianus] XP_010967710.1PREDICTED:growth-regulatedalphaprotein-like[Camelusbactrianus] XP_010967…	under	0.991138	1	0.0869565
ko05010	Alzheimer disease	1	432	16	1669	0.00231481	0.00958658	P02649	XP_013821521.2PREDICTED:lipoproteinlipaseisoformX1[Caprahircus] XP_023505644.1apolipoproteinE[Equuscaballus] XP_010945092.1PREDICTED:apolipoproteinE[Camelusbactrianus] XP_010953325.1PREDICTED:lipoproteinlipase[Camelusbactrianus] XP_010956032.1PREDICTED:glyceraldehyde-3-phosphatedehydrogenase[Camelusbactrianus] XP_010969547.1PREDICTED:tumornecrosisfactorreceptorsuperfamilymember6isoformX2[Camelusb…	under	0.991916	1	0.0625
ko00520	Amino sugar and nucleotide sugar metabolism	1	432	16	1669	0.00231481	0.00958658	P36871	XP_024847495.1NADH-cytochromeb5reductase3isoformX2[Bostaurus] XP_001490657.3glucose-6-phosphateisomerase[Equuscaballus] XP_010947593.1PREDICTED:beta-hexosaminidasesubunitbeta[Camelusbactrianus] XP_010947977.1PREDICTED:phosphoglucomutase-1isoformX2[Camelusbactrianus] XP_010948354.1PREDICTED:glucose-6-phosphateisomerase[Camelusbactrianus] XP_010959457.1PREDICTED:GDP-L-fucosesynthase[Camelusbactrian…	under	0.991916	1	0.0625
ko04151	PI3K-Akt signaling pathway	7	432	53	1669	0.0162037	0.0317555	Q14055 P07900 P62879 Q96BA8 P62258 P31946 P04004	XP_024837040.1oncostatin-M-specificreceptorsubunitbetaisoformX1[Bostaurus] NP_001192115.1IgMprecursor[Bostaurus] NP_001193746.1lamininsubunitgamma-1precursor[Bostaurus] XP_024842742.1muscarinicacetylcholinereceptorM1isoformX1[Bostaurus] NP_001272596.1osteopontinprecursor[Caprahircus] XP_017903673.1PREDICTED:endoplasmin[Caprahircus] XP_001496202.1osteopontin[Equuscaballus] XP_005222400.3immunoglob…	under	0.992821	1	0.132075
ko04510	Focal adhesion	3	432	31	1669	0.00694444	0.018574	Q14055 P63000 P04004	XP_024834056.1alpha-actinin-4isoformX11[Bostaurus] NP_001193746.1lamininsubunitgamma-1precursor[Bostaurus] NP_001272596.1osteopontinprecursor[Caprahircus] XP_001496202.1osteopontin[Equuscaballus] XP_010956585.1PREDICTED:LOWQUALITYPROTEIN:vitronectin[Camelusbactrianus] XP_010957609.1PREDICTED:serine/threonine-proteinkinasePAK2[Camelusbactrianus] XP_010964443.1PREDICTED:osteopontin[Camelusbactrianu…	under	0.993994	1	0.0967742
ko04360	Axon guidance	1	432	17	1669	0.00231481	0.0101857	P63000	XP_017898587.1PREDICTED:cofilin-1[Caprahircus] XP_001502048.11-phosphatidylinositol4,5-bisphosphatephosphodiesterasegamma-2isoformX2[Equuscaballus] XP_001917710.1semaphorin-7A[Equuscaballus] XP_023483332.1semaphorin-4DisoformX1[Equuscaballus] XP_010952257.1PREDICTED:ephrin-A1[Camelusbactrianus] XP_010953565.1PREDICTED:semaphorin-7A[Camelusbactrianus] XP_010957609.1PREDICTED:serine/threonine-prote…	under	0.994029	1	0.0588235
ko04664	Fc epsilon RI signaling pathway	1	432	17	1669	0.00231481	0.0101857	P63000	NP_001192115.1IgMprecursor[Bostaurus] XP_001502048.11-phosphatidylinositol4,5-bisphosphatephosphodiesterasegamma-2isoformX2[Equuscaballus] XP_005222400.3immunoglobulinheavyvariable4-59[Bostaurus] XP_010968990.1PREDICTED:tyrosine-proteinkinaseLyn[Camelusbactrianus] P01116 P63000 A0A0A0MS15 A0A0B4J1X5 A0A0B4J1X8 A0A0B4J1Y9 A0A0J9YX35 P0DP03 P01780 P0DP04 P06331 P0DOX2 P0DOX5	under	0.994029	1	0.0588235
ko00052	Galactose metabolism	1	432	17	1669	0.00231481	0.0101857	P36871	NP_001272564.1alpha-lactalbuminprecursor[Caprahircus] NP_001272704.1beta-1,4-galactosyltransferase1[Caprahircus] NP_803478.1beta-1,4-galactosyltransferase1[Bostaurus] XP_001915824.1alpha-lactalbumin[Equuscaballus] XP_010947977.1PREDICTED:phosphoglucomutase-1isoformX2[Camelusbactrianus] XP_010958003.1PREDICTED:beta-galactosidase[Camelusbactrianus] XP_010962515.1PREDICTED:alpha-lactalbumin[Camelusb…	under	0.994029	1	0.0588235
ko04657	IL-17 signaling pathway	2	432	25	1669	0.00462963	0.014979	P07900 P19875	XP_017905067.1PREDICTED:growth-regulatedproteinhomologgammaisoformX2[Caprahircus] XP_024845486.1proteinS100-A8isoformX1[Bostaurus] NP_001301198.1matrixmetalloproteinase-9precursor[Caprahircus] XP_017903673.1PREDICTED:endoplasmin[Caprahircus] XP_024845595.1proteinS100-A7-like[Bostaurus] XP_003586723.1neutrophilgelatinase-associatedlipocalin[Bostaurus] XP_017902078.1PREDICTED:proteinS100-A7[Caprahi…	under	0.9948	1	0.08
ko04520	Adherens junction	1	432	19	1669	0.00231481	0.0113841	P63000	NP_001068678.1nectin-2precursor[Bostaurus] XP_024834056.1alpha-actinin-4isoformX11[Bostaurus] XP_010958028.1PREDICTED:receptor-typetyrosine-proteinphosphataseF[Camelusbactrianus] XP_010968187.1PREDICTED:actin,clone302-likeisoformX1[Camelusbactrianus] XP_017918047.1PREDICTED:nectin-2isoformX2[Caprahircus] XP_023492960.1cadherin-1[Equuscaballus] XP_023510770.1actin,cytoplasmic1isoformX1[Equuscaball…	under	0.996744	1	0.0526316
ko04530	Tight junction	2	432	27	1669	0.00462963	0.0161774	P61006 P15311	XP_024834056.1alpha-actinin-4isoformX11[Bostaurus] XP_005675683.2PREDICTED:immunoglobulinsuperfamilymember5isoformX2[Caprahircus] XP_005700910.1PREDICTED:moesin[Caprahircus] XP_010949108.1PREDICTED:Na(+)/H(+)exchangeregulatorycofactorNHE-RF1[Camelusbactrianus] XP_010964065.1PREDICTED:ezrinisoformX2[Camelusbactrianus] XP_010968187.1PREDICTED:actin,clone302-likeisoformX1[Camelusbactrianus] XP_01096…	under	0.996966	1	0.0740741
ko05132	Salmonella infection	2	432	27	1669	0.00462963	0.0161774	P18428 P19875	XP_024856278.1lipopolysaccharide-bindingproteinisoformX1[Bostaurus] XP_017905067.1PREDICTED:growth-regulatedproteinhomologgammaisoformX2[Caprahircus] XP_023490830.1monocytedifferentiationantigenCD14-like[Equuscaballus] NP_776433.1monocytedifferentiationantigenCD14precursor[Bostaurus] XP_005683099.2PREDICTED:monocytedifferentiationantigenCD14[Caprahircus] XP_014583788.1profilin-1[Equuscaballus] XP…	under	0.996966	1	0.0740741
ko04020	Calcium signaling pathway	1	432	20	1669	0.00231481	0.0119832	Q01814	NP_001192115.1IgMprecursor[Bostaurus] XP_024842742.1muscarinicacetylcholinereceptorM1isoformX1[Bostaurus] XP_001502048.11-phosphatidylinositol4,5-bisphosphatephosphodiesterasegamma-2isoformX2[Equuscaballus] XP_005222400.3immunoglobulinheavyvariable4-59[Bostaurus] P0DP25 P38405 P50148 Q01814 A0A0A0MS15 A0A0B4J1X5 A0A0B4J1X8 A0A0B4J1Y9 A0A0J9YX35 P0DP03 P01780 P0DP04 P06331 P0DOX2 P0DOX5 P00533	under	0.997597	1	0.05
ko05144	Malaria	1	432	20	1669	0.00231481	0.0119832	P68871	NP_001030271.1CD81antigen[Bostaurus] XP_024846204.1plateletglycoprotein4isoformX1[Bostaurus] XP_017902106.1PREDICTED:plateletglycoprotein4isoformX1[Caprahircus] NP_001272605.1CD81antigen[Caprahircus] XP_023494587.1plateletglycoprotein4isoformX1[Equuscaballus] XP_010944292.1PREDICTED:hemoglobinsubunitbeta[Camelusbactrianus] XP_010944943.1PREDICTED:plateletglycoprotein4[Camelusbactrianus] XP_010950…	under	0.997597	1	0.05
ko00480	Glutathione metabolism	1	432	20	1669	0.00231481	0.0119832	P09210	XP_024833226.1gamma-glutamyltranspeptidase1isoformX1[Bostaurus] XP_005202754.1isocitratedehydrogenase[NADP]cytoplasmicisoformX1[Bostaurus] XP_010953645.1PREDICTED:LOWQUALITYPROTEIN:aminopeptidaseN[Camelusbactrianus] XP_010953743.1PREDICTED:gamma-glutamyltranspeptidase1[Camelusbactrianus] XP_010955041.1PREDICTED:glutathioneS-transferaseP[Camelusbactrianus] XP_010955862.1PREDICTED:6-phosphogluconat…	under	0.997597	1	0.05
ko05166	Human T-cell leukemia virus 1 infection	1	432	20	1669	0.00231481	0.0119832	Q14332	XP_005682356.3PREDICTED:calreticulin[Caprahircus] XP_010952242.1PREDICTED:farnesylpyrophosphatesynthaseisoformX2[Camelusbactrianus] XP_010952483.1PREDICTED:calreticulin[Camelusbactrianus] XP_010952539.1PREDICTED:intercellularadhesionmolecule1[Camelusbactrianus] XP_010963913.1PREDICTED:transcriptionalactivatorMybisoformX2[Camelusbactrianus] XP_010972383.1PREDICTED:saoeclassIhistocompatibilityantig…	under	0.997597	1	0.05
ko05130	Pathogenic Escherichia coli infection	1	432	21	1669	0.00231481	0.0125824	P15311	XP_023490830.1monocytedifferentiationantigenCD14-like[Equuscaballus] NP_776433.1monocytedifferentiationantigenCD14precursor[Bostaurus] XP_005683099.2PREDICTED:monocytedifferentiationantigenCD14[Caprahircus] XP_010964065.1PREDICTED:ezrinisoformX2[Camelusbactrianus] XP_010968187.1PREDICTED:actin,clone302-likeisoformX1[Camelusbactrianus] XP_010970054.1PREDICTED:monocytedifferentiationantigenCD14[Cam…	under	0.998226	1	0.047619
ko04512	ECM-receptor interaction	2	432	29	1669	0.00462963	0.0173757	Q14055 P04004	NP_001193746.1lamininsubunitgamma-1precursor[Bostaurus] XP_024846204.1plateletglycoprotein4isoformX1[Bostaurus] XP_017902106.1PREDICTED:plateletglycoprotein4isoformX1[Caprahircus] NP_001272596.1osteopontinprecursor[Caprahircus] XP_023494587.1plateletglycoprotein4isoformX1[Equuscaballus] XP_001496202.1osteopontin[Equuscaballus] XP_023476202.1dystroglycan[Equuscaballus] XP_010944943.1PREDICTED:plat…	under	0.99824	1	0.0689655
ko05170	Human immunodeficiency virus 1 infection	2	432	29	1669	0.00462963	0.0173757	P62879 P63000	XP_017898587.1PREDICTED:cofilin-1[Caprahircus] XP_005602652.1beta-2-microglobulinisoformX1[Equuscaballus] XP_002691165.1beta-2-microglobulin[Bostaurus] NP_776758.2proteindisulfide-isomeraseA3precursor[Bostaurus] XP_001502048.11-phosphatidylinositol4,5-bisphosphatephosphodiesterasegamma-2isoformX2[Equuscaballus] XP_005682356.3PREDICTED:calreticulin[Caprahircus] XP_010952483.1PREDICTED:calreticulin…	under	0.99824	1	0.0689655
ko04666	Fc gamma R-mediated phagocytosis	2	432	30	1669	0.00462963	0.0179748	P49006 P63000	XP_017898587.1PREDICTED:cofilin-1[Caprahircus] NP_001192115.1IgMprecursor[Bostaurus] XP_001502048.11-phosphatidylinositol4,5-bisphosphatephosphodiesterasegamma-2isoformX2[Equuscaballus] XP_005222400.3immunoglobulinheavyvariable4-59[Bostaurus] XP_005677207.2PREDICTED:lowaffinityimmunoglobulingammaFcregionreceptorIIisoformX1[Caprahircus] XP_010948632.1PREDICTED:gelsolin[Camelusbactrianus] XP_010968…	under	0.998662	1	0.0666667
ko03320	PPAR signaling pathway	3	432	37	1669	0.00694444	0.022169	Q99541 P33121 P07108	XP_013821521.2PREDICTED:lipoproteinlipaseisoformX1[Caprahircus] NP_001106792.1acyl-CoA-bindingprotein[Bostaurus] NP_001157357.1fattyacid-bindingprotein,heart[Equuscaballus] XP_024846204.1plateletglycoprotein4isoformX1[Bostaurus] XP_017902106.1PREDICTED:plateletglycoprotein4isoformX1[Caprahircus] NP_001272525.1perilipin-2[Caprahircus] XP_013827059.1PREDICTED:fattyacid-bindingprotein,heartisoformX1…	under	0.998663	1	0.0810811
ko04662	B cell receptor signaling pathway	1	432	22	1669	0.00231481	0.0131815	P63000	NP_001030271.1CD81antigen[Bostaurus] NP_001192115.1IgMprecursor[Bostaurus] NP_001272605.1CD81antigen[Caprahircus] XP_001502048.11-phosphatidylinositol4,5-bisphosphatephosphodiesterasegamma-2isoformX2[Equuscaballus] XP_005222400.3immunoglobulinheavyvariable4-59[Bostaurus] XP_005677207.2PREDICTED:lowaffinityimmunoglobulingammaFcregionreceptorIIisoformX1[Caprahircus] XP_010955118.1PREDICTED:CD81anti…	under	0.998691	1	0.0454545
ko05168	Herpes simplex infection	1	432	22	1669	0.00231481	0.0131815	Q92750	NP_001068678.1nectin-2precursor[Bostaurus] NP_001301154.1elongationfactor1-delta[Caprahircus] XP_010800903.1serine/arginine-richsplicingfactor4isoformX2[Bostaurus] XP_010965083.1PREDICTED:complementC3[Camelusbactrianus] XP_010969547.1PREDICTED:tumornecrosisfactorreceptorsuperfamilymember6isoformX2[Camelusbactrianus] XP_010972383.1PREDICTED:saoeclassIhistocompatibilityantigen,Aalphachain-like[Came…	under	0.998691	1	0.0454545
ko04015	Rap1 signaling pathway	1	432	22	1669	0.00231481	0.0131815	P63000	XP_010952257.1PREDICTED:ephrin-A1[Camelusbactrianus] XP_014583788.1profilin-1[Equuscaballus] XP_010968187.1PREDICTED:actin,clone302-likeisoformX1[Camelusbactrianus] XP_023492960.1cadherin-1[Equuscaballus] XP_023510770.1actin,cytoplasmic1isoformX1[Equuscaballus] P63261 P0DP25 P60953 P60709 P01116 P50148 P61224 P61586 P62834 P63000 P01133 P07737 P07996 P12830 P00533 P11234 P11215	under	0.998691	1	0.0454545
ko04210	Apoptosis	2	432	31	1669	0.00462963	0.018574	P02549 O60911	XP_017913099.1PREDICTED:cathepsinZ[Caprahircus] XP_005684193.1PREDICTED:cathepsinL1[Caprahircus] XP_017907267.1PREDICTED:cathepsinBisoformX1[Caprahircus] XP_001490531.1cathepsinS[Equuscaballus] XP_023492038.1cathepsinBisoformX1[Equuscaballus] XP_010955131.1PREDICTED:cathepsinD[Camelusbactrianus] XP_010956773.1PREDICTED:cathepsinS[Camelusbactrianus] XP_010956861.1PREDICTED:cathepsinZ,partial[Camel…	under	0.998984	1	0.0645161
ko04146	Peroxisome	1	432	23	1669	0.00231481	0.0137807	P33121	NP_001272479.1superoxidedismutase[Cu-Zn][Caprahircus] NP_776397.1xanthinedehydrogenase/oxidase[Bostaurus] NP_777040.1superoxidedismutase[Cu-Zn][Bostaurus] XP_005202754.1isocitratedehydrogenase[NADP]cytoplasmicisoformX1[Bostaurus] XP_001501696.3xanthinedehydrogenase/oxidaseisoformX2[Equuscaballus] XP_005681155.2PREDICTED:peroxisomalmembraneproteinPMP34[Caprahircus] XP_013822858.2PREDICTED:xanthine…	under	0.999034	1	0.0434783
ko05143	African trypanosomiasis	1	432	23	1669	0.00231481	0.0137807	P68871	NP_001192115.1IgMprecursor[Bostaurus] XP_005222400.3immunoglobulinheavyvariable4-59[Bostaurus] XP_005611649.1apolipoproteinA-I[Equuscaballus] XP_010944292.1PREDICTED:hemoglobinsubunitbeta[Camelusbactrianus] XP_010951807.1PREDICTED:LOWQUALITYPROTEIN:apolipoproteinA-I[Camelusbactrianus] XP_010952539.1PREDICTED:intercellularadhesionmolecule1[Camelusbactrianus] XP_010969547.1PREDICTED:tumornecrosisfa…	under	0.999034	1	0.0434783
ko05206	MicroRNAs in cancer	1	432	23	1669	0.00231481	0.0137807	P15311	NP_001301198.1matrixmetalloproteinase-9precursor[Caprahircus] XP_001502048.11-phosphatidylinositol4,5-bisphosphatephosphodiesterasegamma-2isoformX2[Equuscaballus] XP_010962984.1PREDICTED:CD44antigenisoformX4[Camelusbactrianus] XP_010964065.1PREDICTED:ezrinisoformX2[Camelusbactrianus] XP_017908536.1PREDICTED:myristoylatedalanine-richC-kinasesubstrate[Caprahircus] XP_023484517.1tenascinisoformX7[Eq…	under	0.999034	1	0.0434783
ko05020	Prion diseases	1	432	23	1669	0.00231481	0.0137807	P04156	NP_001075419.1complementcomponentC9precursor[Equuscaballus] NP_001193746.1lamininsubunitgamma-1precursor[Bostaurus] NP_001272479.1superoxidedismutase[Cu-Zn][Caprahircus] NP_777040.1superoxidedismutase[Cu-Zn][Bostaurus] XP_005694811.1PREDICTED:complementcomponentC7[Caprahircus] XP_005694830.3PREDICTED:LOWQUALITYPROTEIN:complementcomponentC9[Caprahircus] XP_010952782.1PREDICTED:complementcomponentC…	under	0.999034	1	0.0434783
ko04060	Cytokine-cytokine receptor interaction	1	432	24	1669	0.00231481	0.0143799	P19875	XP_017905067.1PREDICTED:growth-regulatedproteinhomologgammaisoformX2[Caprahircus] XP_017894590.1PREDICTED:tumornecrosisfactorreceptorsuperfamilymember21[Caprahircus] XP_024837040.1oncostatin-M-specificreceptorsubunitbetaisoformX1[Bostaurus] XP_024851662.1ciliaryneurotrophicfactorreceptorsubunitalphaisoformX1[Bostaurus] NP_001272666.1growth/differentiationfactor8precursor[Caprahircus] XP_005693271…	under	0.999288	1	0.0416667
ko04621	NOD-like receptor signaling pathway	2	432	33	1669	0.00462963	0.0197723	P07900 P19875	XP_017905067.1PREDICTED:growth-regulatedproteinhomologgammaisoformX2[Caprahircus] NP_001075282.1thioredoxin[Equuscaballus] NP_001272474.1Bac7.5proteinprecursor[Caprahircus] NP_001272475.1MAP28proteinprecursor[Caprahircus] NP_001272549.1MAP34-Bproteinprecursor[Caprahircus] XP_017907267.1PREDICTED:cathepsinBisoformX1[Caprahircus] NP_776393.1thioredoxin[Bostaurus] NP_776935.1cathelicidin-5precursor[…	under	0.999416	1	0.0606061
ko04514	Cell adhesion molecules (CAMs)	1	432	25	1669	0.00231481	0.014979	Q92896	NP_001068678.1nectin-2precursor[Bostaurus] NP_001272555.1glycosylation-dependentcelladhesionmolecule1precursor[Caprahircus] NP_777253.1glycosylation-dependentcelladhesionmolecule1precursor[Bostaurus] XP_010950821.1PREDICTED:CD40ligand[Camelusbactrianus] XP_010952539.1PREDICTED:intercellularadhesionmolecule1[Camelusbactrianus] XP_010958028.1PREDICTED:receptor-typetyrosine-proteinphosphataseF[Camel…	under	0.999475	1	0.04
ko04010	MAPK signaling pathway	1	432	25	1669	0.00231481	0.014979	P63000	XP_023490830.1monocytedifferentiationantigenCD14-like[Equuscaballus] NP_776433.1monocytedifferentiationantigenCD14precursor[Bostaurus] XP_005683099.2PREDICTED:monocytedifferentiationantigenCD14[Caprahircus] XP_010952055.1PREDICTED:heatshock70kDaprotein6[Camelusbactrianus] XP_010952257.1PREDICTED:ephrin-A1[Camelusbactrianus] XP_010957609.1PREDICTED:serine/threonine-proteinkinasePAK2[Camelusbactria…	under	0.999475	1	0.04
ko04650	Natural killer cell mediated cytotoxicity	1	432	25	1669	0.00231481	0.014979	P63000	NP_001192115.1IgMprecursor[Bostaurus] XP_001502048.11-phosphatidylinositol4,5-bisphosphatephosphodiesterasegamma-2isoformX2[Equuscaballus] XP_005222400.3immunoglobulinheavyvariable4-59[Bostaurus] XP_010952539.1PREDICTED:intercellularadhesionmolecule1[Camelusbactrianus] XP_010969547.1PREDICTED:tumornecrosisfactorreceptorsuperfamilymember6isoformX2[Camelusbactrianus] XP_010972383.1PREDICTED:saoecla…	under	0.999475	1	0.04
ko04064	NF-kappa B signaling pathway	1	432	27	1669	0.00231481	0.0161774	P18428	XP_024856278.1lipopolysaccharide-bindingproteinisoformX1[Bostaurus] XP_023490830.1monocytedifferentiationantigenCD14-like[Equuscaballus] NP_001192115.1IgMprecursor[Bostaurus] NP_776433.1monocytedifferentiationantigenCD14precursor[Bostaurus] XP_001502048.11-phosphatidylinositol4,5-bisphosphatephosphodiesterasegamma-2isoformX2[Equuscaballus] XP_005222400.3immunoglobulinheavyvariable4-59[Bostaurus] …	under	0.999715	1	0.037037
ko05140	Leishmaniasis	1	432	27	1669	0.00231481	0.0161774	P49006	NP_001192115.1IgMprecursor[Bostaurus] XP_005222400.3immunoglobulinheavyvariable4-59[Bostaurus] XP_010965083.1PREDICTED:complementC3[Camelusbactrianus] XP_017916378.1PREDICTED:toll-likereceptor2isoformX1[Caprahircus] XP_017906433.1PREDICTED:LOWQUALITYPROTEIN:complementC3[Caprahircus] XP_023500356.1complementC3-like[Equuscaballus] P49006 P61812 A0A0A0MS15 A0A0B4J1X5 A0A0B4J1X8 A0A0B4J1Y9 A0A0J9YX35…	under	0.999715	1	0.037037
ko04810	Regulation of actin cytoskeleton	3	432	43	1669	0.00694444	0.0257639	P00734 P63000 P15311	XP_017898587.1PREDICTED:cofilin-1[Caprahircus] XP_024834056.1alpha-actinin-4isoformX11[Bostaurus] XP_024842742.1muscarinicacetylcholinereceptorM1isoformX1[Bostaurus] XP_001490892.4prothrombin[Equuscaballus] XP_005700910.1PREDICTED:moesin[Caprahircus] XP_010948632.1PREDICTED:gelsolin[Camelusbactrianus] XP_014583788.1profilin-1[Equuscaballus] XP_010957609.1PREDICTED:serine/threonine-proteinkinasePA…	under	0.999718	1	0.0697674
ko05162	Measles	1	432	29	1669	0.00231481	0.0173757	P63244	NP_001192115.1IgMprecursor[Bostaurus] NP_001229491.1membranecofactorproteinisoform3precursor[Bostaurus] XP_001915894.1membranecofactorprotein[Equuscaballus] XP_005222400.3immunoglobulinheavyvariable4-59[Bostaurus] XP_005677207.2PREDICTED:lowaffinityimmunoglobulingammaFcregionreceptorIIisoformX1[Caprahircus] XP_005700910.1PREDICTED:moesin[Caprahircus] XP_010952055.1PREDICTED:heatshock70kDaprotein6…	under	0.999845	1	0.0344828
ko05205	Proteoglycans in cancer	3	432	47	1669	0.00694444	0.0281606	Q14332 P04004 P15311	XP_005684193.1PREDICTED:cathepsinL1[Caprahircus] NP_001301198.1matrixmetalloproteinase-9precursor[Caprahircus] NP_991372.1CD63antigen[Bostaurus] XP_001502048.11-phosphatidylinositol4,5-bisphosphatephosphodiesterasegamma-2isoformX2[Equuscaballus] XP_005700910.1PREDICTED:moesin[Caprahircus] XP_010945369.1PREDICTED:urokinaseplasminogenactivatorsurfacereceptor[Camelusbactrianus] XP_010956585.1PREDICT…	under	0.999902	1	0.0638298
ko05416	Viral myocarditis	1	432	33	1669	0.00231481	0.0197723	P63000	NP_001192115.1IgMprecursor[Bostaurus] XP_023476202.1dystroglycan[Equuscaballus] XP_005222400.3immunoglobulinheavyvariable4-59[Bostaurus] XP_010950821.1PREDICTED:CD40ligand[Camelusbactrianus] XP_010952539.1PREDICTED:intercellularadhesionmolecule1[Camelusbactrianus] XP_010961589.1PREDICTED:complementdecay-acceleratingfactor[Camelusbactrianus] XP_010967481.1PREDICTED:dystroglycan[Camelusbactrianus] …	under	0.999954	1	0.030303
ko04141	Protein processing in endoplasmic reticulum	2	432	44	1669	0.00462963	0.0263631	P07900 P55072	XP_010805655.1nucleotideexchangefactorSIL1isoformX1[Bostaurus] NP_001069739.1endoplasmicreticulumresidentprotein29precursor[Bostaurus] NP_001161154.1proteinOS-9precursor[Equuscaballus] XP_005694116.3PREDICTED:proteindisulfide-isomerase[Caprahircus] NP_776758.2proteindisulfide-isomeraseA3precursor[Bostaurus] XP_017903673.1PREDICTED:endoplasmin[Caprahircus] NP_777181.1dnaJhomologsubfamilyCmember3pr…	under	0.999974	1	0.0454545
ko04970	Salivary secretion	1	432	36	1669	0.00231481	0.0215698	Q01814	NP_001272474.1Bac7.5proteinprecursor[Caprahircus] NP_001272475.1MAP28proteinprecursor[Caprahircus] NP_001272549.1MAP34-Bproteinprecursor[Caprahircus] XP_024835328.1lactoperoxidaseisoformX10[Bostaurus] NP_776454.1cystatin-Cprecursor[Bostaurus] NP_776935.1cathelicidin-5precursor[Bostaurus] NP_777250.1cathelicidin-1precursor[Bostaurus] NP_777251.1cathelicidin-2precursor[Bostaurus] XP_024839052.1cath…	under	0.999982	1	0.0277778
ko04979	Cholesterol metabolism	1	432	37	1669	0.00231481	0.022169	P02649	XP_013821521.2PREDICTED:lipoproteinlipaseisoformX1[Caprahircus] XP_017905286.1PREDICTED:LOWQUALITYPROTEIN:alpha-2-macroglobulinreceptor-associatedprotein[Caprahircus] XP_024846204.1plateletglycoprotein4isoformX1[Bostaurus] XP_017902106.1PREDICTED:plateletglycoprotein4isoformX1[Caprahircus] NP_776343.1NPCintracellularcholesteroltransporter2precursor[Bostaurus] XP_023494587.1plateletglycoprotein4is…	under	0.999987	1	0.027027
ko04612	Antigen processing and presentation	1	432	40	1669	0.00231481	0.0239664	P07900	XP_005602652.1beta-2-microglobulinisoformX1[Equuscaballus] XP_005684193.1PREDICTED:cathepsinL1[Caprahircus] XP_017907267.1PREDICTED:cathepsinBisoformX1[Caprahircus] XP_002691165.1beta-2-microglobulin[Bostaurus] XP_024837363.1legumainisoformX1[Bostaurus] NP_776758.2proteindisulfide-isomeraseA3precursor[Bostaurus] XP_001490531.1cathepsinS[Equuscaballus] XP_023492038.1cathepsinBisoformX1[Equuscaball…	under	0.999995	1	0.025
ko03010	Ribosome	1	432	48	1669	0.00231481	0.0287597	P05387	XP_010954273.1PREDICTED:60SacidicribosomalproteinP2[Camelusbactrianus] Q8NHW5 P25398 P36578 P18124 P62753 Q07020 P62857 P62241 P05386 P62277 Q02543 P62249 P61247 P23396 P61353 P62888 P60866 P18621 P42766 P62917 P46783 P62829 P62701 P46779 P62244 P39019 P84098 P62424 P62750 P62913 P62987 P40429 P61313 Q59GN2 P08865 P49207 P05387 P30050 P08708 P26373 P35268 P46777 P47914 P50914 P62263 P63173 Q02878	under	1	1	0.0208333
ko04142	Lysosome	3	432	72	1669	0.00694444	0.0431396	P17050 P04062 O60911	NP_001017428.1N-acetylglucosamine-1-phosphotransferasesubunitgamma[Bostaurus] NP_001030403.1lysosomalprotectiveproteinprecursor[Bostaurus] XP_024840659.1lipopolysaccharide-inducedtumornecrosisfactor-alphafactorisoformX1[Bostaurus] XP_017913099.1PREDICTED:cathepsinZ[Caprahircus] XP_005684193.1PREDICTED:cathepsinL1[Caprahircus] XP_017907267.1PREDICTED:cathepsinBisoformX1[Caprahircus] NP_001301269.1…	under	1	1	0.0416667
ko05152	Tuberculosis	2	432	70	1669	0.00462963	0.0419413	P18428 P22897	XP_024856278.1lipopolysaccharide-bindingproteinisoformX1[Bostaurus] XP_023490830.1monocytedifferentiationantigenCD14-like[Equuscaballus] NP_001192115.1IgMprecursor[Bostaurus] NP_001272474.1Bac7.5proteinprecursor[Caprahircus] NP_001272475.1MAP28proteinprecursor[Caprahircus] NP_001272549.1MAP34-Bproteinprecursor[Caprahircus] NP_776433.1monocytedifferentiationantigenCD14precursor[Bostaurus] NP_77693…	under	1	1	0.0285714
ko04145	Phagosome	2	432	73	1669	0.00462963	0.0437388	P22897 Q15836	XP_024842355.1collectin-43isoformX2[Bostaurus] XP_023490830.1monocytedifferentiationantigenCD14-like[Equuscaballus] XP_005684193.1PREDICTED:cathepsinL1[Caprahircus] NP_001095313.1collectin-12[Bostaurus] NP_001192115.1IgMprecursor[Bostaurus] XP_024846204.1plateletglycoprotein4isoformX1[Bostaurus] XP_017902106.1PREDICTED:plateletglycoprotein4isoformX1[Caprahircus] NP_776433.1monocytedifferentiation…	under	1	1	0.0273973
ko04610	Complement and coagulation cascades	5	432	114	1669	0.0115741	0.0683044	P00734 P08697 P01009 P04004 P10909	XP_005216431.1CD59glycoproteinisoformX1[Bostaurus] NP_001070436.1mannan-bindinglectinserineprotease1precursor[Bostaurus] NP_001075413.1clusterinprecursor[Equuscaballus] NP_001075419.1complementcomponentC9precursor[Equuscaballus] NP_001229491.1membranecofactorproteinisoform3precursor[Bostaurus] NP_001304178.1alpha-1-antiproteinase2-likeprecursor[Equuscaballus] XP_001490892.4prothrombin[Equuscaball…	under	1	1	0.0438596
